# Supplementary material for: Contaminated drinking water facilitates Escherichia coli strain-sharing within households in urban informal settlements
Source: Nat Microbiol. 2025 May 1;10(5):1198–209. doi: 10.1038/s41564-025-01986-w (PMC12055605; doi:10.1038/s41564-025-01986-w)
Supplement: Supplementary file 3 — Relative frequency of ARG clusters with predicted mobility. [file 41564_2025_1986_MOESM3_ESM.xlsx]

## Sheet: cluster.dist.ARG
Supplementary Table 6 Relative frequency of ARG clusters with predicted mobility
Cluster	# of mobile ARGs	# of non-mobile ARGs	# of ambiguous ARGs	Gene names in cluster	Human	Poultry	Dog	Stored water	Household soil	Human.pct	Poultry.pct	Dog.pct	Stored water.pct	Household soil.pct	representative ARG annotation	Total # of ARGs in cluster
Cluster 0	0	117	109	evgS	52	57	8	5	19	39.3939	51.3514	47.0588	26.3158	50	evgS	226
Cluster 1	0	5	30	evgS	17	8	3	1	3	12.8788	7.20721	17.6471	5.26316	7.89474	evgS	35
Cluster 10	0	1	0	evgS	1	0	0	0	0	0.757576	0	0	0	0	evgS	1
Cluster 100	0	1	0	evgS	1	0	0	0	0	0.757576	0	0	0	0	evgS	1
Cluster 1000	0	2	0	acrD	1	0	0	0	0	0.757576	0	0	0	0	acrD	2
Cluster 10000	0	0	1	Kpne_OmpK37	0	0	0	0	1	0	0	0	0	2.63158	Kpne_OmpK37	1
Cluster 10001	0	0	1	mdtP	0	0	0	0	1	0	0	0	0	2.63158	mdtP	1
Cluster 10002	0	0	1	ADC-255	0	0	0	1	0	0	0	0	5.26316	0	ADC-255	1
Cluster 10003	0	0	2	evgS	2	0	0	0	0	1.51515	0	0	0	0	evgS	2
Cluster 10004	0	0	1	TolC	1	0	0	0	0	0.757576	0	0	0	0	TolC	1
Cluster 10005	0	1	1	mdtG	1	0	0	0	0	0.757576	0	0	0	0	mdtG	2
Cluster 10006	0	1	0	Ecol_acrA	0	0	1	0	0	0	0	5.88235	0	0	Ecol_acrA	1
Cluster 10007	0	0	1	mdtP	1	0	0	0	0	0.757576	0	0	0	0	mdtP	1
Cluster 10008	0	0	1	cpxA	1	0	0	0	0	0.757576	0	0	0	0	cpxA	1
Cluster 10009	0	0	1	emrY	1	0	0	0	0	0.757576	0	0	0	0	emrY	1
Cluster 1001	0	1	0	mdtF	1	0	0	0	0	0.757576	0	0	0	0	mdtF	1
Cluster 10010	0	0	1	mdtM	0	1	0	0	0	0	0.900901	0	0	0	mdtM	1
Cluster 10011	0	0	1	mdtM	0	1	0	0	0	0	0.900901	0	0	0	mdtM	1
Cluster 10012	0	0	1	cpxA	0	1	0	0	0	0	0.900901	0	0	0	cpxA	1
Cluster 10013	0	0	1	emrA	0	1	0	0	0	0	0.900901	0	0	0	emrA	1
Cluster 10014	0	0	1	Ecol_mdfA	0	0	0	0	1	0	0	0	0	2.63158	Ecol_mdfA	1
Cluster 10015	0	0	1	mdtO	0	0	0	0	1	0	0	0	0	2.63158	mdtO	1
Cluster 10016	0	0	1	Ecol_mdfA	0	0	0	0	1	0	0	0	0	2.63158	Ecol_mdfA	1
Cluster 10017	0	0	1	acrD	0	0	0	0	1	0	0	0	0	2.63158	acrD	1
Cluster 10018	0	0	1	AcrF	0	0	0	0	1	0	0	0	0	2.63158	AcrF	1
Cluster 10019	0	0	1	mdtM	0	0	0	0	1	0	0	0	0	2.63158	mdtM	1
Cluster 1002	0	50	0	mdtF	9	17	2	4	11	6.81818	15.3153	11.7647	21.0526	28.9474	mdtF	50
Cluster 10020	0	0	1	Kpne_OmpK37	0	0	0	0	1	0	0	0	0	2.63158	Kpne_OmpK37	1
Cluster 10021	0	0	1	mdtM	1	0	0	0	0	0.757576	0	0	0	0	mdtM	1
Cluster 10022	0	0	1	mdtO	1	0	0	0	0	0.757576	0	0	0	0	mdtO	1
Cluster 10023	0	0	1	EC-5	1	0	0	0	0	0.757576	0	0	0	0	EC-5	1
Cluster 10024	0	0	1	AcrF	1	0	0	0	0	0.757576	0	0	0	0	AcrF	1
Cluster 10025	0	0	2	lsaC	2	0	0	0	0	1.51515	0	0	0	0	lsaC	2
Cluster 10026	0	0	1	baeS	1	0	0	0	0	0.757576	0	0	0	0	baeS	1
Cluster 10027	0	0	1	eptA	0	1	0	0	0	0	0.900901	0	0	0	eptA	1
Cluster 10028	0	0	1	mdtB	0	1	0	0	0	0	0.900901	0	0	0	mdtB	1
Cluster 10029	0	0	1	cpxA	0	1	0	0	0	0	0.900901	0	0	0	cpxA	1
Cluster 1003	0	1	0	acrD	1	0	0	0	0	0.757576	0	0	0	0	acrD	1
Cluster 10030	0	0	1	mdtM	0	0	0	0	1	0	0	0	0	2.63158	mdtM	1
Cluster 10031	0	1	0	mdtC	0	0	0	0	1	0	0	0	0	2.63158	mdtC	1
Cluster 10032	0	1	0	mdtH	1	0	0	0	0	0.757576	0	0	0	0	mdtH	1
Cluster 10033	0	0	2	mdtA	1	0	0	0	0	0.757576	0	0	0	0	mdtA	2
Cluster 10034	0	0	1	Eclo_acrA	1	0	0	0	0	0.757576	0	0	0	0	Eclo_acrA	1
Cluster 10035	1	0	0	Ecol_ampC_BLA	1	0	0	0	0	0.757576	0	0	0	0	Ecol_ampC_BLA	1
Cluster 10036	0	0	1	mdtM	1	0	0	0	0	0.757576	0	0	0	0	mdtM	1
Cluster 10037	0	0	1	mdtA	1	0	0	0	0	0.757576	0	0	0	0	mdtA	1
Cluster 10038	0	0	1	evgS	1	0	0	0	0	0.757576	0	0	0	0	evgS	1
Cluster 10039	0	0	4	AAC6_Ie_APH2_Ia	1	1	0	0	2	0.757576	0.900901	0	0	5.26316	AAC6_Ie_APH2_Ia	4
Cluster 1004	0	2	0	acrD	1	0	0	1	0	0.757576	0	0	5.26316	0	acrD	2
Cluster 10040	0	0	1	mdtC	1	0	0	0	0	0.757576	0	0	0	0	mdtC	1
Cluster 10041	0	0	1	Ecol_mdfA	0	1	0	0	0	0	0.900901	0	0	0	Ecol_mdfA	1
Cluster 10042	0	1	0	mdtH	0	1	0	0	0	0	0.900901	0	0	0	mdtH	1
Cluster 10043	0	0	1	Ecol_mdfA	0	1	0	0	0	0	0.900901	0	0	0	Ecol_mdfA	1
Cluster 10044	0	0	1	Ecol_acrA	0	1	0	0	0	0	0.900901	0	0	0	Ecol_acrA	1
Cluster 10045	0	1	0	vanS_in_vanC_cl	0	0	0	0	1	0	0	0	0	2.63158	vanS_in_vanC_cl	1
Cluster 10046	0	0	1	Ecol_acrA	0	0	0	0	1	0	0	0	0	2.63158	Ecol_acrA	1
Cluster 10047	0	0	1	EC-15	0	0	0	0	1	0	0	0	0	2.63158	EC-15	1
Cluster 10048	0	0	1	Ecol_acrA	0	0	0	0	1	0	0	0	0	2.63158	Ecol_acrA	1
Cluster 10049	0	0	1	mdtB	0	0	0	1	0	0	0	0	5.26316	0	mdtB	1
Cluster 1005	0	1	1	acrD	1	1	0	0	0	0.757576	0.900901	0	0	0	acrD	2
Cluster 10050	0	0	1	acrD	0	0	0	1	0	0	0	0	5.26316	0	acrD	1
Cluster 10051	0	0	1	AcrF	1	0	0	0	0	0.757576	0	0	0	0	AcrF	1
Cluster 10052	0	1	0	mdtB	1	0	0	0	0	0.757576	0	0	0	0	mdtB	1
Cluster 10053	0	0	1	AcrF	1	0	0	0	0	0.757576	0	0	0	0	AcrF	1
Cluster 10054	0	0	1	acrB	1	0	0	0	0	0.757576	0	0	0	0	acrB	1
Cluster 10055	0	0	1	mdtO	1	0	0	0	0	0.757576	0	0	0	0	mdtO	1
Cluster 10056	1	0	0	YojI	1	0	0	0	0	0.757576	0	0	0	0	YojI	1
Cluster 10057	0	1	0	mdtB	1	0	0	0	0	0.757576	0	0	0	0	mdtB	1
Cluster 10058	0	1	0	emrY	0	1	0	0	0	0	0.900901	0	0	0	emrY	1
Cluster 10059	0	0	1	mdtG	0	1	0	0	0	0	0.900901	0	0	0	mdtG	1
Cluster 1006	0	1	2	mdtF	1	0	0	0	2	0.757576	0	0	0	5.26316	mdtF	3
Cluster 10060	0	1	0	mdtO	0	1	0	0	0	0	0.900901	0	0	0	mdtO	1
Cluster 10061	0	0	2	AcrF	0	1	0	0	0	0	0.900901	0	0	0	AcrF	2
Cluster 10062	0	0	2	mdtC	0	1	0	0	0	0	0.900901	0	0	0	mdtC	2
Cluster 10063	0	0	1	AcrF	0	1	0	0	0	0	0.900901	0	0	0	AcrF	1
Cluster 10064	0	0	1	mdtG	0	0	0	0	1	0	0	0	0	2.63158	mdtG	1
Cluster 10065	0	0	1	baeS	0	0	0	0	1	0	0	0	0	2.63158	baeS	1
Cluster 10066	0	0	1	adeS	0	0	0	0	1	0	0	0	0	2.63158	adeS	1
Cluster 10067	0	0	1	ArnT	0	0	0	1	0	0	0	0	5.26316	0	ArnT	1
Cluster 10068	0	0	1	Ecol_mdfA	1	0	0	0	0	0.757576	0	0	0	0	Ecol_mdfA	1
Cluster 10069	0	0	1	mdtE	1	0	0	0	0	0.757576	0	0	0	0	mdtE	1
Cluster 1007	0	1	1	acrD	1	1	0	0	0	0.757576	0.900901	0	0	0	acrD	2
Cluster 10070	0	0	1	mdtM	1	0	0	0	0	0.757576	0	0	0	0	mdtM	1
Cluster 10071	0	0	1	evgS	1	0	0	0	0	0.757576	0	0	0	0	evgS	1
Cluster 10072	0	0	1	mdtF	1	0	0	0	0	0.757576	0	0	0	0	mdtF	1
Cluster 10073	0	0	1	mdtG	1	0	0	0	0	0.757576	0	0	0	0	mdtG	1
Cluster 10074	0	0	1	Ecol_mdfA	1	0	0	0	0	0.757576	0	0	0	0	Ecol_mdfA	1
Cluster 10075	0	0	1	mdtF	0	0	1	0	0	0	0	5.88235	0	0	mdtF	1
Cluster 10076	0	0	1	eptA	0	0	1	0	0	0	0	5.88235	0	0	eptA	1
Cluster 10077	0	0	1	AcrF	1	0	0	0	0	0.757576	0	0	0	0	AcrF	1
Cluster 10078	0	0	1	emrK	1	0	0	0	0	0.757576	0	0	0	0	emrK	1
Cluster 10079	0	0	1	mdtF	0	1	0	0	0	0	0.900901	0	0	0	mdtF	1
Cluster 1008	0	1	1	mdtF	1	0	0	0	0	0.757576	0	0	0	0	mdtF	2
Cluster 10080	0	0	1	AcrF	0	1	0	0	0	0	0.900901	0	0	0	AcrF	1
Cluster 10081	0	0	1	cpxA	0	1	0	0	0	0	0.900901	0	0	0	cpxA	1
Cluster 10082	0	0	1	mdtC	0	1	0	0	0	0	0.900901	0	0	0	mdtC	1
Cluster 10083	0	0	1	cpxA	0	1	0	0	0	0	0.900901	0	0	0	cpxA	1
Cluster 10084	0	0	1	mdtM	0	0	0	0	1	0	0	0	0	2.63158	mdtM	1
Cluster 10085	1	0	0	OmpA	0	0	0	1	0	0	0	0	5.26316	0	OmpA	1
Cluster 10086	0	1	0	mdtF	1	0	0	0	0	0.757576	0	0	0	0	mdtF	1
Cluster 10087	0	0	1	mdtM	1	0	0	0	0	0.757576	0	0	0	0	mdtM	1
Cluster 10088	0	0	1	emrB	1	0	0	0	0	0.757576	0	0	0	0	emrB	1
Cluster 10089	0	1	0	AcrE	1	0	0	0	0	0.757576	0	0	0	0	AcrE	1
Cluster 1009	0	7	5	mdtF	7	2	0	0	0	5.30303	1.8018	0	0	0	mdtF	12
Cluster 10090	0	0	2	mdtC	1	0	0	0	0	0.757576	0	0	0	0	mdtC	2
Cluster 10091	0	0	1	AcrE	0	1	0	0	0	0	0.900901	0	0	0	AcrE	1
Cluster 10092	0	0	3	cpxA	0	1	0	0	0	0	0.900901	0	0	0	cpxA	3
Cluster 10093	0	0	1	mdtM	0	1	0	0	0	0	0.900901	0	0	0	mdtM	1
Cluster 10094	0	0	1	cpxA	0	1	0	0	0	0	0.900901	0	0	0	cpxA	1
Cluster 10095	0	0	1	mdtC	0	0	0	0	1	0	0	0	0	2.63158	mdtC	1
Cluster 10096	0	0	1	eptA	0	0	0	1	0	0	0	0	5.26316	0	eptA	1
Cluster 10097	0	0	2	mdtA	0	0	0	1	0	0	0	0	5.26316	0	mdtA	2
Cluster 10098	0	0	1	acrD	1	0	0	0	0	0.757576	0	0	0	0	acrD	1
Cluster 10099	0	0	1	cpxA	1	0	0	0	0	0.757576	0	0	0	0	cpxA	1
Cluster 101	0	1	0	evgS	1	0	0	0	0	0.757576	0	0	0	0	evgS	1
Cluster 1010	0	7	7	acrD	8	3	0	0	0	6.06061	2.7027	0	0	0	acrD	14
Cluster 10100	0	0	1	YojI	1	0	0	0	0	0.757576	0	0	0	0	YojI	1
Cluster 10101	0	0	1	emrY	1	0	0	0	0	0.757576	0	0	0	0	emrY	1
Cluster 10102	0	0	1	mdtC	1	0	0	0	0	0.757576	0	0	0	0	mdtC	1
Cluster 10103	0	0	1	mdtC	0	1	0	0	0	0	0.900901	0	0	0	mdtC	1
Cluster 10104	0	0	1	TolC	0	1	0	0	0	0	0.900901	0	0	0	TolC	1
Cluster 10105	0	0	1	mdtB	0	1	0	0	0	0	0.900901	0	0	0	mdtB	1
Cluster 10106	0	0	1	acrB	0	1	0	0	0	0	0.900901	0	0	0	acrB	1
Cluster 10107	0	0	1	TolC	0	0	0	0	1	0	0	0	0	2.63158	TolC	1
Cluster 10108	0	0	1	efrA	0	0	0	0	1	0	0	0	0	2.63158	efrA	1
Cluster 10109	0	0	1	mdtH	1	0	0	0	0	0.757576	0	0	0	0	mdtH	1
Cluster 1011	0	2	2	mdtF	2	0	0	1	1	1.51515	0	0	5.26316	2.63158	mdtF	4
Cluster 10110	0	0	1	eptA	1	0	0	0	0	0.757576	0	0	0	0	eptA	1
Cluster 10111	0	1	0	emrB	1	0	0	0	0	0.757576	0	0	0	0	emrB	1
Cluster 10112	0	0	1	tet(A)	1	0	0	0	0	0.757576	0	0	0	0	tet(A)	1
Cluster 10113	0	0	1	mdtA	0	0	1	0	0	0	0	5.88235	0	0	mdtA	1
Cluster 10114	0	1	0	mdtH	0	0	1	0	0	0	0	5.88235	0	0	mdtH	1
Cluster 10115	0	0	1	mdtM	0	1	0	0	0	0	0.900901	0	0	0	mdtM	1
Cluster 10116	0	0	2	emrA	0	2	0	0	0	0	1.8018	0	0	0	emrA	2
Cluster 10117	0	1	0	evgS	0	1	0	0	0	0	0.900901	0	0	0	evgS	1
Cluster 10118	0	0	1	acrD	0	1	0	0	0	0	0.900901	0	0	0	acrD	1
Cluster 10119	0	0	1	eptA	0	1	0	0	0	0	0.900901	0	0	0	eptA	1
Cluster 1012	0	8	3	acrD	2	4	0	2	2	1.51515	3.6036	0	10.5263	5.26316	acrD	11
Cluster 10120	0	1	0	emrK	0	1	0	0	0	0	0.900901	0	0	0	emrK	1
Cluster 10121	0	0	1	mdtM	0	1	0	0	0	0	0.900901	0	0	0	mdtM	1
Cluster 10122	0	0	1	acrB	0	0	0	0	1	0	0	0	0	2.63158	acrB	1
Cluster 10123	0	0	1	acrD	0	0	0	0	1	0	0	0	0	2.63158	acrD	1
Cluster 10124	0	0	2	mdtM	0	1	0	0	1	0	0.900901	0	0	2.63158	mdtM	2
Cluster 10125	0	0	1	msbA	0	0	0	0	1	0	0	0	0	2.63158	msbA	1
Cluster 10126	0	0	1	acrD	0	0	0	0	1	0	0	0	0	2.63158	acrD	1
Cluster 10127	0	0	1	emrK	0	0	0	0	1	0	0	0	0	2.63158	emrK	1
Cluster 10128	0	1	0	mdtO	0	0	0	0	1	0	0	0	0	2.63158	mdtO	1
Cluster 10129	0	0	1	acrD	0	0	0	1	0	0	0	0	5.26316	0	acrD	1
Cluster 1013	0	3	3	mdtF	5	0	0	1	0	3.78788	0	0	5.26316	0	mdtF	6
Cluster 10130	0	0	1	AcrF	1	0	0	0	0	0.757576	0	0	0	0	AcrF	1
Cluster 10131	0	0	1	mdtC	1	0	0	0	0	0.757576	0	0	0	0	mdtC	1
Cluster 10132	0	0	1	mdtA	1	0	0	0	0	0.757576	0	0	0	0	mdtA	1
Cluster 10133	0	0	1	evgS	1	0	0	0	0	0.757576	0	0	0	0	evgS	1
Cluster 10134	0	0	1	emrB	1	0	0	0	0	0.757576	0	0	0	0	emrB	1
Cluster 10135	0	0	1	acrD	1	0	0	0	0	0.757576	0	0	0	0	acrD	1
Cluster 10136	0	0	1	mdtA	1	0	0	0	0	0.757576	0	0	0	0	mdtA	1
Cluster 10137	0	0	1	AcrF	1	0	0	0	0	0.757576	0	0	0	0	AcrF	1
Cluster 10138	0	0	2	mdtC	0	0	1	0	0	0	0	5.88235	0	0	mdtC	2
Cluster 10139	0	1	0	ugd	0	0	1	0	0	0	0	5.88235	0	0	ugd	1
Cluster 1014	0	2	0	acrD	2	0	0	0	0	1.51515	0	0	0	0	acrD	2
Cluster 10140	0	0	1	mdtN	1	0	0	0	0	0.757576	0	0	0	0	mdtN	1
Cluster 10141	0	0	1	msbA	1	0	0	0	0	0.757576	0	0	0	0	msbA	1
Cluster 10142	0	0	1	eptA	0	1	0	0	0	0	0.900901	0	0	0	eptA	1
Cluster 10143	0	0	1	mdtB	0	1	0	0	0	0	0.900901	0	0	0	mdtB	1
Cluster 10144	0	0	1	AcrF	0	1	0	0	0	0	0.900901	0	0	0	AcrF	1
Cluster 10145	0	1	0	mdtN	0	1	0	0	0	0	0.900901	0	0	0	mdtN	1
Cluster 10146	0	0	1	eptA	0	1	0	0	0	0	0.900901	0	0	0	eptA	1
Cluster 10147	0	0	1	mdtF	0	1	0	0	0	0	0.900901	0	0	0	mdtF	1
Cluster 10148	0	0	1	mdtC	0	1	0	0	0	0	0.900901	0	0	0	mdtC	1
Cluster 10149	0	0	1	mdtP	0	1	0	0	0	0	0.900901	0	0	0	mdtP	1
Cluster 1015	0	2	0	mdtF	1	0	0	0	0	0.757576	0	0	0	0	mdtF	2
Cluster 10150	0	0	1	msbA	0	1	0	0	0	0	0.900901	0	0	0	msbA	1
Cluster 10151	0	0	1	msbA	0	0	0	0	1	0	0	0	0	2.63158	msbA	1
Cluster 10152	0	0	1	emrK	1	0	0	0	0	0.757576	0	0	0	0	emrK	1
Cluster 10153	0	0	1	mdtC	1	0	0	0	0	0.757576	0	0	0	0	mdtC	1
Cluster 10154	0	0	1	emrA	1	0	0	0	0	0.757576	0	0	0	0	emrA	1
Cluster 10155	0	0	1	msbA	1	0	0	0	0	0.757576	0	0	0	0	msbA	1
Cluster 10156	0	1	0	mdtO	0	0	1	0	0	0	0	5.88235	0	0	mdtO	1
Cluster 10157	0	0	1	AcrF	0	0	1	0	0	0	0	5.88235	0	0	AcrF	1
Cluster 10158	0	0	1	emrB	1	0	0	0	0	0.757576	0	0	0	0	emrB	1
Cluster 10159	0	0	1	evgS	1	0	0	0	0	0.757576	0	0	0	0	evgS	1
Cluster 1016	0	1	0	acrD	1	0	0	0	0	0.757576	0	0	0	0	acrD	1
Cluster 10160	0	0	1	AcrF	0	1	0	0	0	0	0.900901	0	0	0	AcrF	1
Cluster 10161	0	0	1	mdtB	0	1	0	0	0	0	0.900901	0	0	0	mdtB	1
Cluster 10162	0	0	1	acrD	0	1	0	0	0	0	0.900901	0	0	0	acrD	1
Cluster 10163	0	0	1	mdtO	0	1	0	0	0	0	0.900901	0	0	0	mdtO	1
Cluster 10164	293	6	130	APH(3'')-Ib	45	59	4	10	20	34.0909	53.1532	23.5294	52.6316	52.6316	APH(3'')-Ib	429
Cluster 10165	0	0	1	emrB	0	0	0	0	1	0	0	0	0	2.63158	emrB	1
Cluster 10166	0	0	1	AcrF	0	0	0	1	0	0	0	0	5.26316	0	AcrF	1
Cluster 10167	0	0	1	mdtB	1	0	0	0	0	0.757576	0	0	0	0	mdtB	1
Cluster 10168	0	5	4	PmrF	3	1	0	0	5	2.27273	0.900901	0	0	13.1579	PmrF	9
Cluster 10169	0	1	2	PmrF	2	1	0	0	0	1.51515	0.900901	0	0	0	PmrF	3
Cluster 1017	0	4	3	mdtF	3	2	0	1	0	2.27273	1.8018	0	5.26316	0	mdtF	7
Cluster 10170	0	0	1	acrB	1	0	0	0	0	0.757576	0	0	0	0	acrB	1
Cluster 10171	0	0	1	acrB	1	0	0	0	0	0.757576	0	0	0	0	acrB	1
Cluster 10172	0	0	1	acrD	1	0	0	0	0	0.757576	0	0	0	0	acrD	1
Cluster 10173	0	1	0	acrB	1	0	0	0	0	0.757576	0	0	0	0	acrB	1
Cluster 10174	0	0	1	TolC	0	0	1	0	0	0	0	5.88235	0	0	TolC	1
Cluster 10175	0	1	0	acrD	0	0	1	0	0	0	0	5.88235	0	0	acrD	1
Cluster 10176	0	0	1	mdtB	0	0	1	0	0	0	0	5.88235	0	0	mdtB	1
Cluster 10177	0	0	1	EC-18	0	0	1	0	0	0	0	5.88235	0	0	EC-18	1
Cluster 10178	0	0	1	mdtH	1	0	0	0	0	0.757576	0	0	0	0	mdtH	1
Cluster 10179	0	1	0	PmrF	0	1	0	0	0	0	0.900901	0	0	0	PmrF	1
Cluster 1018	0	5	1	acrD	4	0	0	1	0	3.0303	0	0	5.26316	0	acrD	6
Cluster 10180	0	0	1	mdtO	0	1	0	0	0	0	0.900901	0	0	0	mdtO	1
Cluster 10181	0	0	1	cpxA	0	1	0	0	0	0	0.900901	0	0	0	cpxA	1
Cluster 10182	0	0	1	Ecol_mdfA	0	1	0	0	0	0	0.900901	0	0	0	Ecol_mdfA	1
Cluster 10183	0	0	1	acrD	0	1	0	0	0	0	0.900901	0	0	0	acrD	1
Cluster 10184	0	0	1	acrB	0	1	0	0	0	0	0.900901	0	0	0	acrB	1
Cluster 10185	0	0	1	PmrF	0	1	0	0	0	0	0.900901	0	0	0	PmrF	1
Cluster 10186	0	0	1	mdtA	0	1	0	0	0	0	0.900901	0	0	0	mdtA	1
Cluster 10187	0	1	0	mdtF	0	0	0	0	1	0	0	0	0	2.63158	mdtF	1
Cluster 10188	0	0	3	TolC	0	0	0	0	1	0	0	0	0	2.63158	TolC	3
Cluster 10189	0	0	1	mdtB	0	0	0	0	1	0	0	0	0	2.63158	mdtB	1
Cluster 1019	0	11	2	mdtF	3	5	0	0	3	2.27273	4.5045	0	0	7.89474	mdtF	13
Cluster 10190	0	0	1	mdtC	0	0	0	0	1	0	0	0	0	2.63158	mdtC	1
Cluster 10191	0	0	1	mdtB	0	0	0	1	0	0	0	0	5.26316	0	mdtB	1
Cluster 10192	0	1	0	mdtB	1	0	0	0	0	0.757576	0	0	0	0	mdtB	1
Cluster 10193	0	0	1	mdtB	1	0	0	0	0	0.757576	0	0	0	0	mdtB	1
Cluster 10194	0	0	1	eptA	1	0	0	0	0	0.757576	0	0	0	0	eptA	1
Cluster 10195	0	1	0	mdtC	1	0	0	0	0	0.757576	0	0	0	0	mdtC	1
Cluster 10196	1	0	0	mdtM	0	0	1	0	0	0	0	5.88235	0	0	mdtM	1
Cluster 10197	0	1	0	mdtB	0	1	0	0	0	0	0.900901	0	0	0	mdtB	1
Cluster 10198	0	0	3	ugd	0	2	0	0	1	0	1.8018	0	0	2.63158	ugd	3
Cluster 10199	0	0	1	mdtB	0	1	0	0	0	0	0.900901	0	0	0	mdtB	1
Cluster 102	0	4	2	evgS	2	1	0	1	1	1.51515	0.900901	0	5.26316	2.63158	evgS	6
Cluster 1020	0	1	0	acrD	1	0	0	0	0	0.757576	0	0	0	0	acrD	1
Cluster 10200	0	0	1	mdtB	0	1	0	0	0	0	0.900901	0	0	0	mdtB	1
Cluster 10201	0	0	2	mdtH	0	1	0	1	0	0	0.900901	0	5.26316	0	mdtH	2
Cluster 10202	0	0	1	cpxA	0	1	0	0	0	0	0.900901	0	0	0	cpxA	1
Cluster 10203	0	0	1	acrB	0	0	0	1	0	0	0	0	5.26316	0	acrB	1
Cluster 10204	0	0	1	mdtH	0	0	0	1	0	0	0	0	5.26316	0	mdtH	1
Cluster 10205	1	0	0	TolC	1	0	0	0	0	0.757576	0	0	0	0	TolC	1
Cluster 10206	0	0	1	eptA	1	0	0	0	0	0.757576	0	0	0	0	eptA	1
Cluster 10207	0	0	2	emrB	2	0	0	0	0	1.51515	0	0	0	0	emrB	2
Cluster 10208	0	0	2	emrK	1	0	0	0	0	0.757576	0	0	0	0	emrK	2
Cluster 10209	0	0	1	acrB	1	0	0	0	0	0.757576	0	0	0	0	acrB	1
Cluster 1021	0	1	2	mdtF	1	2	0	0	0	0.757576	1.8018	0	0	0	mdtF	3
Cluster 10210	0	0	1	acrD	0	0	1	0	0	0	0	5.88235	0	0	acrD	1
Cluster 10211	0	0	1	TolC	0	1	0	0	0	0	0.900901	0	0	0	TolC	1
Cluster 10212	0	0	2	cpxA	0	1	0	0	0	0	0.900901	0	0	0	cpxA	2
Cluster 10213	0	0	1	emrA	0	1	0	0	0	0	0.900901	0	0	0	emrA	1
Cluster 10214	1	0	0	AcrF	0	1	0	0	0	0	0.900901	0	0	0	AcrF	1
Cluster 10215	0	0	1	TolC	0	1	0	0	0	0	0.900901	0	0	0	TolC	1
Cluster 10216	0	0	1	cpxA	0	1	0	0	0	0	0.900901	0	0	0	cpxA	1
Cluster 10217	0	0	1	mdtF	0	1	0	0	0	0	0.900901	0	0	0	mdtF	1
Cluster 10218	0	0	1	acrB	0	0	0	1	0	0	0	0	5.26316	0	acrB	1
Cluster 10219	0	0	1	mdtM	1	0	0	0	0	0.757576	0	0	0	0	mdtM	1
Cluster 1022	0	4	3	acrD	adeJ	2	3	0	0	0	1.51515	2.7027	0	0	0	acrD	NA
Cluster 10220	0	0	1	mdtF	1	0	0	0	0	0.757576	0	0	0	0	mdtF	1
Cluster 10221	0	0	1	mdtF	1	0	0	0	0	0.757576	0	0	0	0	mdtF	1
Cluster 10222	0	0	1	mdtE	0	0	1	0	0	0	0	5.88235	0	0	mdtE	1
Cluster 10223	0	0	1	evgS	1	0	0	0	0	0.757576	0	0	0	0	evgS	1
Cluster 10224	0	0	2	AcrF	0	1	0	0	0	0	0.900901	0	0	0	AcrF	2
Cluster 10225	0	0	1	emrY	0	1	0	0	0	0	0.900901	0	0	0	emrY	1
Cluster 10226	0	1	0	emrY	0	1	0	0	0	0	0.900901	0	0	0	emrY	1
Cluster 10227	0	0	1	mdtC	0	1	0	0	0	0	0.900901	0	0	0	mdtC	1
Cluster 10228	0	0	1	acrD	0	1	0	0	0	0	0.900901	0	0	0	acrD	1
Cluster 10229	1	0	0	OmpA	0	1	0	0	0	0	0.900901	0	0	0	OmpA	1
Cluster 1023	0	2	1	acrD	1	0	0	0	1	0.757576	0	0	0	2.63158	acrD	3
Cluster 10230	0	0	1	mdtO	0	1	0	0	0	0	0.900901	0	0	0	mdtO	1
Cluster 10231	0	0	1	evgS	0	1	0	0	0	0	0.900901	0	0	0	evgS	1
Cluster 10232	0	0	1	acrB	0	1	0	0	0	0	0.900901	0	0	0	acrB	1
Cluster 10233	0	0	1	adeF	0	0	0	1	0	0	0	0	5.26316	0	adeF	1
Cluster 10234	0	0	1	mdtB	0	0	0	1	0	0	0	0	5.26316	0	mdtB	1
Cluster 10235	204	49	102	PmrF	83	69	14	8	27	62.8788	62.1622	82.3529	42.1053	71.0526	PmrF	355
Cluster 10236	50	6	15	PmrF	14	27	4	5	9	10.6061	24.3243	23.5294	26.3158	23.6842	PmrF	71
Cluster 10237	85	25	20	PmrF	24	48	8	5	19	18.1818	43.2432	47.0588	26.3158	50	PmrF	130
Cluster 10238	8	4	13	PmrF	15	2	1	1	0	11.3636	1.8018	5.88235	5.26316	0	PmrF	25
Cluster 10239	12	5	0	PmrF	6	4	2	0	3	4.54545	3.6036	11.7647	0	7.89474	PmrF	17
Cluster 1024	0	1	0	acrD	1	0	0	0	0	0.757576	0	0	0	0	acrD	1
Cluster 10240	5	0	0	PmrF	5	0	0	0	0	3.78788	0	0	0	0	PmrF	5
Cluster 10241	3	0	1	PmrF	1	1	0	0	1	0.757576	0.900901	0	0	2.63158	PmrF	4
Cluster 10242	0	1	1	PmrF	2	0	0	0	0	1.51515	0	0	0	0	PmrF	2
Cluster 10243	15	1	2	PmrF	4	6	1	1	5	3.0303	5.40541	5.88235	5.26316	13.1579	PmrF	18
Cluster 10244	2	0	0	PmrF	1	1	0	0	0	0.757576	0.900901	0	0	0	PmrF	2
Cluster 10245	4	3	3	PmrF	5	2	0	1	1	3.78788	1.8018	0	5.26316	2.63158	PmrF	10
Cluster 10246	18	2	3	PmrF	13	6	1	2	0	9.84848	5.40541	5.88235	10.5263	0	PmrF	23
Cluster 10247	7	2	4	PmrF	2	5	0	0	3	1.51515	4.5045	0	0	7.89474	PmrF	13
Cluster 10248	0	0	1	PmrF	1	0	0	0	0	0.757576	0	0	0	0	PmrF	1
Cluster 10249	0	1	2	PmrF	1	1	0	0	0	0.757576	0.900901	0	0	0	PmrF	3
Cluster 1025	0	3	1	acrD	1	0	0	0	2	0.757576	0	0	0	5.26316	acrD	4
Cluster 10250	2	0	2	PmrF	4	0	0	0	0	3.0303	0	0	0	0	PmrF	4
Cluster 10251	1	0	3	PmrF	3	1	0	0	0	2.27273	0.900901	0	0	0	PmrF	4
Cluster 10252	2	0	0	PmrF	2	0	0	0	0	1.51515	0	0	0	0	PmrF	2
Cluster 10253	13	6	5	PmrF	15	4	0	0	2	11.3636	3.6036	0	0	5.26316	PmrF	24
Cluster 10254	2	2	0	PmrF	4	0	0	0	0	3.0303	0	0	0	0	PmrF	4
Cluster 10255	1	0	3	PmrF	2	0	0	1	1	1.51515	0	0	5.26316	2.63158	PmrF	4
Cluster 10256	4	2	1	PmrF	5	0	0	1	0	3.78788	0	0	5.26316	0	PmrF	7
Cluster 10257	0	0	1	EC-18	1	0	0	0	0	0.757576	0	0	0	0	EC-18	1
Cluster 10258	21	3	4	PmrF	10	15	2	0	0	7.57576	13.5135	11.7647	0	0	PmrF	28
Cluster 10259	1	1	1	PmrF	2	0	0	0	1	1.51515	0	0	0	2.63158	PmrF	3
Cluster 1026	0	4	0	mdtF	1	0	1	0	2	0.757576	0	5.88235	0	5.26316	mdtF	4
Cluster 10260	2	0	0	PmrF	1	0	0	0	0	0.757576	0	0	0	0	PmrF	2
Cluster 10261	0	3	0	SHV-1	1	0	0	2	0	0.757576	0	0	10.5263	0	SHV-1	3
Cluster 10262	0	3	0	PmrF	3	0	0	0	0	2.27273	0	0	0	0	PmrF	3
Cluster 10263	1	0	1	PmrF	2	0	0	0	0	1.51515	0	0	0	0	PmrF	2
Cluster 10264	1	1	0	PmrF	1	0	0	0	0	0.757576	0	0	0	0	PmrF	2
Cluster 10265	1	0	0	PmrF	1	0	0	0	0	0.757576	0	0	0	0	PmrF	1
Cluster 10266	1	1	0	PmrF	1	1	0	0	0	0.757576	0.900901	0	0	0	PmrF	2
Cluster 10267	1	0	0	PmrF	1	0	0	0	0	0.757576	0	0	0	0	PmrF	1
Cluster 10268	0	0	1	mdtB	1	0	0	0	0	0.757576	0	0	0	0	mdtB	1
Cluster 10269	0	1	0	PmrF	1	0	0	0	0	0.757576	0	0	0	0	PmrF	1
Cluster 1027	0	3	0	mdtF	3	0	0	0	0	2.27273	0	0	0	0	mdtF	3
Cluster 10270	0	2	0	PmrF	1	0	0	0	0	0.757576	0	0	0	0	PmrF	2
Cluster 10271	1	0	0	PmrF	1	0	0	0	0	0.757576	0	0	0	0	PmrF	1
Cluster 10272	1	0	0	PmrF	1	0	0	0	0	0.757576	0	0	0	0	PmrF	1
Cluster 10273	8	4	3	PmrF	10	0	1	2	0	7.57576	0	5.88235	10.5263	0	PmrF	15
Cluster 10274	0	0	1	PmrF	1	0	0	0	0	0.757576	0	0	0	0	PmrF	1
Cluster 10275	1	4	3	PmrF	3	1	0	1	1	2.27273	0.900901	0	5.26316	2.63158	PmrF	8
Cluster 10276	1	1	0	PmrF	2	0	0	0	0	1.51515	0	0	0	0	PmrF	2
Cluster 10277	1	0	0	PmrF	1	0	0	0	0	0.757576	0	0	0	0	PmrF	1
Cluster 10278	1	0	0	PmrF	1	0	0	0	0	0.757576	0	0	0	0	PmrF	1
Cluster 10279	1	0	0	AcrE	1	0	0	0	0	0.757576	0	0	0	0	AcrE	1
Cluster 1028	0	2	1	acrD	3	0	0	0	0	2.27273	0	0	0	0	acrD	3
Cluster 10280	0	0	1	PmrF	1	0	0	0	0	0.757576	0	0	0	0	PmrF	1
Cluster 10281	1	0	0	PmrF	1	0	0	0	0	0.757576	0	0	0	0	PmrF	1
Cluster 10282	1	0	0	PmrF	1	0	0	0	0	0.757576	0	0	0	0	PmrF	1
Cluster 10283	1	0	0	PmrF	1	0	0	0	0	0.757576	0	0	0	0	PmrF	1
Cluster 10284	1	0	0	PmrF	1	0	0	0	0	0.757576	0	0	0	0	PmrF	1
Cluster 10285	1	0	0	PmrF	1	0	0	0	0	0.757576	0	0	0	0	PmrF	1
Cluster 10286	0	2	0	PmrF	2	0	0	0	0	1.51515	0	0	0	0	PmrF	2
Cluster 10287	2	0	1	PmrF	2	0	0	0	0	1.51515	0	0	0	0	PmrF	3
Cluster 10288	0	1	0	PmrF	1	0	0	0	0	0.757576	0	0	0	0	PmrF	1
Cluster 10289	1	0	0	PmrF	1	0	0	0	0	0.757576	0	0	0	0	PmrF	1
Cluster 1029	0	1	7	mdtF	1	1	0	0	4	0.757576	0.900901	0	0	10.5263	mdtF	8
Cluster 10290	0	0	2	PmrF	1	1	0	0	0	0.757576	0.900901	0	0	0	PmrF	2
Cluster 10291	0	0	1	PmrF	1	0	0	0	0	0.757576	0	0	0	0	PmrF	1
Cluster 10292	0	0	1	acrD	0	0	1	0	0	0	0	5.88235	0	0	acrD	1
Cluster 10293	1	0	0	PmrF	0	0	1	0	0	0	0	5.88235	0	0	PmrF	1
Cluster 10294	3	1	0	PmrF	0	2	1	0	1	0	1.8018	5.88235	0	2.63158	PmrF	4
Cluster 10295	1	0	0	PmrF	0	0	1	0	0	0	0	5.88235	0	0	PmrF	1
Cluster 10296	1	0	0	PmrF	0	0	1	0	0	0	0	5.88235	0	0	PmrF	1
Cluster 10297	0	1	0	PmrF	0	0	1	0	0	0	0	5.88235	0	0	PmrF	1
Cluster 10298	1	0	0	PmrF	0	0	1	0	0	0	0	5.88235	0	0	PmrF	1
Cluster 10299	1	0	0	PmrF	0	0	1	0	0	0	0	5.88235	0	0	PmrF	1
Cluster 103	0	1	0	evgS	1	0	0	0	0	0.757576	0	0	0	0	evgS	1
Cluster 1030	0	0	4	acrD	1	1	0	0	2	0.757576	0.900901	0	0	5.26316	acrD	4
Cluster 10300	1	0	1	PmrF	1	1	0	0	0	0.757576	0.900901	0	0	0	PmrF	2
Cluster 10301	1	0	0	PmrF	1	0	0	0	0	0.757576	0	0	0	0	PmrF	1
Cluster 10302	1	0	0	PmrF	1	0	0	0	0	0.757576	0	0	0	0	PmrF	1
Cluster 10303	1	0	0	PmrF	1	0	0	0	0	0.757576	0	0	0	0	PmrF	1
Cluster 10304	16	3	3	PmrF	3	12	0	0	7	2.27273	10.8108	0	0	18.4211	PmrF	22
Cluster 10305	1	0	0	PmrF	1	0	0	0	0	0.757576	0	0	0	0	PmrF	1
Cluster 10306	0	0	1	PmrF	1	0	0	0	0	0.757576	0	0	0	0	PmrF	1
Cluster 10307	1	0	0	PmrF	1	0	0	0	0	0.757576	0	0	0	0	PmrF	1
Cluster 10308	1	0	0	PmrF	1	0	0	0	0	0.757576	0	0	0	0	PmrF	1
Cluster 10309	1	0	0	PmrF	0	1	0	0	0	0	0.900901	0	0	0	PmrF	1
Cluster 1031	0	2	0	mdtF	1	0	0	0	0	0.757576	0	0	0	0	mdtF	2
Cluster 10310	0	1	1	PmrF	0	1	0	0	0	0	0.900901	0	0	0	PmrF	2
Cluster 10311	1	0	1	PmrF	1	1	0	0	0	0.757576	0.900901	0	0	0	PmrF	2
Cluster 10312	1	0	1	PmrF	0	1	0	0	0	0	0.900901	0	0	0	PmrF	2
Cluster 10313	1	0	0	PmrF	0	1	0	0	0	0	0.900901	0	0	0	PmrF	1
Cluster 10314	1	1	0	PmrF	0	1	0	0	0	0	0.900901	0	0	0	PmrF	2
Cluster 10315	1	0	0	PmrF	0	1	0	0	0	0	0.900901	0	0	0	PmrF	1
Cluster 10316	1	0	0	PmrF	0	1	0	0	0	0	0.900901	0	0	0	PmrF	1
Cluster 10317	3	0	0	PmrF	0	2	0	1	0	0	1.8018	0	5.26316	0	PmrF	3
Cluster 10318	3	1	3	PmrF	0	6	0	0	0	0	5.40541	0	0	0	PmrF	7
Cluster 10319	1	0	0	PmrF	0	1	0	0	0	0	0.900901	0	0	0	PmrF	1
Cluster 1032	0	1	0	acrD	1	0	0	0	0	0.757576	0	0	0	0	acrD	1
Cluster 10320	0	0	1	PmrF	0	1	0	0	0	0	0.900901	0	0	0	PmrF	1
Cluster 10321	3	1	0	PmrF	0	4	0	0	0	0	3.6036	0	0	0	PmrF	4
Cluster 10322	0	0	1	PmrF	0	1	0	0	0	0	0.900901	0	0	0	PmrF	1
Cluster 10323	1	0	0	PmrF	0	1	0	0	0	0	0.900901	0	0	0	PmrF	1
Cluster 10324	1	0	0	PmrF	0	1	0	0	0	0	0.900901	0	0	0	PmrF	1
Cluster 10325	1	0	0	PmrF	0	1	0	0	0	0	0.900901	0	0	0	PmrF	1
Cluster 10326	1	0	0	PmrF	0	1	0	0	0	0	0.900901	0	0	0	PmrF	1
Cluster 10327	0	0	1	AcrE	0	1	0	0	0	0	0.900901	0	0	0	AcrE	1
Cluster 10328	0	0	1	PmrF	0	1	0	0	0	0	0.900901	0	0	0	PmrF	1
Cluster 10329	1	0	2	PmrF	0	2	0	0	0	0	1.8018	0	0	0	PmrF	3
Cluster 1033	0	1	1	acrD	1	1	0	0	0	0.757576	0.900901	0	0	0	acrD	2
Cluster 10330	0	0	1	acrB	0	1	0	0	0	0	0.900901	0	0	0	acrB	1
Cluster 10331	0	0	1	AcrE	0	1	0	0	0	0	0.900901	0	0	0	AcrE	1
Cluster 10332	1	0	0	PmrF	0	1	0	0	0	0	0.900901	0	0	0	PmrF	1
Cluster 10333	0	0	2	emrY	0	2	0	0	0	0	1.8018	0	0	0	emrY	2
Cluster 10334	2	0	0	PmrF	0	2	0	0	0	0	1.8018	0	0	0	PmrF	2
Cluster 10335	0	0	2	PmrF	0	2	0	0	0	0	1.8018	0	0	0	PmrF	2
Cluster 10336	1	0	1	PmrF	0	2	0	0	0	0	1.8018	0	0	0	PmrF	2
Cluster 10337	0	0	1	PmrF	0	1	0	0	0	0	0.900901	0	0	0	PmrF	1
Cluster 10338	1	0	0	PmrF	0	1	0	0	0	0	0.900901	0	0	0	PmrF	1
Cluster 10339	1	0	0	PmrF	0	1	0	0	0	0	0.900901	0	0	0	PmrF	1
Cluster 1034	0	2	0	acrD	1	1	0	0	0	0.757576	0.900901	0	0	0	acrD	2
Cluster 10340	1	0	0	PmrF	0	1	0	0	0	0	0.900901	0	0	0	PmrF	1
Cluster 10341	1	0	0	PmrF	0	1	0	0	0	0	0.900901	0	0	0	PmrF	1
Cluster 10342	0	0	1	PmrF	0	1	0	0	0	0	0.900901	0	0	0	PmrF	1
Cluster 10343	2	1	1	PmrF	0	2	0	0	1	0	1.8018	0	0	2.63158	PmrF	4
Cluster 10344	0	0	1	mdtM	0	1	0	0	0	0	0.900901	0	0	0	mdtM	1
Cluster 10345	0	0	1	Ecol_mdfA	0	1	0	0	0	0	0.900901	0	0	0	Ecol_mdfA	1
Cluster 10346	1	0	0	PmrF	0	1	0	0	0	0	0.900901	0	0	0	PmrF	1
Cluster 10347	0	1	0	PmrF	0	1	0	0	0	0	0.900901	0	0	0	PmrF	1
Cluster 10348	1	0	0	PmrF	0	1	0	0	0	0	0.900901	0	0	0	PmrF	1
Cluster 10349	0	0	1	baeS	0	1	0	0	0	0	0.900901	0	0	0	baeS	1
Cluster 1035	0	3	1	mdtF	1	0	0	0	3	0.757576	0	0	0	7.89474	mdtF	4
Cluster 10350	0	0	1	TolC	0	1	0	0	0	0	0.900901	0	0	0	TolC	1
Cluster 10351	0	0	1	PmrF	0	1	0	0	0	0	0.900901	0	0	0	PmrF	1
Cluster 10352	0	0	1	acrB	0	1	0	0	0	0	0.900901	0	0	0	acrB	1
Cluster 10353	0	0	1	acrB	0	1	0	0	0	0	0.900901	0	0	0	acrB	1
Cluster 10354	1	0	0	PmrF	0	1	0	0	0	0	0.900901	0	0	0	PmrF	1
Cluster 10355	1	0	0	PmrF	0	1	0	0	0	0	0.900901	0	0	0	PmrF	1
Cluster 10356	0	0	1	PmrF	0	1	0	0	0	0	0.900901	0	0	0	PmrF	1
Cluster 10357	2	0	0	PmrF	0	1	0	0	1	0	0.900901	0	0	2.63158	PmrF	2
Cluster 10358	1	0	0	PmrF	0	1	0	0	0	0	0.900901	0	0	0	PmrF	1
Cluster 10359	1	0	0	PmrF	0	1	0	0	0	0	0.900901	0	0	0	PmrF	1
Cluster 1036	0	1	0	acrD	1	0	0	0	0	0.757576	0	0	0	0	acrD	1
Cluster 10360	1	0	2	PmrF	0	1	0	0	0	0	0.900901	0	0	0	PmrF	3
Cluster 10361	1	0	0	PmrF	0	0	0	0	1	0	0	0	0	2.63158	PmrF	1
Cluster 10362	0	0	1	eptA	0	0	0	0	1	0	0	0	0	2.63158	eptA	1
Cluster 10363	1	0	0	PmrF	0	0	0	0	1	0	0	0	0	2.63158	PmrF	1
Cluster 10364	1	0	0	PmrF	0	0	0	0	1	0	0	0	0	2.63158	PmrF	1
Cluster 10365	1	0	1	PmrF	0	0	0	1	1	0	0	0	5.26316	2.63158	PmrF	2
Cluster 10366	2	0	0	PmrF	0	0	0	0	1	0	0	0	0	2.63158	PmrF	2
Cluster 10367	2	0	0	PmrF	0	0	0	0	1	0	0	0	0	2.63158	PmrF	2
Cluster 10368	0	1	0	PmrF	0	0	0	0	1	0	0	0	0	2.63158	PmrF	1
Cluster 10369	0	0	1	PmrF	0	0	0	0	1	0	0	0	0	2.63158	PmrF	1
Cluster 1037	0	1	0	mdtF	1	0	0	0	0	0.757576	0	0	0	0	mdtF	1
Cluster 10370	0	0	1	PmrF	0	0	0	0	1	0	0	0	0	2.63158	PmrF	1
Cluster 10371	1	0	0	PmrF	0	0	0	0	1	0	0	0	0	2.63158	PmrF	1
Cluster 10372	0	0	1	acrD	0	0	0	0	1	0	0	0	0	2.63158	acrD	1
Cluster 10373	1	0	0	PmrF	0	0	0	0	1	0	0	0	0	2.63158	PmrF	1
Cluster 10374	1	0	0	PmrF	0	0	0	0	1	0	0	0	0	2.63158	PmrF	1
Cluster 10375	0	1	1	PmrF	0	0	0	0	2	0	0	0	0	5.26316	PmrF	2
Cluster 10376	0	0	1	PmrF	0	0	0	0	1	0	0	0	0	2.63158	PmrF	1
Cluster 10377	1	0	0	PmrF	0	0	0	0	1	0	0	0	0	2.63158	PmrF	1
Cluster 10378	1	0	0	PmrF	0	0	0	1	0	0	0	0	5.26316	0	PmrF	1
Cluster 10379	1	0	1	PmrF	0	0	0	2	0	0	0	0	10.5263	0	PmrF	2
Cluster 1038	0	1	0	mdtF	1	0	0	0	0	0.757576	0	0	0	0	mdtF	1
Cluster 10380	1	0	0	PmrF	0	0	0	1	0	0	0	0	5.26316	0	PmrF	1
Cluster 10381	0	0	1	YojI	1	0	0	0	0	0.757576	0	0	0	0	YojI	1
Cluster 10382	0	0	1	mdtB	0	0	1	0	0	0	0	5.88235	0	0	mdtB	1
Cluster 10383	0	0	1	mdtO	0	0	1	0	0	0	0	5.88235	0	0	mdtO	1
Cluster 10384	0	0	1	mdtA	0	0	1	0	0	0	0	5.88235	0	0	mdtA	1
Cluster 10385	0	0	1	eptB	1	0	0	0	0	0.757576	0	0	0	0	eptB	1
Cluster 10386	0	0	1	evgS	1	0	0	0	0	0.757576	0	0	0	0	evgS	1
Cluster 10387	0	0	1	mdtC	0	1	0	0	0	0	0.900901	0	0	0	mdtC	1
Cluster 10388	0	1	0	cpxA	0	1	0	0	0	0	0.900901	0	0	0	cpxA	1
Cluster 10389	0	0	1	eptA	0	1	0	0	0	0	0.900901	0	0	0	eptA	1
Cluster 1039	0	1	0	mdtF	1	0	0	0	0	0.757576	0	0	0	0	mdtF	1
Cluster 10390	0	1	0	emrK	0	1	0	0	0	0	0.900901	0	0	0	emrK	1
Cluster 10391	0	0	2	mdtB	0	1	0	0	0	0	0.900901	0	0	0	mdtB	2
Cluster 10392	0	0	1	AcrE	0	1	0	0	0	0	0.900901	0	0	0	AcrE	1
Cluster 10393	0	0	1	Kpne_KpnG	0	1	0	0	0	0	0.900901	0	0	0	Kpne_KpnG	1
Cluster 10394	0	0	1	baeS	0	1	0	0	0	0	0.900901	0	0	0	baeS	1
Cluster 10395	0	0	1	msbA	0	1	0	0	0	0	0.900901	0	0	0	msbA	1
Cluster 10396	0	1	0	mdtF	0	0	0	0	1	0	0	0	0	2.63158	mdtF	1
Cluster 10397	0	0	1	mdtF	0	0	0	0	1	0	0	0	0	2.63158	mdtF	1
Cluster 10398	0	0	1	ugd	0	0	0	0	1	0	0	0	0	2.63158	ugd	1
Cluster 10399	0	0	1	emrY	0	0	0	0	1	0	0	0	0	2.63158	emrY	1
Cluster 104	0	1	0	evgS	1	0	0	0	0	0.757576	0	0	0	0	evgS	1
Cluster 1040	0	1	0	mdtF	1	0	0	0	0	0.757576	0	0	0	0	mdtF	1
Cluster 10400	0	0	1	mdtA	1	0	0	0	0	0.757576	0	0	0	0	mdtA	1
Cluster 10401	0	0	1	emrY	1	0	0	0	0	0.757576	0	0	0	0	emrY	1
Cluster 10402	0	0	1	mdtO	1	0	0	0	0	0.757576	0	0	0	0	mdtO	1
Cluster 10403	0	0	1	YojI	0	1	0	0	0	0	0.900901	0	0	0	YojI	1
Cluster 10404	0	0	1	mdtA	0	1	0	0	0	0	0.900901	0	0	0	mdtA	1
Cluster 10405	0	0	1	AcrF	0	1	0	0	0	0	0.900901	0	0	0	AcrF	1
Cluster 10406	0	0	1	mdtO	0	1	0	0	0	0	0.900901	0	0	0	mdtO	1
Cluster 10407	1	0	0	mdtM	0	1	0	0	0	0	0.900901	0	0	0	mdtM	1
Cluster 10408	1	0	0	EC-15	0	1	0	0	0	0	0.900901	0	0	0	EC-15	1
Cluster 10409	0	0	1	msbA	0	1	0	0	0	0	0.900901	0	0	0	msbA	1
Cluster 1041	0	2	0	acrD	1	0	0	0	0	0.757576	0	0	0	0	acrD	2
Cluster 10410	0	0	1	EC-13	0	1	0	0	0	0	0.900901	0	0	0	EC-13	1
Cluster 10411	0	0	1	mdtP	0	0	0	0	1	0	0	0	0	2.63158	mdtP	1
Cluster 10412	0	1	0	mdtO	0	0	0	1	0	0	0	0	5.26316	0	mdtO	1
Cluster 10413	0	0	1	cpxA	1	0	0	0	0	0.757576	0	0	0	0	cpxA	1
Cluster 10414	0	0	1	mdtF	1	0	0	0	0	0.757576	0	0	0	0	mdtF	1
Cluster 10415	0	0	1	mdtN	0	0	1	0	0	0	0	5.88235	0	0	mdtN	1
Cluster 10416	0	0	1	Ecol_mdfA	0	1	0	0	0	0	0.900901	0	0	0	Ecol_mdfA	1
Cluster 10417	0	1	0	AcrE	0	1	0	0	0	0	0.900901	0	0	0	AcrE	1
Cluster 10418	0	0	1	msbA	0	1	0	0	0	0	0.900901	0	0	0	msbA	1
Cluster 10419	0	0	4	ugd	1	1	0	0	0	0.757576	0.900901	0	0	0	ugd	4
Cluster 1042	0	1	0	acrD	1	0	0	0	0	0.757576	0	0	0	0	acrD	1
Cluster 10420	0	0	1	baeS	0	1	0	0	0	0	0.900901	0	0	0	baeS	1
Cluster 10421	1	0	0	mdtM	0	1	0	0	0	0	0.900901	0	0	0	mdtM	1
Cluster 10422	0	0	1	Eclo_acrA	0	0	0	0	1	0	0	0	0	2.63158	Eclo_acrA	1
Cluster 10423	0	0	1	mdtH	0	0	0	0	1	0	0	0	0	2.63158	mdtH	1
Cluster 10424	0	0	1	YojI	0	0	0	1	0	0	0	0	5.26316	0	YojI	1
Cluster 10425	0	0	2	ugd	1	0	0	0	0	0.757576	0	0	0	0	ugd	2
Cluster 10426	0	0	1	mdtC	1	0	0	0	0	0.757576	0	0	0	0	mdtC	1
Cluster 10427	0	0	1	mdtE	1	0	0	0	0	0.757576	0	0	0	0	mdtE	1
Cluster 10428	1	0	0	OmpA	1	0	0	0	0	0.757576	0	0	0	0	OmpA	1
Cluster 10429	0	0	1	Ecol_ampC_BLA	0	0	1	0	0	0	0	5.88235	0	0	Ecol_ampC_BLA	1
Cluster 1043	0	1	0	mdtF	1	0	0	0	0	0.757576	0	0	0	0	mdtF	1
Cluster 10430	0	0	1	emrA	0	0	1	0	0	0	0	5.88235	0	0	emrA	1
Cluster 10431	0	0	1	evgS	1	0	0	0	0	0.757576	0	0	0	0	evgS	1
Cluster 10432	0	0	1	mdtE	1	0	0	0	0	0.757576	0	0	0	0	mdtE	1
Cluster 10433	0	0	1	mdtG	1	0	0	0	0	0.757576	0	0	0	0	mdtG	1
Cluster 10434	0	0	1	AcrF	0	1	0	0	0	0	0.900901	0	0	0	AcrF	1
Cluster 10435	0	0	1	acrB	0	1	0	0	0	0	0.900901	0	0	0	acrB	1
Cluster 10436	1	0	0	msbA	0	1	0	0	0	0	0.900901	0	0	0	msbA	1
Cluster 10437	0	0	1	Ecol_acrA	0	1	0	0	0	0	0.900901	0	0	0	Ecol_acrA	1
Cluster 10438	0	1	0	baeS	0	1	0	0	0	0	0.900901	0	0	0	baeS	1
Cluster 10439	0	1	0	mdtO	0	1	0	0	0	0	0.900901	0	0	0	mdtO	1
Cluster 1044	0	17	0	mdtF	4	4	2	5	1	3.0303	3.6036	11.7647	26.3158	2.63158	mdtF	17
Cluster 10440	0	0	1	mdtB	0	1	0	0	0	0	0.900901	0	0	0	mdtB	1
Cluster 10441	0	0	1	emrB	0	1	0	0	0	0	0.900901	0	0	0	emrB	1
Cluster 10442	0	0	1	mdtO	0	1	0	0	0	0	0.900901	0	0	0	mdtO	1
Cluster 10443	0	1	0	evgS	0	1	0	0	0	0	0.900901	0	0	0	evgS	1
Cluster 10444	0	0	1	Ecol_ampC_BLA	0	0	0	0	1	0	0	0	0	2.63158	Ecol_ampC_BLA	1
Cluster 10445	0	0	1	acrD	0	0	0	0	1	0	0	0	0	2.63158	acrD	1
Cluster 10446	0	0	1	mdtB	0	0	0	1	0	0	0	0	5.26316	0	mdtB	1
Cluster 10447	0	1	0	mdtO	1	0	0	0	0	0.757576	0	0	0	0	mdtO	1
Cluster 10448	0	0	1	mdtM	1	0	0	0	0	0.757576	0	0	0	0	mdtM	1
Cluster 10449	0	0	1	Ecol_mdfA	1	0	0	0	0	0.757576	0	0	0	0	Ecol_mdfA	1
Cluster 1045	0	1	1	acrD	1	0	0	0	0	0.757576	0	0	0	0	acrD	2
Cluster 10450	0	0	1	emrB	1	0	0	0	0	0.757576	0	0	0	0	emrB	1
Cluster 10451	0	0	1	acrD	1	0	0	0	0	0.757576	0	0	0	0	acrD	1
Cluster 10452	0	0	1	acrD	1	0	0	0	0	0.757576	0	0	0	0	acrD	1
Cluster 10453	0	1	1	baeS	1	1	0	0	0	0.757576	0.900901	0	0	0	baeS	2
Cluster 10454	0	0	1	mdtO	0	1	0	0	0	0	0.900901	0	0	0	mdtO	1
Cluster 10455	0	1	0	mdtO	0	1	0	0	0	0	0.900901	0	0	0	mdtO	1
Cluster 10456	0	0	1	YojI	0	1	0	0	0	0	0.900901	0	0	0	YojI	1
Cluster 10457	0	0	1	ugd	0	1	0	0	0	0	0.900901	0	0	0	ugd	1
Cluster 10458	0	1	0	EC-5	0	0	0	1	0	0	0	0	5.26316	0	EC-5	1
Cluster 10459	0	0	1	emeA	1	0	0	0	0	0.757576	0	0	0	0	emeA	1
Cluster 1046	0	2	0	mdtF	2	0	0	0	0	1.51515	0	0	0	0	mdtF	2
Cluster 10460	0	0	1	evgS	1	0	0	0	0	0.757576	0	0	0	0	evgS	1
Cluster 10461	0	0	1	Ecol_ampC_BLA	1	0	0	0	0	0.757576	0	0	0	0	Ecol_ampC_BLA	1
Cluster 10462	0	0	1	Ecol_acrA	1	0	0	0	0	0.757576	0	0	0	0	Ecol_acrA	1
Cluster 10463	0	1	0	mdtC	0	0	1	0	0	0	0	5.88235	0	0	mdtC	1
Cluster 10464	0	0	1	emrA	0	0	1	0	0	0	0	5.88235	0	0	emrA	1
Cluster 10465	0	0	1	emrB	1	0	0	0	0	0.757576	0	0	0	0	emrB	1
Cluster 10466	0	0	1	evgS	1	0	0	0	0	0.757576	0	0	0	0	evgS	1
Cluster 10467	1	0	0	PmrF	1	0	0	0	0	0.757576	0	0	0	0	PmrF	1
Cluster 10468	0	0	1	evgS	0	1	0	0	0	0	0.900901	0	0	0	evgS	1
Cluster 10469	0	1	0	mdtO	0	1	0	0	0	0	0.900901	0	0	0	mdtO	1
Cluster 1047	0	3	0	acrD	3	0	0	0	0	2.27273	0	0	0	0	acrD	3
Cluster 10470	0	0	1	AcrE	0	1	0	0	0	0	0.900901	0	0	0	AcrE	1
Cluster 10471	0	0	1	mdtF	0	1	0	0	0	0	0.900901	0	0	0	mdtF	1
Cluster 10472	0	0	1	mdtG	0	0	0	0	1	0	0	0	0	2.63158	mdtG	1
Cluster 10473	0	0	1	mdtB	0	0	0	1	0	0	0	0	5.26316	0	mdtB	1
Cluster 10474	0	0	1	mdtC	1	0	0	0	0	0.757576	0	0	0	0	mdtC	1
Cluster 10475	0	0	2	mdtG	1	0	0	0	0	0.757576	0	0	0	0	mdtG	2
Cluster 10476	0	0	1	acrB	1	0	0	0	0	0.757576	0	0	0	0	acrB	1
Cluster 10477	0	0	1	mdtP	1	0	0	0	0	0.757576	0	0	0	0	mdtP	1
Cluster 10478	0	0	1	mdtM	0	0	1	0	0	0	0	5.88235	0	0	mdtM	1
Cluster 10479	0	0	1	acrD	1	0	0	0	0	0.757576	0	0	0	0	acrD	1
Cluster 1048	0	1	0	mdtF	1	0	0	0	0	0.757576	0	0	0	0	mdtF	1
Cluster 10480	0	0	1	msbA	0	1	0	0	0	0	0.900901	0	0	0	msbA	1
Cluster 10481	0	0	1	emeA	0	1	0	0	0	0	0.900901	0	0	0	emeA	1
Cluster 10482	0	0	1	AcrF	0	1	0	0	0	0	0.900901	0	0	0	AcrF	1
Cluster 10483	0	0	1	Eclo_acrA	0	1	0	0	0	0	0.900901	0	0	0	Eclo_acrA	1
Cluster 10484	0	0	1	mdtE	0	1	0	0	0	0	0.900901	0	0	0	mdtE	1
Cluster 10485	0	0	1	baeS	0	0	0	1	0	0	0	0	5.26316	0	baeS	1
Cluster 10486	0	0	1	acrD	0	0	0	1	0	0	0	0	5.26316	0	acrD	1
Cluster 10487	0	1	0	mdtC	1	0	0	0	0	0.757576	0	0	0	0	mdtC	1
Cluster 10488	0	3	0	mdtP	1	0	0	0	0	0.757576	0	0	0	0	mdtP	3
Cluster 10489	0	0	1	emrA	1	0	0	0	0	0.757576	0	0	0	0	emrA	1
Cluster 1049	0	1	0	mdtF	1	0	0	0	0	0.757576	0	0	0	0	mdtF	1
Cluster 10490	0	0	1	AcrF	1	0	0	0	0	0.757576	0	0	0	0	AcrF	1
Cluster 10491	0	0	1	mdtC	0	0	1	0	0	0	0	5.88235	0	0	mdtC	1
Cluster 10492	0	1	0	mdtG	0	1	0	0	0	0	0.900901	0	0	0	mdtG	1
Cluster 10493	0	0	1	mdtC	0	1	0	0	0	0	0.900901	0	0	0	mdtC	1
Cluster 10494	0	0	1	mdtO	0	1	0	0	0	0	0.900901	0	0	0	mdtO	1
Cluster 10495	0	0	1	TolC	0	1	0	0	0	0	0.900901	0	0	0	TolC	1
Cluster 10496	0	0	1	evgS	0	1	0	0	0	0	0.900901	0	0	0	evgS	1
Cluster 10497	0	0	1	mdtB	0	1	0	0	0	0	0.900901	0	0	0	mdtB	1
Cluster 10498	0	0	1	mdtB	0	1	0	0	0	0	0.900901	0	0	0	mdtB	1
Cluster 10499	0	0	2	AcrE	0	0	0	0	1	0	0	0	0	2.63158	AcrE	2
Cluster 105	0	1	0	evgS	1	0	0	0	0	0.757576	0	0	0	0	evgS	1
Cluster 1050	0	21	0	acrD	5	12	0	1	2	3.78788	10.8108	0	5.26316	5.26316	acrD	21
Cluster 10500	0	0	1	Ecol_acrA	0	0	0	0	1	0	0	0	0	2.63158	Ecol_acrA	1
Cluster 10501	0	0	1	mdtA	1	0	0	0	0	0.757576	0	0	0	0	mdtA	1
Cluster 10502	0	0	1	msbA	1	0	0	0	0	0.757576	0	0	0	0	msbA	1
Cluster 10503	0	0	1	emrA	0	0	1	0	0	0	0	5.88235	0	0	emrA	1
Cluster 10504	0	0	1	mdtC	0	0	1	0	0	0	0	5.88235	0	0	mdtC	1
Cluster 10505	0	0	1	cpxA	0	0	1	0	0	0	0	5.88235	0	0	cpxA	1
Cluster 10506	0	0	1	acrB	0	1	0	0	0	0	0.900901	0	0	0	acrB	1
Cluster 10507	0	0	1	TolC	0	1	0	0	0	0	0.900901	0	0	0	TolC	1
Cluster 10508	0	0	2	mdtM	0	2	0	0	0	0	1.8018	0	0	0	mdtM	2
Cluster 10509	1	0	0	mdtM	0	1	0	0	0	0	0.900901	0	0	0	mdtM	1
Cluster 1051	0	3	0	mdtF	3	0	0	0	0	2.27273	0	0	0	0	mdtF	3
Cluster 10510	0	1	0	mdtO	0	1	0	0	0	0	0.900901	0	0	0	mdtO	1
Cluster 10511	0	0	1	mdtC	0	0	0	0	1	0	0	0	0	2.63158	mdtC	1
Cluster 10512	0	0	1	mdtA	0	0	0	0	1	0	0	0	0	2.63158	mdtA	1
Cluster 10513	0	0	1	eptA	0	0	0	0	1	0	0	0	0	2.63158	eptA	1
Cluster 10514	0	0	1	mdtB	0	0	0	1	0	0	0	0	5.26316	0	mdtB	1
Cluster 10515	0	0	1	mdtA	1	0	0	0	0	0.757576	0	0	0	0	mdtA	1
Cluster 10516	0	0	1	mdtP	1	0	0	0	0	0.757576	0	0	0	0	mdtP	1
Cluster 10517	0	1	0	mdtO	0	1	0	0	0	0	0.900901	0	0	0	mdtO	1
Cluster 10518	0	0	1	mdtP	0	1	0	0	0	0	0.900901	0	0	0	mdtP	1
Cluster 10519	0	0	1	mdtO	0	1	0	0	0	0	0.900901	0	0	0	mdtO	1
Cluster 1052	0	1	0	acrD	1	0	0	0	0	0.757576	0	0	0	0	acrD	1
Cluster 10520	0	0	1	acrD	0	1	0	0	0	0	0.900901	0	0	0	acrD	1
Cluster 10521	0	0	1	mdtG	0	1	0	0	0	0	0.900901	0	0	0	mdtG	1
Cluster 10522	0	1	0	mdtG	0	1	0	0	0	0	0.900901	0	0	0	mdtG	1
Cluster 10523	0	0	1	emrY	0	1	0	0	0	0	0.900901	0	0	0	emrY	1
Cluster 10524	0	0	1	AcrF	0	0	0	0	1	0	0	0	0	2.63158	AcrF	1
Cluster 10525	0	0	1	mdtB	0	0	0	1	0	0	0	0	5.26316	0	mdtB	1
Cluster 10526	0	0	1	mdtB	0	0	0	1	0	0	0	0	5.26316	0	mdtB	1
Cluster 10527	0	0	1	msbA	0	0	0	1	0	0	0	0	5.26316	0	msbA	1
Cluster 10528	0	3	0	mdtP	1	1	0	0	0	0.757576	0.900901	0	0	0	mdtP	3
Cluster 10529	0	0	1	mdtB	1	0	0	0	0	0.757576	0	0	0	0	mdtB	1
Cluster 1053	0	9	0	acrD	2	2	1	2	0	1.51515	1.8018	5.88235	10.5263	0	acrD	9
Cluster 10530	0	0	1	evgS	1	0	0	0	0	0.757576	0	0	0	0	evgS	1
Cluster 10531	0	0	1	mdtE	1	0	0	0	0	0.757576	0	0	0	0	mdtE	1
Cluster 10532	0	1	0	emrK	0	0	1	0	0	0	0	5.88235	0	0	emrK	1
Cluster 10533	0	0	1	oqxB	1	0	0	0	0	0.757576	0	0	0	0	oqxB	1
Cluster 10534	0	1	0	ugd	1	0	0	0	0	0.757576	0	0	0	0	ugd	1
Cluster 10535	0	0	1	mdtO	1	0	0	0	0	0.757576	0	0	0	0	mdtO	1
Cluster 10536	0	0	1	eptA	0	1	0	0	0	0	0.900901	0	0	0	eptA	1
Cluster 10537	0	0	1	AcrF	0	1	0	0	0	0	0.900901	0	0	0	AcrF	1
Cluster 10538	0	0	2	mdtG	0	1	0	0	1	0	0.900901	0	0	2.63158	mdtG	2
Cluster 10539	0	1	1	ugd	0	1	0	0	0	0	0.900901	0	0	0	ugd	2
Cluster 1054	0	1	3	acrD	1	0	0	0	1	0.757576	0	0	0	2.63158	acrD	4
Cluster 10540	0	1	0	acrB	0	1	0	0	0	0	0.900901	0	0	0	acrB	1
Cluster 10541	0	0	1	emrB	0	1	0	0	0	0	0.900901	0	0	0	emrB	1
Cluster 10542	0	0	1	emrK	0	0	0	0	1	0	0	0	0	2.63158	emrK	1
Cluster 10543	0	0	1	Ecol_mdfA	0	0	0	0	1	0	0	0	0	2.63158	Ecol_mdfA	1
Cluster 10544	0	0	1	emrA	0	0	0	0	1	0	0	0	0	2.63158	emrA	1
Cluster 10545	0	0	2	eptA	1	1	0	0	0	0.757576	0.900901	0	0	0	eptA	2
Cluster 10546	0	0	1	baeS	1	0	0	0	0	0.757576	0	0	0	0	baeS	1
Cluster 10547	0	0	1	Ecol_acrA	1	0	0	0	0	0.757576	0	0	0	0	Ecol_acrA	1
Cluster 10548	0	0	1	emrY	1	0	0	0	0	0.757576	0	0	0	0	emrY	1
Cluster 10549	0	0	1	baeS	1	0	0	0	0	0.757576	0	0	0	0	baeS	1
Cluster 1055	0	0	2	acrD	2	0	0	0	0	1.51515	0	0	0	0	acrD	2
Cluster 10550	0	0	1	acrD	1	0	0	0	0	0.757576	0	0	0	0	acrD	1
Cluster 10551	1	0	0	AcrF	1	0	0	0	0	0.757576	0	0	0	0	AcrF	1
Cluster 10552	0	0	1	mdtP	0	1	0	0	0	0	0.900901	0	0	0	mdtP	1
Cluster 10553	0	0	1	emrY	0	1	0	0	0	0	0.900901	0	0	0	emrY	1
Cluster 10554	0	0	1	acrD	0	1	0	0	0	0	0.900901	0	0	0	acrD	1
Cluster 10555	0	0	1	mdtN	0	1	0	0	0	0	0.900901	0	0	0	mdtN	1
Cluster 10556	1	0	0	Ecol_acrA	0	1	0	0	0	0	0.900901	0	0	0	Ecol_acrA	1
Cluster 10557	0	0	1	cpxA	0	1	0	0	0	0	0.900901	0	0	0	cpxA	1
Cluster 10558	0	0	1	mdtF	0	1	0	0	0	0	0.900901	0	0	0	mdtF	1
Cluster 10559	0	0	2	ugd	1	0	0	0	1	0.757576	0	0	0	2.63158	ugd	2
Cluster 1056	0	2	0	acrD	1	1	0	0	0	0.757576	0.900901	0	0	0	acrD	2
Cluster 10560	0	0	1	eptA	0	0	0	0	1	0	0	0	0	2.63158	eptA	1
Cluster 10561	0	0	1	acrB	0	0	0	0	1	0	0	0	0	2.63158	acrB	1
Cluster 10562	0	0	1	mdtB	0	0	0	1	0	0	0	0	5.26316	0	mdtB	1
Cluster 10563	0	1	0	mdtG	0	0	0	1	0	0	0	0	5.26316	0	mdtG	1
Cluster 10564	0	0	1	mdtC	1	0	0	0	0	0.757576	0	0	0	0	mdtC	1
Cluster 10565	0	0	1	AcrE	1	0	0	0	0	0.757576	0	0	0	0	AcrE	1
Cluster 10566	0	0	1	mdtB	1	0	0	0	0	0.757576	0	0	0	0	mdtB	1
Cluster 10567	0	0	1	acrD	1	0	0	0	0	0.757576	0	0	0	0	acrD	1
Cluster 10568	0	0	1	ugd	0	0	1	0	0	0	0	5.88235	0	0	ugd	1
Cluster 10569	0	0	1	eptA	1	0	0	0	0	0.757576	0	0	0	0	eptA	1
Cluster 1057	0	5	0	mdtF	4	0	0	0	0	3.0303	0	0	0	0	mdtF	5
Cluster 10570	0	0	1	mdtA	0	1	0	0	0	0	0.900901	0	0	0	mdtA	1
Cluster 10571	0	0	1	mdtF	0	1	0	0	0	0	0.900901	0	0	0	mdtF	1
Cluster 10572	1	0	0	YojI	0	1	0	0	0	0	0.900901	0	0	0	YojI	1
Cluster 10573	0	0	1	mdtF	0	1	0	0	0	0	0.900901	0	0	0	mdtF	1
Cluster 10574	0	0	1	mdtN	0	1	0	0	0	0	0.900901	0	0	0	mdtN	1
Cluster 10575	0	1	0	baeS	0	0	0	0	1	0	0	0	0	2.63158	baeS	1
Cluster 10576	0	1	0	mdtA	0	0	0	0	1	0	0	0	0	2.63158	mdtA	1
Cluster 10577	0	0	1	mdtC	0	0	0	0	1	0	0	0	0	2.63158	mdtC	1
Cluster 10578	0	0	1	mdtG	0	0	0	0	1	0	0	0	0	2.63158	mdtG	1
Cluster 10579	0	1	0	mdtO	1	0	0	0	0	0.757576	0	0	0	0	mdtO	1
Cluster 1058	0	13	1	acrD	9	0	1	2	0	6.81818	0	5.88235	10.5263	0	acrD	14
Cluster 10580	0	1	0	AcrE	1	0	0	0	0	0.757576	0	0	0	0	AcrE	1
Cluster 10581	0	0	1	emrK	1	0	0	0	0	0.757576	0	0	0	0	emrK	1
Cluster 10582	0	0	1	eptA	1	0	0	0	0	0.757576	0	0	0	0	eptA	1
Cluster 10583	0	0	2	ugd	1	0	0	0	0	0.757576	0	0	0	0	ugd	2
Cluster 10584	0	0	1	mdtC	1	0	0	0	0	0.757576	0	0	0	0	mdtC	1
Cluster 10585	0	0	1	AcrF	1	0	0	0	0	0.757576	0	0	0	0	AcrF	1
Cluster 10586	0	0	1	AcrF	1	0	0	0	0	0.757576	0	0	0	0	AcrF	1
Cluster 10587	0	0	1	emrB	0	1	0	0	0	0	0.900901	0	0	0	emrB	1
Cluster 10588	0	0	1	mdtM	0	1	0	0	0	0	0.900901	0	0	0	mdtM	1
Cluster 10589	0	0	1	YojI	0	1	0	0	0	0	0.900901	0	0	0	YojI	1
Cluster 1059	0	14	3	mdtF	8	2	1	2	0	6.06061	1.8018	5.88235	10.5263	0	mdtF	17
Cluster 10590	0	0	1	mdtG	0	1	0	0	0	0	0.900901	0	0	0	mdtG	1
Cluster 10591	0	1	0	mdtP	0	1	0	0	0	0	0.900901	0	0	0	mdtP	1
Cluster 10592	0	0	1	mdtP	0	1	0	0	0	0	0.900901	0	0	0	mdtP	1
Cluster 10593	0	0	1	emrA	0	1	0	0	0	0	0.900901	0	0	0	emrA	1
Cluster 10594	0	0	1	AcrF	0	1	0	0	0	0	0.900901	0	0	0	AcrF	1
Cluster 10595	1	0	0	YojI	0	1	0	0	0	0	0.900901	0	0	0	YojI	1
Cluster 10596	0	0	1	mdtO	0	0	0	1	0	0	0	0	5.26316	0	mdtO	1
Cluster 10597	0	0	1	efrB	1	0	0	0	0	0.757576	0	0	0	0	efrB	1
Cluster 10598	0	0	1	mdtA	0	0	1	0	0	0	0	5.88235	0	0	mdtA	1
Cluster 10599	0	0	1	mdtH	0	0	1	0	0	0	0	5.88235	0	0	mdtH	1
Cluster 106	0	1	0	evgS	1	0	0	0	0	0.757576	0	0	0	0	evgS	1
Cluster 1060	0	1	0	acrD	1	0	0	0	0	0.757576	0	0	0	0	acrD	1
Cluster 10600	0	0	1	acrB	0	0	1	0	0	0	0	5.88235	0	0	acrB	1
Cluster 10601	0	1	0	mdtM	1	0	0	0	0	0.757576	0	0	0	0	mdtM	1
Cluster 10602	0	0	1	mdtC	0	1	0	0	0	0	0.900901	0	0	0	mdtC	1
Cluster 10603	0	1	0	acrB	0	1	0	0	0	0	0.900901	0	0	0	acrB	1
Cluster 10604	0	0	1	Ecol_mdfA	0	1	0	0	0	0	0.900901	0	0	0	Ecol_mdfA	1
Cluster 10605	0	0	1	msbA	0	1	0	0	0	0	0.900901	0	0	0	msbA	1
Cluster 10606	0	0	1	evgS	0	1	0	0	0	0	0.900901	0	0	0	evgS	1
Cluster 10607	0	0	1	mdtG	0	1	0	0	0	0	0.900901	0	0	0	mdtG	1
Cluster 10608	0	0	1	mdtB	0	1	0	0	0	0	0.900901	0	0	0	mdtB	1
Cluster 10609	0	0	1	mdtH	0	1	0	0	0	0	0.900901	0	0	0	mdtH	1
Cluster 1061	0	1	0	acrD	1	0	0	0	0	0.757576	0	0	0	0	acrD	1
Cluster 10610	0	0	1	PmrF	0	1	0	0	0	0	0.900901	0	0	0	PmrF	1
Cluster 10611	0	1	0	AcrF	0	1	0	0	0	0	0.900901	0	0	0	AcrF	1
Cluster 10612	0	0	1	tet(M)	0	1	0	0	0	0	0.900901	0	0	0	tet(M)	1
Cluster 10613	0	0	1	mdtA	0	1	0	0	0	0	0.900901	0	0	0	mdtA	1
Cluster 10614	0	0	1	baeS	0	1	0	0	0	0	0.900901	0	0	0	baeS	1
Cluster 10615	0	0	1	evgS	0	0	0	0	1	0	0	0	0	2.63158	evgS	1
Cluster 10616	0	0	1	mdtC	0	0	0	0	1	0	0	0	0	2.63158	mdtC	1
Cluster 10617	0	0	1	mdtM	0	0	0	0	1	0	0	0	0	2.63158	mdtM	1
Cluster 10618	0	0	1	mdtM	1	0	0	0	0	0.757576	0	0	0	0	mdtM	1
Cluster 10619	0	0	1	mdtF	1	0	0	0	0	0.757576	0	0	0	0	mdtF	1
Cluster 1062	0	1	0	mdtF	1	0	0	0	0	0.757576	0	0	0	0	mdtF	1
Cluster 10620	0	1	0	mdtA	1	0	0	0	0	0.757576	0	0	0	0	mdtA	1
Cluster 10621	0	0	1	mdtM	1	0	0	0	0	0.757576	0	0	0	0	mdtM	1
Cluster 10622	0	0	1	emrY	0	0	1	0	0	0	0	5.88235	0	0	emrY	1
Cluster 10623	0	0	1	baeS	0	0	1	0	0	0	0	5.88235	0	0	baeS	1
Cluster 10624	0	0	1	mdtM	0	0	1	0	0	0	0	5.88235	0	0	mdtM	1
Cluster 10625	0	0	1	mdtC	1	0	0	0	0	0.757576	0	0	0	0	mdtC	1
Cluster 10626	0	1	0	mdtO	1	0	0	0	0	0.757576	0	0	0	0	mdtO	1
Cluster 10627	0	0	1	mdtA	0	1	0	0	0	0	0.900901	0	0	0	mdtA	1
Cluster 10628	0	0	1	tet(B)	0	1	0	0	0	0	0.900901	0	0	0	tet(B)	1
Cluster 10629	0	0	1	mdtO	0	1	0	0	0	0	0.900901	0	0	0	mdtO	1
Cluster 1063	0	8	1	mdtF	7	1	0	0	1	5.30303	0.900901	0	0	2.63158	mdtF	9
Cluster 10630	0	0	1	emrB	0	1	0	0	0	0	0.900901	0	0	0	emrB	1
Cluster 10631	0	0	1	emrB	0	1	0	0	0	0	0.900901	0	0	0	emrB	1
Cluster 10632	0	0	1	YojI	0	1	0	0	0	0	0.900901	0	0	0	YojI	1
Cluster 10633	0	0	1	mdtG	0	1	0	0	0	0	0.900901	0	0	0	mdtG	1
Cluster 10634	0	0	1	mdtB	0	0	0	0	1	0	0	0	0	2.63158	mdtB	1
Cluster 10635	0	0	1	cmlA6	0	0	0	0	1	0	0	0	0	2.63158	cmlA6	1
Cluster 10636	0	0	1	ArnT	0	0	0	0	1	0	0	0	0	2.63158	ArnT	1
Cluster 10637	0	0	1	mdtG	0	0	0	0	1	0	0	0	0	2.63158	mdtG	1
Cluster 10638	0	1	0	msbA	1	0	0	0	0	0.757576	0	0	0	0	msbA	1
Cluster 10639	0	0	1	mdtB	1	0	0	0	0	0.757576	0	0	0	0	mdtB	1
Cluster 1064	0	1	5	acrD	1	0	0	0	1	0.757576	0	0	0	2.63158	acrD	6
Cluster 10640	0	0	1	mdtP	1	0	0	0	0	0.757576	0	0	0	0	mdtP	1
Cluster 10641	0	0	1	Ecol_mdfA	0	0	1	0	0	0	0	5.88235	0	0	Ecol_mdfA	1
Cluster 10642	0	0	1	evgS	1	0	0	0	0	0.757576	0	0	0	0	evgS	1
Cluster 10643	0	0	1	AcrF	1	0	0	0	0	0.757576	0	0	0	0	AcrF	1
Cluster 10644	0	0	1	YojI	0	1	0	0	0	0	0.900901	0	0	0	YojI	1
Cluster 10645	0	0	1	ugd	0	1	0	0	0	0	0.900901	0	0	0	ugd	1
Cluster 10646	0	1	0	mdtB	0	1	0	0	0	0	0.900901	0	0	0	mdtB	1
Cluster 10647	0	0	1	eptA	0	1	0	0	0	0	0.900901	0	0	0	eptA	1
Cluster 10648	0	0	1	mdtC	0	1	0	0	0	0	0.900901	0	0	0	mdtC	1
Cluster 10649	0	0	1	mdtF	0	0	0	0	1	0	0	0	0	2.63158	mdtF	1
Cluster 1065	0	1	13	mdtF	1	0	0	0	1	0.757576	0	0	0	2.63158	mdtF	14
Cluster 10650	0	0	1	ugd	0	0	0	0	1	0	0	0	0	2.63158	ugd	1
Cluster 10651	0	0	1	ACT-8	0	0	0	0	1	0	0	0	0	2.63158	ACT-8	1
Cluster 10652	0	0	1	mdtB	0	0	0	0	1	0	0	0	0	2.63158	mdtB	1
Cluster 10653	0	0	1	mdtO	0	0	0	1	0	0	0	0	5.26316	0	mdtO	1
Cluster 10654	0	0	1	mdtF	0	0	0	1	0	0	0	0	5.26316	0	mdtF	1
Cluster 10655	0	0	1	emrA	0	0	0	1	0	0	0	0	5.26316	0	emrA	1
Cluster 10656	1	0	0	YojI	1	0	0	0	0	0.757576	0	0	0	0	YojI	1
Cluster 10657	0	0	1	mdtA	1	0	0	0	0	0.757576	0	0	0	0	mdtA	1
Cluster 10658	5	0	6	mphA	5	0	0	1	2	3.78788	0	0	5.26316	5.26316	mphA	11
Cluster 10659	0	0	1	mdtC	1	0	0	0	0	0.757576	0	0	0	0	mdtC	1
Cluster 1066	0	1	0	acrD	1	0	0	0	0	0.757576	0	0	0	0	acrD	1
Cluster 10660	0	0	1	mdtA	0	0	1	0	0	0	0	5.88235	0	0	mdtA	1
Cluster 10661	0	0	1	mdtF	1	0	0	0	0	0.757576	0	0	0	0	mdtF	1
Cluster 10662	1	0	0	AcrE	1	0	0	0	0	0.757576	0	0	0	0	AcrE	1
Cluster 10663	0	0	1	mdtC	1	0	0	0	0	0.757576	0	0	0	0	mdtC	1
Cluster 10664	0	0	1	acrB	0	1	0	0	0	0	0.900901	0	0	0	acrB	1
Cluster 10665	0	0	1	Ecol_mdfA	0	1	0	0	0	0	0.900901	0	0	0	Ecol_mdfA	1
Cluster 10666	0	0	1	mdtH	0	1	0	0	0	0	0.900901	0	0	0	mdtH	1
Cluster 10667	0	0	1	cpxA	0	1	0	0	0	0	0.900901	0	0	0	cpxA	1
Cluster 10668	0	0	1	baeS	0	1	0	0	0	0	0.900901	0	0	0	baeS	1
Cluster 10669	0	0	1	eptA	0	1	0	0	0	0	0.900901	0	0	0	eptA	1
Cluster 1067	0	1	0	mdtF	1	0	0	0	0	0.757576	0	0	0	0	mdtF	1
Cluster 10670	0	0	1	acrB	0	1	0	0	0	0	0.900901	0	0	0	acrB	1
Cluster 10671	0	0	1	mdtO	0	1	0	0	0	0	0.900901	0	0	0	mdtO	1
Cluster 10672	0	0	1	mdtC	0	0	0	0	1	0	0	0	0	2.63158	mdtC	1
Cluster 10673	0	0	1	Kpne_KpnH	0	0	0	0	1	0	0	0	0	2.63158	Kpne_KpnH	1
Cluster 10674	0	1	0	mdtO	0	0	0	0	1	0	0	0	0	2.63158	mdtO	1
Cluster 10675	0	0	1	cpxA	0	0	0	1	0	0	0	0	5.26316	0	cpxA	1
Cluster 10676	0	0	1	YojI	1	0	0	0	0	0.757576	0	0	0	0	YojI	1
Cluster 10677	0	0	1	CMY-80	1	0	0	0	0	0.757576	0	0	0	0	CMY-80	1
Cluster 10678	0	0	1	mdtO	1	0	0	0	0	0.757576	0	0	0	0	mdtO	1
Cluster 10679	0	0	1	acrD	0	0	1	0	0	0	0	5.88235	0	0	acrD	1
Cluster 1068	0	1	1	acrD	2	0	0	0	0	1.51515	0	0	0	0	acrD	2
Cluster 10680	0	0	1	ugd	0	0	1	0	0	0	0	5.88235	0	0	ugd	1
Cluster 10681	0	0	1	mdtG	0	1	0	0	0	0	0.900901	0	0	0	mdtG	1
Cluster 10682	0	0	1	acrD	0	1	0	0	0	0	0.900901	0	0	0	acrD	1
Cluster 10683	0	0	2	ugd	0	2	0	0	0	0	1.8018	0	0	0	ugd	2
Cluster 10684	0	0	1	mdtE	0	0	0	0	1	0	0	0	0	2.63158	mdtE	1
Cluster 10685	0	0	1	Ecol_mdfA	0	0	0	0	1	0	0	0	0	2.63158	Ecol_mdfA	1
Cluster 10686	0	0	2	emrB	0	0	0	0	2	0	0	0	0	5.26316	emrB	2
Cluster 10687	0	0	1	AcrE	0	0	0	0	1	0	0	0	0	2.63158	AcrE	1
Cluster 10688	5	3	14	aad(6)	ANT(6)-Ia	6	5	3	0	4	4.54545	4.5045	17.6471	0	10.5263	aad(6)	NA
Cluster 10689	0	1	0	mdtH	1	0	0	0	0	0.757576	0	0	0	0	mdtH	1
Cluster 1069	0	2	1	mdtF	1	1	0	0	1	0.757576	0.900901	0	0	2.63158	mdtF	3
Cluster 10690	0	0	1	mdtO	1	0	0	0	0	0.757576	0	0	0	0	mdtO	1
Cluster 10691	0	0	1	acrB	0	0	1	0	0	0	0	5.88235	0	0	acrB	1
Cluster 10692	0	0	1	emrB	1	0	0	0	0	0.757576	0	0	0	0	emrB	1
Cluster 10693	0	0	1	mdtE	1	0	0	0	0	0.757576	0	0	0	0	mdtE	1
Cluster 10694	0	0	1	mdtP	1	0	0	0	0	0.757576	0	0	0	0	mdtP	1
Cluster 10695	0	0	1	mdtB	1	0	0	0	0	0.757576	0	0	0	0	mdtB	1
Cluster 10696	0	0	1	AcrE	1	0	0	0	0	0.757576	0	0	0	0	AcrE	1
Cluster 10697	0	0	1	mdtB	0	1	0	0	0	0	0.900901	0	0	0	mdtB	1
Cluster 10698	0	0	1	mdtB	0	1	0	0	0	0	0.900901	0	0	0	mdtB	1
Cluster 10699	0	0	2	mdtF	0	2	0	0	0	0	1.8018	0	0	0	mdtF	2
Cluster 107	0	1	0	evgS	1	0	0	0	0	0.757576	0	0	0	0	evgS	1
Cluster 1070	0	2	2	acrD	1	1	0	0	1	0.757576	0.900901	0	0	2.63158	acrD	4
Cluster 10700	0	0	1	tet(A)	0	1	0	0	0	0	0.900901	0	0	0	tet(A)	1
Cluster 10701	0	0	1	mdtC	0	1	0	0	0	0	0.900901	0	0	0	mdtC	1
Cluster 10702	0	0	1	baeS	0	1	0	0	0	0	0.900901	0	0	0	baeS	1
Cluster 10703	0	0	1	mdtO	0	1	0	0	0	0	0.900901	0	0	0	mdtO	1
Cluster 10704	0	0	1	mdtB	0	0	0	0	1	0	0	0	0	2.63158	mdtB	1
Cluster 10705	30	0	37	aadA	ANT(3'')-IIa	aadA23	aadA24	17	19	4	4	12	12.8788	17.1171	23.5294	21.0526	ANT(3'')-IIa	67	NA
Cluster 10706	0	1	0	emrY	1	0	0	0	0	0.757576	0	0	0	0	emrY	1
Cluster 10707	28	0	5	mphA	14	2	3	2	0	10.6061	1.8018	17.6471	10.5263	0	mphA	33
Cluster 10708	1	0	0	tet(A)	1	0	0	0	0	0.757576	0	0	0	0	tet(A)	1
Cluster 10709	46	0	6	mphA	23	10	5	1	9	17.4242	9.00901	29.4118	5.26316	23.6842	mphA	52
Cluster 1071	0	1	7	AcrF	2	1	0	0	4	1.51515	0.900901	0	0	10.5263	AcrF	8
Cluster 10710	0	0	1	mdtH	1	0	0	0	0	0.757576	0	0	0	0	mdtH	1
Cluster 10711	0	0	1	oqxB	1	0	0	0	0	0.757576	0	0	0	0	oqxB	1
Cluster 10712	0	0	1	mdtA	1	0	0	0	0	0.757576	0	0	0	0	mdtA	1
Cluster 10713	0	0	1	tet(M)	1	0	0	0	0	0.757576	0	0	0	0	tet(M)	1
Cluster 10714	0	0	1	mdtG	1	0	0	0	0	0.757576	0	0	0	0	mdtG	1
Cluster 10715	0	0	1	mdtG	1	0	0	0	0	0.757576	0	0	0	0	mdtG	1
Cluster 10716	0	0	1	evgS	1	0	0	0	0	0.757576	0	0	0	0	evgS	1
Cluster 10717	2	0	0	mphA	0	2	0	0	0	0	1.8018	0	0	0	mphA	2
Cluster 10718	0	1	0	mdtG	0	1	0	0	0	0	0.900901	0	0	0	mdtG	1
Cluster 10719	0	0	1	emrB	0	1	0	0	0	0	0.900901	0	0	0	emrB	1
Cluster 1072	0	2	0	acrD	2	0	0	0	0	1.51515	0	0	0	0	acrD	2
Cluster 10720	4	0	1	mphA	0	0	0	0	2	0	0	0	0	5.26316	mphA	5
Cluster 10721	1	0	0	mphA	0	0	0	0	1	0	0	0	0	2.63158	mphA	1
Cluster 10722	0	1	0	mdtM	0	0	0	0	1	0	0	0	0	2.63158	mdtM	1
Cluster 10723	0	0	1	emrA	0	0	0	1	0	0	0	0	5.26316	0	emrA	1
Cluster 10724	0	0	1	acrB	1	0	0	0	0	0.757576	0	0	0	0	acrB	1
Cluster 10725	0	1	0	mdtB	1	0	0	0	0	0.757576	0	0	0	0	mdtB	1
Cluster 10726	0	0	1	cepA	1	0	0	0	0	0.757576	0	0	0	0	cepA	1
Cluster 10727	0	0	1	emrY	1	0	0	0	0	0.757576	0	0	0	0	emrY	1
Cluster 10728	0	0	1	emrA	0	0	1	0	0	0	0	5.88235	0	0	emrA	1
Cluster 10729	0	0	3	AcrE	2	0	1	0	0	1.51515	0	5.88235	0	0	AcrE	3
Cluster 1073	0	3	1	acrD	1	0	0	0	2	0.757576	0	0	0	5.26316	acrD	4
Cluster 10730	0	0	1	Ecol_mdfA	1	0	0	0	0	0.757576	0	0	0	0	Ecol_mdfA	1
Cluster 10731	0	0	1	evgS	0	1	0	0	0	0	0.900901	0	0	0	evgS	1
Cluster 10732	0	1	0	PmrF	0	1	0	0	0	0	0.900901	0	0	0	PmrF	1
Cluster 10733	0	0	4	ugd	1	1	0	0	1	0.757576	0.900901	0	0	2.63158	ugd	4
Cluster 10734	0	0	1	AcrE	0	1	0	0	0	0	0.900901	0	0	0	AcrE	1
Cluster 10735	0	0	1	acrD	0	1	0	0	0	0	0.900901	0	0	0	acrD	1
Cluster 10736	0	0	1	mdtP	0	1	0	0	0	0	0.900901	0	0	0	mdtP	1
Cluster 10737	0	0	1	emrB	0	1	0	0	0	0	0.900901	0	0	0	emrB	1
Cluster 10738	1	0	0	AcrE	0	1	0	0	0	0	0.900901	0	0	0	AcrE	1
Cluster 10739	6	0	20	sul1	13	7	1	0	5	9.84848	6.30631	5.88235	0	13.1579	sul1	26
Cluster 1074	1	1	6	AcrF	1	1	0	0	3	0.757576	0.900901	0	0	7.89474	AcrF	8
Cluster 10740	0	0	1	AcrE	0	0	0	0	1	0	0	0	0	2.63158	AcrE	1
Cluster 10741	0	0	1	mdtC	0	0	0	0	1	0	0	0	0	2.63158	mdtC	1
Cluster 10742	0	0	1	mdtG	0	0	0	1	0	0	0	0	5.26316	0	mdtG	1
Cluster 10743	0	0	1	mdtB	1	0	0	0	0	0.757576	0	0	0	0	mdtB	1
Cluster 10744	0	0	1	YojI	1	0	0	0	0	0.757576	0	0	0	0	YojI	1
Cluster 10745	0	0	1	TolC	1	0	0	0	0	0.757576	0	0	0	0	TolC	1
Cluster 10746	0	0	1	baeS	1	0	0	0	0	0.757576	0	0	0	0	baeS	1
Cluster 10747	0	0	1	ugd	1	0	0	0	0	0.757576	0	0	0	0	ugd	1
Cluster 10748	0	1	0	emrY	1	0	0	0	0	0.757576	0	0	0	0	emrY	1
Cluster 10749	0	0	1	mdtP	1	0	0	0	0	0.757576	0	0	0	0	mdtP	1
Cluster 1075	0	5	2	mdtF	4	0	0	1	0	3.0303	0	0	5.26316	0	mdtF	7
Cluster 10750	0	0	1	evgS	0	1	0	0	0	0	0.900901	0	0	0	evgS	1
Cluster 10751	0	0	1	mdtB	0	1	0	0	0	0	0.900901	0	0	0	mdtB	1
Cluster 10752	0	0	1	emrY	0	1	0	0	0	0	0.900901	0	0	0	emrY	1
Cluster 10753	0	0	1	emrA	0	1	0	0	0	0	0.900901	0	0	0	emrA	1
Cluster 10754	0	0	1	emrB	0	1	0	0	0	0	0.900901	0	0	0	emrB	1
Cluster 10755	0	1	0	emrA	0	0	0	0	1	0	0	0	0	2.63158	emrA	1
Cluster 10756	1	0	0	TolC	0	0	0	0	1	0	0	0	0	2.63158	TolC	1
Cluster 10757	0	0	1	baeS	0	0	0	0	1	0	0	0	0	2.63158	baeS	1
Cluster 10758	0	0	1	mdtM	0	0	0	0	1	0	0	0	0	2.63158	mdtM	1
Cluster 10759	0	0	1	mdtB	0	0	0	1	0	0	0	0	5.26316	0	mdtB	1
Cluster 1076	0	5	1	acrD	4	0	0	0	0	3.0303	0	0	0	0	acrD	6
Cluster 10760	0	0	1	mdtB	1	0	0	0	0	0.757576	0	0	0	0	mdtB	1
Cluster 10761	0	1	0	mdtP	1	0	0	0	0	0.757576	0	0	0	0	mdtP	1
Cluster 10762	0	1	0	acrD	0	0	1	0	0	0	0	5.88235	0	0	acrD	1
Cluster 10763	0	0	1	mdtM	0	0	1	0	0	0	0	5.88235	0	0	mdtM	1
Cluster 10764	0	0	1	cpxA	1	0	0	0	0	0.757576	0	0	0	0	cpxA	1
Cluster 10765	0	0	1	TolC	1	0	0	0	0	0.757576	0	0	0	0	TolC	1
Cluster 10766	0	0	1	cpxA	1	0	0	0	0	0.757576	0	0	0	0	cpxA	1
Cluster 10767	0	0	2	baeS	1	0	0	0	0	0.757576	0	0	0	0	baeS	2
Cluster 10768	0	0	1	acrB	0	1	0	0	0	0	0.900901	0	0	0	acrB	1
Cluster 10769	0	1	0	mdtG	0	1	0	0	0	0	0.900901	0	0	0	mdtG	1
Cluster 1077	0	10	1	acrD	8	0	1	0	1	6.06061	0	5.88235	0	2.63158	acrD	11
Cluster 10770	0	0	1	mdtB	0	1	0	0	0	0	0.900901	0	0	0	mdtB	1
Cluster 10771	0	0	1	acrD	0	1	0	0	0	0	0.900901	0	0	0	acrD	1
Cluster 10772	0	1	0	emrB	0	0	0	0	1	0	0	0	0	2.63158	emrB	1
Cluster 10773	0	0	1	mdtH	0	0	0	0	1	0	0	0	0	2.63158	mdtH	1
Cluster 10774	0	0	1	mdtH	0	0	0	0	1	0	0	0	0	2.63158	mdtH	1
Cluster 10775	0	0	1	mdtB	0	0	0	0	1	0	0	0	0	2.63158	mdtB	1
Cluster 10776	0	0	1	mdtP	0	0	0	0	1	0	0	0	0	2.63158	mdtP	1
Cluster 10777	0	0	1	emrY	0	0	0	0	1	0	0	0	0	2.63158	emrY	1
Cluster 10778	0	0	1	mdtM	1	0	0	0	0	0.757576	0	0	0	0	mdtM	1
Cluster 10779	0	0	1	ugd	1	0	0	0	0	0.757576	0	0	0	0	ugd	1
Cluster 1078	0	1	0	acrD	1	0	0	0	0	0.757576	0	0	0	0	acrD	1
Cluster 10780	0	1	3	ugd	1	1	0	0	0	0.757576	0.900901	0	0	0	ugd	4
Cluster 10781	0	0	1	acrD	1	0	0	0	0	0.757576	0	0	0	0	acrD	1
Cluster 10782	0	0	1	emrK	1	0	0	0	0	0.757576	0	0	0	0	emrK	1
Cluster 10783	0	0	1	mdtP	1	0	0	0	0	0.757576	0	0	0	0	mdtP	1
Cluster 10784	0	0	1	msbA	1	0	0	0	0	0.757576	0	0	0	0	msbA	1
Cluster 10785	0	0	1	mdtM	1	0	0	0	0	0.757576	0	0	0	0	mdtM	1
Cluster 10786	0	0	1	emrB	1	0	0	0	0	0.757576	0	0	0	0	emrB	1
Cluster 10787	0	0	1	Ecol_acrA	1	0	0	0	0	0.757576	0	0	0	0	Ecol_acrA	1
Cluster 10788	0	1	1	evgS	0	0	1	0	0	0	0	5.88235	0	0	evgS	2
Cluster 10789	0	0	1	AcrE	0	0	1	0	0	0	0	5.88235	0	0	AcrE	1
Cluster 1079	0	1	2	acrD	2	0	0	0	0	1.51515	0	0	0	0	acrD	3
Cluster 10790	0	1	0	mdtM	1	0	0	0	0	0.757576	0	0	0	0	mdtM	1
Cluster 10791	1	0	0	acrB	1	0	0	0	0	0.757576	0	0	0	0	acrB	1
Cluster 10792	0	0	1	emrB	0	1	0	0	0	0	0.900901	0	0	0	emrB	1
Cluster 10793	1	0	0	AcrE	0	1	0	0	0	0	0.900901	0	0	0	AcrE	1
Cluster 10794	0	0	1	AcrE	0	1	0	0	0	0	0.900901	0	0	0	AcrE	1
Cluster 10795	0	0	1	ugd	0	1	0	0	0	0	0.900901	0	0	0	ugd	1
Cluster 10796	0	0	1	eptA	0	1	0	0	0	0	0.900901	0	0	0	eptA	1
Cluster 10797	0	0	1	msbA	0	1	0	0	0	0	0.900901	0	0	0	msbA	1
Cluster 10798	0	0	1	mdtF	0	1	0	0	0	0	0.900901	0	0	0	mdtF	1
Cluster 10799	0	0	1	mdtG	0	0	0	0	1	0	0	0	0	2.63158	mdtG	1
Cluster 108	0	1	1	evgS	1	0	0	1	0	0.757576	0	0	5.26316	0	evgS	2
Cluster 1080	0	1	0	mdtF	1	0	0	0	0	0.757576	0	0	0	0	mdtF	1
Cluster 10800	0	1	1	eptA	1	0	0	0	1	0.757576	0	0	0	2.63158	eptA	2
Cluster 10801	0	0	1	AcrE	0	0	0	1	0	0	0	0	5.26316	0	AcrE	1
Cluster 10802	0	0	1	AcrF	1	0	0	0	0	0.757576	0	0	0	0	AcrF	1
Cluster 10803	0	0	1	emrA	1	0	0	0	0	0.757576	0	0	0	0	emrA	1
Cluster 10804	0	0	1	acrB	1	0	0	0	0	0.757576	0	0	0	0	acrB	1
Cluster 10805	0	0	1	tet(32)	1	0	0	0	0	0.757576	0	0	0	0	tet(32)	1
Cluster 10806	0	0	1	acrD	1	0	0	0	0	0.757576	0	0	0	0	acrD	1
Cluster 10807	0	1	0	mdtG	1	0	0	0	0	0.757576	0	0	0	0	mdtG	1
Cluster 10808	0	1	0	ugd	1	0	0	0	0	0.757576	0	0	0	0	ugd	1
Cluster 10809	0	0	1	mdtB	1	0	0	0	0	0.757576	0	0	0	0	mdtB	1
Cluster 1081	0	1	0	mdtF	1	0	0	0	0	0.757576	0	0	0	0	mdtF	1
Cluster 10810	0	0	1	mdtH	1	0	0	0	0	0.757576	0	0	0	0	mdtH	1
Cluster 10811	0	0	1	LptD	1	0	0	0	0	0.757576	0	0	0	0	LptD	1
Cluster 10812	0	0	1	ugd	1	0	0	0	0	0.757576	0	0	0	0	ugd	1
Cluster 10813	0	0	1	mdtO	0	1	0	0	0	0	0.900901	0	0	0	mdtO	1
Cluster 10814	0	0	1	emrB	0	1	0	0	0	0	0.900901	0	0	0	emrB	1
Cluster 10815	0	0	1	aad(6)	0	1	0	0	0	0	0.900901	0	0	0	aad(6)	1
Cluster 10816	0	0	1	mdtB	0	1	0	0	0	0	0.900901	0	0	0	mdtB	1
Cluster 10817	0	0	1	mdtC	0	0	0	0	1	0	0	0	0	2.63158	mdtC	1
Cluster 10818	0	0	1	mdtC	0	0	0	0	1	0	0	0	0	2.63158	mdtC	1
Cluster 10819	0	0	1	mdtC	0	0	0	0	1	0	0	0	0	2.63158	mdtC	1
Cluster 1082	0	1	0	acrD	1	0	0	0	0	0.757576	0	0	0	0	acrD	1
Cluster 10820	0	0	1	AcrE	0	0	0	0	1	0	0	0	0	2.63158	AcrE	1
Cluster 10821	1	0	0	mdtM	0	0	0	1	0	0	0	0	5.26316	0	mdtM	1
Cluster 10822	0	0	1	eptA	0	0	0	1	0	0	0	0	5.26316	0	eptA	1
Cluster 10823	0	0	1	EC-13	0	0	1	0	0	0	0	5.88235	0	0	EC-13	1
Cluster 10824	0	0	1	TolC	1	0	0	0	0	0.757576	0	0	0	0	TolC	1
Cluster 10825	0	0	1	AcrF	1	0	0	0	0	0.757576	0	0	0	0	AcrF	1
Cluster 10826	0	0	1	emrY	1	0	0	0	0	0.757576	0	0	0	0	emrY	1
Cluster 10827	0	0	1	mdtA	0	1	0	0	0	0	0.900901	0	0	0	mdtA	1
Cluster 10828	0	0	1	emrY	0	1	0	0	0	0	0.900901	0	0	0	emrY	1
Cluster 10829	0	0	1	acrB	0	1	0	0	0	0	0.900901	0	0	0	acrB	1
Cluster 1083	0	11	3	acrD	11	0	1	1	0	8.33333	0	5.88235	5.26316	0	acrD	14
Cluster 10830	0	0	1	baeS	0	0	0	0	1	0	0	0	0	2.63158	baeS	1
Cluster 10831	0	0	1	acrB	0	0	0	0	1	0	0	0	0	2.63158	acrB	1
Cluster 10832	0	0	1	mdtA	0	0	0	0	1	0	0	0	0	2.63158	mdtA	1
Cluster 10833	0	0	3	LpsB	0	1	0	1	0	0	0.900901	0	5.26316	0	LpsB	3
Cluster 10834	0	0	1	sul2	1	0	0	0	0	0.757576	0	0	0	0	NA	1
Cluster 10836	0	0	1	evgS	1	0	0	0	0	0.757576	0	0	0	0	evgS	1
Cluster 10837	0	0	1	mdtC	1	0	0	0	0	0.757576	0	0	0	0	mdtC	1
Cluster 10838	0	0	1	mdtM	1	0	0	0	0	0.757576	0	0	0	0	mdtM	1
Cluster 10839	0	0	2	evgS	2	0	0	0	0	1.51515	0	0	0	0	evgS	2
Cluster 1084	0	8	1	mdtF	7	0	0	1	0	5.30303	0	0	5.26316	0	mdtF	9
Cluster 10840	1	0	0	evgS	1	0	0	0	0	0.757576	0	0	0	0	evgS	1
Cluster 10841	0	0	1	mdtE	1	0	0	0	0	0.757576	0	0	0	0	mdtE	1
Cluster 10842	0	0	1	acrD	0	0	1	0	0	0	0	5.88235	0	0	acrD	1
Cluster 10843	0	0	1	tet(M)	1	0	0	0	0	0.757576	0	0	0	0	tet(M)	1
Cluster 10844	0	0	1	PmrF	1	0	0	0	0	0.757576	0	0	0	0	PmrF	1
Cluster 10845	0	0	1	AcrE	0	1	0	0	0	0	0.900901	0	0	0	AcrE	1
Cluster 10846	0	0	1	mdtP	0	1	0	0	0	0	0.900901	0	0	0	mdtP	1
Cluster 10847	0	0	1	mdtB	0	1	0	0	0	0	0.900901	0	0	0	mdtB	1
Cluster 10848	0	0	1	AcrF	0	1	0	0	0	0	0.900901	0	0	0	AcrF	1
Cluster 10849	0	1	0	cpxA	0	1	0	0	0	0	0.900901	0	0	0	cpxA	1
Cluster 1085	0	4	1	acrD	2	0	0	0	0	1.51515	0	0	0	0	acrD	5
Cluster 10850	0	0	1	mdtH	0	1	0	0	0	0	0.900901	0	0	0	mdtH	1
Cluster 10851	0	0	1	mdtB	1	0	0	0	0	0.757576	0	0	0	0	mdtB	1
Cluster 10852	0	0	1	Ecol_acrA	1	0	0	0	0	0.757576	0	0	0	0	Ecol_acrA	1
Cluster 10853	0	0	1	evgS	1	0	0	0	0	0.757576	0	0	0	0	evgS	1
Cluster 10854	0	0	1	emrK	0	1	0	0	0	0	0.900901	0	0	0	emrK	1
Cluster 10855	0	0	1	mdtB	0	1	0	0	0	0	0.900901	0	0	0	mdtB	1
Cluster 10856	0	0	1	mdtC	0	1	0	0	0	0	0.900901	0	0	0	mdtC	1
Cluster 10857	0	0	1	mdtC	0	1	0	0	0	0	0.900901	0	0	0	mdtC	1
Cluster 10858	0	0	1	mdtC	0	1	0	0	0	0	0.900901	0	0	0	mdtC	1
Cluster 10859	0	1	2	ugd	0	2	0	0	1	0	1.8018	0	0	2.63158	ugd	3
Cluster 1086	0	4	0	mdtF	2	0	0	0	0	1.51515	0	0	0	0	mdtF	4
Cluster 10860	0	0	1	TolC	0	1	0	0	0	0	0.900901	0	0	0	TolC	1
Cluster 10861	0	0	1	acrD	0	0	0	0	1	0	0	0	0	2.63158	acrD	1
Cluster 10862	0	0	1	mdtC	0	0	0	0	1	0	0	0	0	2.63158	mdtC	1
Cluster 10863	0	0	1	mdtF	1	0	0	0	0	0.757576	0	0	0	0	mdtF	1
Cluster 10864	0	0	1	baeS	1	0	0	0	0	0.757576	0	0	0	0	baeS	1
Cluster 10865	0	0	2	emrA	1	1	0	0	0	0.757576	0.900901	0	0	0	emrA	2
Cluster 10866	0	0	1	mdtO	1	0	0	0	0	0.757576	0	0	0	0	mdtO	1
Cluster 10867	0	0	1	Ecol_acrA	1	0	0	0	0	0.757576	0	0	0	0	Ecol_acrA	1
Cluster 10868	0	0	1	mdtN	1	0	0	0	0	0.757576	0	0	0	0	mdtN	1
Cluster 10869	0	0	1	mdtC	1	0	0	0	0	0.757576	0	0	0	0	mdtC	1
Cluster 1087	0	2	0	mdtF	1	0	0	1	0	0.757576	0	0	5.26316	0	mdtF	2
Cluster 10870	0	1	0	cpxA	1	0	0	0	0	0.757576	0	0	0	0	cpxA	1
Cluster 10871	0	0	1	ugd	1	0	0	0	0	0.757576	0	0	0	0	ugd	1
Cluster 10872	0	1	0	ugd	1	0	0	0	0	0.757576	0	0	0	0	ugd	1
Cluster 10873	0	0	1	mdtF	1	0	0	0	0	0.757576	0	0	0	0	mdtF	1
Cluster 10874	0	0	1	ugd	0	1	0	0	0	0	0.900901	0	0	0	ugd	1
Cluster 10875	0	0	2	ugd	1	1	0	0	0	0.757576	0.900901	0	0	0	ugd	2
Cluster 10876	0	0	1	mdtP	0	1	0	0	0	0	0.900901	0	0	0	mdtP	1
Cluster 10877	0	0	1	ugd	0	1	0	0	0	0	0.900901	0	0	0	ugd	1
Cluster 10878	0	0	1	emrK	0	1	0	0	0	0	0.900901	0	0	0	emrK	1
Cluster 10879	0	0	2	mdtB	0	1	0	0	0	0	0.900901	0	0	0	mdtB	2
Cluster 1088	0	4	0	acrD	1	2	0	0	1	0.757576	1.8018	0	0	2.63158	acrD	4
Cluster 10880	0	0	1	mdtE	0	1	0	0	0	0	0.900901	0	0	0	mdtE	1
Cluster 10881	0	0	1	msbA	0	1	0	0	0	0	0.900901	0	0	0	msbA	1
Cluster 10882	0	1	0	emrK	0	0	0	0	1	0	0	0	0	2.63158	emrK	1
Cluster 10883	0	0	1	eptB	0	0	0	0	1	0	0	0	0	2.63158	eptB	1
Cluster 10884	0	0	1	emrB	0	0	0	0	1	0	0	0	0	2.63158	emrB	1
Cluster 10885	0	0	1	AcrF	0	0	0	0	1	0	0	0	0	2.63158	AcrF	1
Cluster 10886	0	0	1	ArnT	0	0	0	0	1	0	0	0	0	2.63158	ArnT	1
Cluster 10887	0	0	1	emrA	0	0	0	1	0	0	0	0	5.26316	0	emrA	1
Cluster 10888	43	0	15	CTX-M-101	CTX-M-155	CTX-M-15	CTX-M-42	CTX-M-11	CTX-M-107	27	5	4	1	6	20.4545	4.5045	5.26316	15.7895	CTX-M-15	58	Beta-lactam
Cluster 10889	1	0	0	CTX-M-24	1	0	0	0	0	0.757576	0	0	0	0	CTX-M-24	1
Cluster 1089	0	1	0	mdtF	1	0	0	0	0	0.757576	0	0	0	0	mdtF	1
Cluster 10890	1	1	12	OXA-1	OXA-140	10	0	0	0	4	7.57576	0	0	0	10.5263	OXA-1	Beta-lactam
Cluster 10891	1	0	0	OXA-1	1	0	0	0	0	0.757576	0	0	0	0	OXA-1	1
Cluster 10892	2	0	2	CTX-M-3	CTX-M-30	1	0	0	1	1	0.757576	0	0	5.26316	2.63158	CTX-M-3	NA
Cluster 10893	2	0	4	CTX-M-27	CTX-M-45	4	0	1	0	0	3.0303	0	5.88235	0	0	CTX-M-27	NA
Cluster 10894	1	0	0	CTX-M-27	1	0	0	0	0	0.757576	0	0	0	0	CTX-M-27	1
Cluster 10895	61	1	47	sul1	54	24	9	7	14	40.9091	21.6216	52.9412	36.8421	36.8421	sul1	109
Cluster 10896	1	0	0	CTX-M-14	1	0	0	0	0	0.757576	0	0	0	0	CTX-M-14	1
Cluster 10897	1	0	0	Ecol_ampC_BLA	1	0	0	0	0	0.757576	0	0	0	0	Ecol_ampC_BLA	1
Cluster 10898	0	1	0	mdtF	1	0	0	0	0	0.757576	0	0	0	0	mdtF	1
Cluster 10899	1	0	0	CTX-M-15	0	0	1	0	0	0	0	5.88235	0	0	CTX-M-15	1
Cluster 109	0	2	0	evgS	2	0	0	0	0	1.51515	0	0	0	0	evgS	2
Cluster 1090	0	1	0	mdtF	1	0	0	0	0	0.757576	0	0	0	0	mdtF	1
Cluster 10900	0	0	1	emrY	1	0	0	0	0	0.757576	0	0	0	0	emrY	1
Cluster 10901	0	0	1	AcrE	1	0	0	0	0	0.757576	0	0	0	0	AcrE	1
Cluster 10902	0	0	2	mdtB	1	0	0	0	0	0.757576	0	0	0	0	mdtB	2
Cluster 10903	0	0	1	mdtB	0	1	0	0	0	0	0.900901	0	0	0	mdtB	1
Cluster 10904	0	0	1	mdtF	0	1	0	0	0	0	0.900901	0	0	0	mdtF	1
Cluster 10905	0	0	1	acrD	0	1	0	0	0	0	0.900901	0	0	0	acrD	1
Cluster 10906	0	0	1	CTX-M-14	0	1	0	0	0	0	0.900901	0	0	0	CTX-M-14	1
Cluster 10907	0	0	2	CTX-M-55	0	2	0	0	0	0	1.8018	0	0	0	CTX-M-55	2
Cluster 10908	0	0	1	mdtB	0	1	0	0	0	0	0.900901	0	0	0	mdtB	1
Cluster 10909	0	0	1	mdtO	0	1	0	0	0	0	0.900901	0	0	0	mdtO	1
Cluster 1091	0	1	0	acrD	1	0	0	0	0	0.757576	0	0	0	0	acrD	1
Cluster 10910	0	0	1	emrK	0	1	0	0	0	0	0.900901	0	0	0	emrK	1
Cluster 10911	0	0	1	mdtC	0	1	0	0	0	0	0.900901	0	0	0	mdtC	1
Cluster 10912	0	0	1	mdtA	0	1	0	0	0	0	0.900901	0	0	0	mdtA	1
Cluster 10913	0	0	2	OXY-1-1	OXY-1-4	0	1	0	0	1	0	0.900901	0	0	2.63158	OXY-1-1	NA
Cluster 10914	0	0	1	AcrF	0	1	0	0	0	0	0.900901	0	0	0	AcrF	1
Cluster 10915	0	0	1	mdtB	0	0	0	0	1	0	0	0	0	2.63158	mdtB	1
Cluster 10916	0	0	1	mdtB	0	0	0	0	1	0	0	0	0	2.63158	mdtB	1
Cluster 10917	0	0	1	acrD	0	0	0	1	0	0	0	0	5.26316	0	acrD	1
Cluster 10918	0	0	1	ugd	0	0	0	1	0	0	0	0	5.26316	0	ugd	1
Cluster 10919	0	0	1	mdtC	0	0	0	1	0	0	0	0	5.26316	0	mdtC	1
Cluster 1092	0	1	0	mdtF	1	0	0	0	0	0.757576	0	0	0	0	mdtF	1
Cluster 10920	0	0	1	acrD	1	0	0	0	0	0.757576	0	0	0	0	acrD	1
Cluster 10921	0	0	1	AcrF	1	0	0	0	0	0.757576	0	0	0	0	AcrF	1
Cluster 10922	0	0	1	acrD	1	0	0	0	0	0.757576	0	0	0	0	acrD	1
Cluster 10923	0	1	0	acrD	0	0	1	0	0	0	0	5.88235	0	0	acrD	1
Cluster 10924	0	1	1	eptA	0	0	1	0	0	0	0	5.88235	0	0	eptA	2
Cluster 10925	0	0	1	TolC	0	0	1	0	0	0	0	5.88235	0	0	TolC	1
Cluster 10926	0	0	2	ugd	0	2	0	0	0	0	1.8018	0	0	0	ugd	2
Cluster 10927	0	0	1	mdtE	0	1	0	0	0	0	0.900901	0	0	0	mdtE	1
Cluster 10928	0	0	1	Ecol_mdfA	0	1	0	0	0	0	0.900901	0	0	0	Ecol_mdfA	1
Cluster 10929	0	0	1	mdtB	0	1	0	0	0	0	0.900901	0	0	0	mdtB	1
Cluster 1093	0	1	3	acrD	1	0	0	0	1	0.757576	0	0	0	2.63158	acrD	4
Cluster 10930	0	0	1	acrB	0	1	0	0	0	0	0.900901	0	0	0	acrB	1
Cluster 10931	0	0	1	ugd	0	1	0	0	0	0	0.900901	0	0	0	ugd	1
Cluster 10932	0	0	1	AcrE	0	1	0	0	0	0	0.900901	0	0	0	AcrE	1
Cluster 10933	1	0	0	tet(M)	0	1	0	0	0	0	0.900901	0	0	0	tet(M)	1
Cluster 10934	0	0	1	TolC	0	0	0	0	1	0	0	0	0	2.63158	TolC	1
Cluster 10935	0	0	1	ugd	0	0	0	0	1	0	0	0	0	2.63158	ugd	1
Cluster 10936	0	0	1	Ecol_acrA	0	0	0	0	1	0	0	0	0	2.63158	Ecol_acrA	1
Cluster 10937	0	0	1	acrD	0	0	0	0	1	0	0	0	0	2.63158	acrD	1
Cluster 10938	0	0	1	AcrF	0	0	0	0	1	0	0	0	0	2.63158	AcrF	1
Cluster 10939	0	0	1	OXY-5-1	0	0	0	0	1	0	0	0	0	2.63158	OXY-5-1	1
Cluster 1094	0	4	0	mdtF	3	0	0	0	1	2.27273	0	0	0	2.63158	mdtF	4
Cluster 10940	0	0	2	Abau_AmvA	0	1	0	1	0	0	0.900901	0	5.26316	0	Abau_AmvA	2
Cluster 10941	0	0	1	mdtC	0	0	0	1	0	0	0	0	5.26316	0	mdtC	1
Cluster 10942	0	0	1	baeS	1	0	0	0	0	0.757576	0	0	0	0	baeS	1
Cluster 10943	0	0	1	mdtB	1	0	0	0	0	0.757576	0	0	0	0	mdtB	1
Cluster 10944	0	0	1	AcrF	1	0	0	0	0	0.757576	0	0	0	0	AcrF	1
Cluster 10945	0	1	0	evgS	1	0	0	0	0	0.757576	0	0	0	0	evgS	1
Cluster 10946	0	0	1	mdtB	1	0	0	0	0	0.757576	0	0	0	0	mdtB	1
Cluster 10947	0	0	1	ugd	0	1	0	0	0	0	0.900901	0	0	0	ugd	1
Cluster 10948	0	0	1	mdtC	0	1	0	0	0	0	0.900901	0	0	0	mdtC	1
Cluster 10949	0	0	1	ugd	0	1	0	0	0	0	0.900901	0	0	0	ugd	1
Cluster 1095	0	3	1	acrD	3	1	0	0	0	2.27273	0.900901	0	0	0	acrD	4
Cluster 10950	0	0	1	mdtA	0	1	0	0	0	0	0.900901	0	0	0	mdtA	1
Cluster 10951	0	0	1	mdtH	0	0	0	0	1	0	0	0	0	2.63158	mdtH	1
Cluster 10952	0	0	1	TolC	0	0	0	0	1	0	0	0	0	2.63158	TolC	1
Cluster 10953	1	0	0	EC-8	0	0	0	0	1	0	0	0	0	2.63158	EC-8	1
Cluster 10954	0	0	1	efrB	0	0	0	0	1	0	0	0	0	2.63158	efrB	1
Cluster 10955	0	0	1	mdtH	0	0	0	0	1	0	0	0	0	2.63158	mdtH	1
Cluster 10956	0	0	1	mdtG	0	0	0	0	1	0	0	0	0	2.63158	mdtG	1
Cluster 10957	0	1	0	evgS	1	0	0	0	0	0.757576	0	0	0	0	evgS	1
Cluster 10958	0	0	1	mdtO	1	0	0	0	0	0.757576	0	0	0	0	mdtO	1
Cluster 10959	0	0	1	mdtC	1	0	0	0	0	0.757576	0	0	0	0	mdtC	1
Cluster 1096	0	1	0	acrD	1	0	0	0	0	0.757576	0	0	0	0	acrD	1
Cluster 10960	0	0	1	TolC	1	0	0	0	0	0.757576	0	0	0	0	TolC	1
Cluster 10961	0	0	1	mdtF	1	0	0	0	0	0.757576	0	0	0	0	mdtF	1
Cluster 10962	0	0	1	emrK	1	0	0	0	0	0.757576	0	0	0	0	emrK	1
Cluster 10963	0	0	1	emrA	1	0	0	0	0	0.757576	0	0	0	0	emrA	1
Cluster 10964	0	0	1	mdtC	1	0	0	0	0	0.757576	0	0	0	0	mdtC	1
Cluster 10965	0	0	1	Ecol_acrA	1	0	0	0	0	0.757576	0	0	0	0	Ecol_acrA	1
Cluster 10966	0	0	1	mdtO	0	1	0	0	0	0	0.900901	0	0	0	mdtO	1
Cluster 10967	0	0	1	mdtB	0	1	0	0	0	0	0.900901	0	0	0	mdtB	1
Cluster 10968	0	0	2	acrD	0	2	0	0	0	0	1.8018	0	0	0	acrD	2
Cluster 10969	0	0	1	mdtA	0	1	0	0	0	0	0.900901	0	0	0	mdtA	1
Cluster 1097	0	1	0	acrD	1	0	0	0	0	0.757576	0	0	0	0	acrD	1
Cluster 10970	0	0	1	eptA	0	1	0	0	0	0	0.900901	0	0	0	eptA	1
Cluster 10971	0	0	1	emrK	0	0	0	0	1	0	0	0	0	2.63158	emrK	1
Cluster 10972	1	0	0	SCO-1	0	0	0	0	1	0	0	0	0	2.63158	SCO-1	1
Cluster 10973	0	0	1	evgS	0	0	0	0	1	0	0	0	0	2.63158	evgS	1
Cluster 10974	0	0	4	emrB	0	0	0	0	1	0	0	0	0	2.63158	emrB	4
Cluster 10975	0	0	1	evgS	0	0	0	1	0	0	0	0	5.26316	0	evgS	1
Cluster 10976	0	1	0	mdtB	1	0	0	0	0	0.757576	0	0	0	0	mdtB	1
Cluster 10977	0	0	1	mdtP	1	0	0	0	0	0.757576	0	0	0	0	mdtP	1
Cluster 10978	3	0	3	ANT(6)-Ia	2	1	0	0	3	1.51515	0.900901	0	0	7.89474	ANT(6)-Ia	6
Cluster 10979	0	0	1	emrY	1	0	0	0	0	0.757576	0	0	0	0	emrY	1
Cluster 1098	0	6	0	acrD	1	3	0	0	1	0.757576	2.7027	0	0	2.63158	acrD	6
Cluster 10980	0	0	1	mdtB	0	0	1	0	0	0	0	5.88235	0	0	mdtB	1
Cluster 10981	0	1	0	evgS	1	0	0	0	0	0.757576	0	0	0	0	evgS	1
Cluster 10982	10	0	37	APH(6)-Id	11	20	4	1	6	8.33333	18.018	23.5294	5.26316	15.7895	APH(6)-Id	47
Cluster 10983	0	0	1	Ecol_acrA	0	1	0	0	0	0	0.900901	0	0	0	Ecol_acrA	1
Cluster 10984	0	0	1	cpxA	0	1	0	0	0	0	0.900901	0	0	0	cpxA	1
Cluster 10985	191	3	83	TEM-1	TEM-206	TEM-59	TEM-34	TEM-126	TEM-192	TEM-124	TEM-198	TEM-47	TEM-199	TEM-117	TEM-118	97	13	13	31	73.4848	51.3514	76.4706	68.4211	81.5789	TEM-1	277	Beta-lactam
Cluster 10986	0	0	1	mdtF	1	0	0	0	0	0.757576	0	0	0	0	mdtF	1
Cluster 10987	0	1	0	SHV-27	1	0	0	0	0	0.757576	0	0	0	0	SHV-27	1
Cluster 10988	1	0	0	TEM-1	1	0	0	0	0	0.757576	0	0	0	0	TEM-1	1
Cluster 10989	5	0	3	AAC(3)-IId	AAC(3)-IIc	4	1	1	0	1	3.0303	0.900901	5.88235	0	2.63158	AAC(3)-IId	Aminoglycoside
Cluster 1099	0	1	1	acrD	1	1	0	0	0	0.757576	0.900901	0	0	0	acrD	2
Cluster 10990	0	1	2	SHV-11	1	0	0	2	0	0.757576	0	0	10.5263	0	SHV-11	3
Cluster 10991	1	0	0	TEM-150	1	0	0	0	0	0.757576	0	0	0	0	TEM-150	1
Cluster 10992	3	0	1	AAC(3)-IIe	4	0	0	0	0	3.0303	0	0	0	0	AAC(3)-IIe	4
Cluster 10993	0	1	0	LEN-23	1	0	0	0	0	0.757576	0	0	0	0	LEN-23	1
Cluster 10994	7	0	0	TEM-1	1	6	0	0	0	0.757576	5.40541	0	0	0	TEM-1	7
Cluster 10995	9	0	13	APH(6)-Id	4	11	3	1	3	3.0303	9.90991	17.6471	5.26316	7.89474	APH(6)-Id	22
Cluster 10996	3	0	1	TEM-1	TEM-117	1	1	0	1	0	0.757576	0.900901	0	5.26316	0	TEM-1	Beta-lactam
Cluster 10997	0	0	1	mdtC	1	0	0	0	0	0.757576	0	0	0	0	mdtC	1
Cluster 10998	3	0	0	TEM-190	3	0	0	0	0	2.27273	0	0	0	0	TEM-190	3
Cluster 10999	0	1	2	LEN-16	LEN-9	1	0	0	0	2	0.757576	0	0	0	5.26316	LEN-16	NA
Cluster 11	0	1	0	evgS	1	0	0	0	0	0.757576	0	0	0	0	evgS	1
Cluster 110	0	1	0	evgS	1	0	0	0	0	0.757576	0	0	0	0	evgS	1
Cluster 1100	0	2	0	mdtF	2	0	0	0	0	1.51515	0	0	0	0	mdtF	2
Cluster 11000	0	0	1	TEM-1	1	0	0	0	0	0.757576	0	0	0	0	TEM-1	1
Cluster 11001	0	0	1	TEM-1	1	0	0	0	0	0.757576	0	0	0	0	TEM-1	1
Cluster 11002	0	0	1	emrY	1	0	0	0	0	0.757576	0	0	0	0	emrY	1
Cluster 11003	0	2	0	SHV-11	2	0	0	0	0	1.51515	0	0	0	0	SHV-11	2
Cluster 11004	0	0	3	SHV-28	SHV-53	1	0	0	0	2	0.757576	0	0	0	5.26316	SHV-28	NA
Cluster 11005	6	0	1	TEM-135	0	2	1	0	0	0	1.8018	5.88235	0	0	TEM-135	7
Cluster 11006	1	0	0	Ecol_ampC_BLA	0	0	1	0	0	0	0	5.88235	0	0	Ecol_ampC_BLA	1
Cluster 11007	1	0	0	TEM-169	0	0	1	0	0	0	0	5.88235	0	0	TEM-169	1
Cluster 11008	0	0	2	LEN-2	LEN-21	1	0	0	1	0	0.757576	0	0	5.26316	0	LEN-2	NA
Cluster 11009	1	0	0	TEM-1	1	0	0	0	0	0.757576	0	0	0	0	TEM-1	1
Cluster 1101	0	2	0	acrD	2	0	0	0	0	1.51515	0	0	0	0	acrD	2
Cluster 11010	1	0	0	TEM-55	1	0	0	0	0	0.757576	0	0	0	0	TEM-55	1
Cluster 11011	1	0	0	TEM-1	0	1	0	0	0	0	0.900901	0	0	0	TEM-1	1
Cluster 11012	1	0	0	TEM-1	0	1	0	0	0	0	0.900901	0	0	0	TEM-1	1
Cluster 11013	0	0	2	SHV-12	0	2	0	0	0	0	1.8018	0	0	0	SHV-12	2
Cluster 11014	0	0	1	AcrE	0	1	0	0	0	0	0.900901	0	0	0	AcrE	1
Cluster 11015	0	0	1	Ecol_acrA	0	1	0	0	0	0	0.900901	0	0	0	Ecol_acrA	1
Cluster 11016	0	0	1	mdtH	0	1	0	0	0	0	0.900901	0	0	0	mdtH	1
Cluster 11017	1	0	0	TEM-1	0	1	0	0	0	0	0.900901	0	0	0	TEM-1	1
Cluster 11018	0	0	1	ugd	0	1	0	0	0	0	0.900901	0	0	0	ugd	1
Cluster 11019	4	0	0	TEM-1	0	0	0	0	1	0	0	0	0	2.63158	TEM-1	4
Cluster 1102	0	1	2	mdtF	1	2	0	0	0	0.757576	1.8018	0	0	0	mdtF	3
Cluster 11020	0	1	1	SHV-1	SHV-167	0	0	0	0	2	0	0	0	0	5.26316	SHV-1	Beta-lactam
Cluster 11021	1	0	0	AAC(3)-IIe	0	0	0	0	1	0	0	0	0	2.63158	AAC(3)-IIe	1
Cluster 11022	0	0	1	eptA	0	0	0	0	1	0	0	0	0	2.63158	eptA	1
Cluster 11023	0	1	0	ugd	0	0	0	0	1	0	0	0	0	2.63158	ugd	1
Cluster 11024	0	1	0	SHV-11	0	0	0	0	1	0	0	0	0	2.63158	SHV-11	1
Cluster 11025	1	0	0	TEM-1	0	0	0	0	1	0	0	0	0	2.63158	TEM-1	1
Cluster 11026	0	1	0	SHV-11	0	0	0	0	1	0	0	0	0	2.63158	SHV-11	1
Cluster 11027	0	1	0	LEN-26	0	0	0	0	1	0	0	0	0	2.63158	LEN-26	1
Cluster 11028	0	1	0	SHV-11	0	0	0	1	0	0	0	0	5.26316	0	SHV-11	1
Cluster 11029	0	0	1	LEN-19	0	0	0	1	0	0	0	0	5.26316	0	LEN-19	1
Cluster 1103	0	1	0	acrD	1	0	0	0	0	0.757576	0	0	0	0	acrD	1
Cluster 11031	0	1	0	OKP-B-17	0	0	0	1	0	0	0	0	5.26316	0	OKP-B-17	1
Cluster 11032	0	1	0	LEN-10	0	0	0	1	0	0	0	0	5.26316	0	LEN-10	1
Cluster 11033	0	0	1	MdtK	0	0	0	1	0	0	0	0	5.26316	0	MdtK	1
Cluster 11036	3	0	2	LAP-2	1	2	0	0	2	0.757576	1.8018	0	0	5.26316	LAP-2	5
Cluster 11037	0	0	1	acrB	1	0	0	0	0	0.757576	0	0	0	0	acrB	1
Cluster 11038	0	0	1	Ecol_acrA	1	0	0	0	0	0.757576	0	0	0	0	Ecol_acrA	1
Cluster 11039	0	0	1	acrB	1	0	0	0	0	0.757576	0	0	0	0	acrB	1
Cluster 1104	0	6	0	mdtF	4	1	0	0	1	3.0303	0.900901	0	0	2.63158	mdtF	6
Cluster 11040	0	0	1	mdtB	0	0	1	0	0	0	0	5.88235	0	0	mdtB	1
Cluster 11041	0	0	1	acrB	0	0	1	0	0	0	0	5.88235	0	0	acrB	1
Cluster 11042	0	0	1	acrD	1	0	0	0	0	0.757576	0	0	0	0	acrD	1
Cluster 11043	0	0	1	emrK	0	1	0	0	0	0	0.900901	0	0	0	emrK	1
Cluster 11044	0	0	1	mdtA	0	1	0	0	0	0	0.900901	0	0	0	mdtA	1
Cluster 11045	0	0	1	evgS	0	1	0	0	0	0	0.900901	0	0	0	evgS	1
Cluster 11046	0	0	1	mdtB	0	1	0	0	0	0	0.900901	0	0	0	mdtB	1
Cluster 11047	0	0	1	mdtF	0	1	0	0	0	0	0.900901	0	0	0	mdtF	1
Cluster 11048	0	0	1	mdtA	0	0	0	0	1	0	0	0	0	2.63158	mdtA	1
Cluster 11049	0	0	1	mdtE	0	0	0	0	1	0	0	0	0	2.63158	mdtE	1
Cluster 1105	0	4	2	acrD	2	2	0	0	0	1.51515	1.8018	0	0	0	acrD	6
Cluster 11050	0	1	0	mdtG	0	0	0	0	1	0	0	0	0	2.63158	mdtG	1
Cluster 11051	0	0	1	msbA	0	0	0	1	0	0	0	0	5.26316	0	msbA	1
Cluster 11052	0	0	1	mdtO	1	0	0	0	0	0.757576	0	0	0	0	mdtO	1
Cluster 11053	0	0	1	mdtB	1	0	0	0	0	0.757576	0	0	0	0	mdtB	1
Cluster 11054	0	1	0	emrB	1	0	0	0	0	0.757576	0	0	0	0	emrB	1
Cluster 11055	0	232	36	gadX	75	70	9	4	26	56.8182	63.0631	52.9412	21.0526	68.4211	gadX	268
Cluster 11056	0	0	1	mdtA	1	0	0	0	0	0.757576	0	0	0	0	mdtA	1
Cluster 11057	0	0	1	emrB	1	0	0	0	0	0.757576	0	0	0	0	emrB	1
Cluster 11058	0	1	0	mdtP	0	0	1	0	0	0	0	5.88235	0	0	mdtP	1
Cluster 11059	0	0	1	mdtP	0	0	1	0	0	0	0	5.88235	0	0	mdtP	1
Cluster 1106	0	1	0	acrD	1	0	0	0	0	0.757576	0	0	0	0	acrD	1
Cluster 11060	0	0	1	emrY	1	0	0	0	0	0.757576	0	0	0	0	emrY	1
Cluster 11061	0	0	1	mdtA	0	1	0	0	0	0	0.900901	0	0	0	mdtA	1
Cluster 11062	0	1	0	mdtC	0	1	0	0	0	0	0.900901	0	0	0	mdtC	1
Cluster 11063	0	1	0	mdtN	0	1	0	0	0	0	0.900901	0	0	0	mdtN	1
Cluster 11064	0	0	1	mdtC	0	1	0	0	0	0	0.900901	0	0	0	mdtC	1
Cluster 11065	0	0	1	mdtF	0	1	0	0	0	0	0.900901	0	0	0	mdtF	1
Cluster 11066	0	0	1	cpxA	0	1	0	0	0	0	0.900901	0	0	0	cpxA	1
Cluster 11067	0	0	1	acrB	0	1	0	0	0	0	0.900901	0	0	0	acrB	1
Cluster 11068	0	0	1	emrY	0	0	0	0	1	0	0	0	0	2.63158	emrY	1
Cluster 11069	0	0	1	mdtP	0	0	0	0	1	0	0	0	0	2.63158	mdtP	1
Cluster 1107	0	1	0	acrD	1	0	0	0	0	0.757576	0	0	0	0	acrD	1
Cluster 11070	0	0	2	evgS	1	0	0	0	1	0.757576	0	0	0	2.63158	evgS	2
Cluster 11071	0	0	1	AcrF	0	0	0	0	1	0	0	0	0	2.63158	AcrF	1
Cluster 11072	0	0	1	cpxA	0	0	0	0	1	0	0	0	0	2.63158	cpxA	1
Cluster 11073	0	0	1	eptB	0	0	0	0	1	0	0	0	0	2.63158	eptB	1
Cluster 11074	0	0	1	oqxA	0	0	0	0	1	0	0	0	0	2.63158	oqxA	1
Cluster 11075	0	2	4	gadX	2	3	0	1	0	1.51515	2.7027	0	5.26316	0	gadX	6
Cluster 11076	0	0	1	AcrF	1	0	0	0	0	0.757576	0	0	0	0	AcrF	1
Cluster 11077	0	1	0	Ecol_mdfA	1	0	0	0	0	0.757576	0	0	0	0	Ecol_mdfA	1
Cluster 11078	0	1	2	ugd	3	0	0	0	0	2.27273	0	0	0	0	ugd	3
Cluster 11079	0	0	1	mdtB	1	0	0	0	0	0.757576	0	0	0	0	mdtB	1
Cluster 1108	0	2	1	acrD	2	1	0	0	0	1.51515	0.900901	0	0	0	acrD	3
Cluster 11080	0	1	0	mdtP	1	0	0	0	0	0.757576	0	0	0	0	mdtP	1
Cluster 11081	1	0	2	ANT(3'')-IIa	aadA	1	1	0	0	1	0.757576	0.900901	0	0	2.63158	ANT(3'')-IIa	NA
Cluster 11082	1	0	0	YojI	0	0	1	0	0	0	0	5.88235	0	0	YojI	1
Cluster 11083	0	0	1	TolC	1	0	0	0	0	0.757576	0	0	0	0	TolC	1
Cluster 11084	16	0	8	sul1	11	7	0	1	3	8.33333	6.30631	0	5.26316	7.89474	sul1	24
Cluster 11085	0	0	1	mdtC	0	1	0	0	0	0	0.900901	0	0	0	mdtC	1
Cluster 11086	0	0	1	AcrE	0	1	0	0	0	0	0.900901	0	0	0	AcrE	1
Cluster 11087	0	0	1	mdtM	0	1	0	0	0	0	0.900901	0	0	0	mdtM	1
Cluster 11088	0	0	1	emrB	0	1	0	0	0	0	0.900901	0	0	0	emrB	1
Cluster 11089	0	0	1	acrB	0	1	0	0	0	0	0.900901	0	0	0	acrB	1
Cluster 1109	0	1	2	mdtF	2	0	0	0	0	1.51515	0	0	0	0	mdtF	3
Cluster 11090	0	0	1	mdtC	0	1	0	0	0	0	0.900901	0	0	0	mdtC	1
Cluster 11091	0	0	2	AcrF	0	1	0	0	0	0	0.900901	0	0	0	AcrF	2
Cluster 11092	0	0	1	msbA	0	1	0	0	0	0	0.900901	0	0	0	msbA	1
Cluster 11093	0	0	1	mdtF	0	1	0	0	0	0	0.900901	0	0	0	mdtF	1
Cluster 11094	0	0	1	msbA	0	0	0	0	1	0	0	0	0	2.63158	msbA	1
Cluster 11095	0	0	1	mdtM	0	0	0	0	1	0	0	0	0	2.63158	mdtM	1
Cluster 11096	6	0	10	aadA23	aadA2	aadA3	2	7	0	1	4	1.51515	6.30631	0	5.26316	10.5263	16	NA
Cluster 11097	0	0	1	Ecol_acrA	0	0	0	1	0	0	0	0	5.26316	0	Ecol_acrA	1
Cluster 11098	0	0	1	eptB	0	0	0	1	0	0	0	0	5.26316	0	eptB	1
Cluster 11099	0	0	1	mdtB	0	0	0	1	0	0	0	0	5.26316	0	mdtB	1
Cluster 111	0	1	0	evgS	1	0	0	0	0	0.757576	0	0	0	0	evgS	1
Cluster 1110	0	1	1	mdtF	1	0	0	0	0	0.757576	0	0	0	0	mdtF	2
Cluster 11100	0	0	1	mdtC	1	0	0	0	0	0.757576	0	0	0	0	mdtC	1
Cluster 11101	0	0	1	acrB	1	0	0	0	0	0.757576	0	0	0	0	acrB	1
Cluster 11102	0	0	1	mdtA	1	0	0	0	0	0.757576	0	0	0	0	mdtA	1
Cluster 11103	0	0	1	acrB	1	0	0	0	0	0.757576	0	0	0	0	acrB	1
Cluster 11104	0	0	1	baeS	1	0	0	0	0	0.757576	0	0	0	0	baeS	1
Cluster 11105	0	0	1	Kpne_OmpK37	1	0	0	0	0	0.757576	0	0	0	0	Kpne_OmpK37	1
Cluster 11106	0	7	3	gadX	7	0	0	1	1	5.30303	0	0	5.26316	2.63158	gadX	10
Cluster 11107	1	0	0	AcrE	1	0	0	0	0	0.757576	0	0	0	0	AcrE	1
Cluster 11108	0	0	1	emrB	0	1	0	0	0	0	0.900901	0	0	0	emrB	1
Cluster 11109	0	0	18	gadX	5	7	3	2	1	3.78788	6.30631	17.6471	10.5263	2.63158	gadX	18
Cluster 1111	0	2	1	acrD	2	0	0	0	1	1.51515	0	0	0	2.63158	acrD	3
Cluster 11110	0	0	1	mdtF	0	1	0	0	0	0	0.900901	0	0	0	mdtF	1
Cluster 11111	0	0	2	ugd	0	2	0	0	0	0	1.8018	0	0	0	ugd	2
Cluster 11112	0	0	1	emrA	0	1	0	0	0	0	0.900901	0	0	0	emrA	1
Cluster 11113	0	1	0	PmrF	0	1	0	0	0	0	0.900901	0	0	0	PmrF	1
Cluster 11114	0	1	0	EC-18	0	1	0	0	0	0	0.900901	0	0	0	EC-18	1
Cluster 11115	0	0	1	mdtB	0	1	0	0	0	0	0.900901	0	0	0	mdtB	1
Cluster 11116	0	0	1	baeS	0	1	0	0	0	0	0.900901	0	0	0	baeS	1
Cluster 11117	0	0	1	AcrF	0	1	0	0	0	0	0.900901	0	0	0	AcrF	1
Cluster 11118	0	0	1	cpxA	0	0	0	0	1	0	0	0	0	2.63158	cpxA	1
Cluster 11119	0	0	1	msbA	0	0	0	0	1	0	0	0	0	2.63158	msbA	1
Cluster 1112	0	1	3	acrD	2	0	0	0	1	1.51515	0	0	0	2.63158	acrD	4
Cluster 11120	0	1	0	mdtC	0	0	0	0	1	0	0	0	0	2.63158	mdtC	1
Cluster 11121	0	0	1	evgS	0	0	0	1	0	0	0	0	5.26316	0	evgS	1
Cluster 11122	0	0	1	mdtC	0	0	0	1	0	0	0	0	5.26316	0	mdtC	1
Cluster 11123	0	0	1	emrA	1	0	0	0	0	0.757576	0	0	0	0	emrA	1
Cluster 11124	0	0	1	APH(6)-Id	1	0	0	0	0	0.757576	0	0	0	0	APH(6)-Id	1
Cluster 11125	0	0	1	mdtM	1	0	0	0	0	0.757576	0	0	0	0	mdtM	1
Cluster 11126	0	0	1	cpxA	1	0	0	0	0	0.757576	0	0	0	0	cpxA	1
Cluster 11127	0	0	1	msbA	1	0	0	0	0	0.757576	0	0	0	0	msbA	1
Cluster 11128	0	0	1	mdtH	1	0	0	0	0	0.757576	0	0	0	0	mdtH	1
Cluster 11129	0	0	1	mdtH	1	0	0	0	0	0.757576	0	0	0	0	mdtH	1
Cluster 1113	0	6	0	mdtF	1	2	0	1	1	0.757576	1.8018	0	5.26316	2.63158	mdtF	6
Cluster 11130	0	0	1	mdtC	1	0	0	0	0	0.757576	0	0	0	0	mdtC	1
Cluster 11131	0	0	1	mdtE	1	0	0	0	0	0.757576	0	0	0	0	mdtE	1
Cluster 11132	0	0	1	AcrF	0	1	0	0	0	0	0.900901	0	0	0	AcrF	1
Cluster 11133	0	0	1	TolC	0	1	0	0	0	0	0.900901	0	0	0	TolC	1
Cluster 11134	0	0	1	acrD	0	1	0	0	0	0	0.900901	0	0	0	acrD	1
Cluster 11135	0	1	0	evgS	0	1	0	0	0	0	0.900901	0	0	0	evgS	1
Cluster 11136	0	1	0	cpxA	0	1	0	0	0	0	0.900901	0	0	0	cpxA	1
Cluster 11137	0	0	1	acrD	0	1	0	0	0	0	0.900901	0	0	0	acrD	1
Cluster 11138	0	0	1	APH(6)-Id	0	1	0	0	0	0	0.900901	0	0	0	APH(6)-Id	1
Cluster 11139	0	0	1	Ecol_acrA	0	1	0	0	0	0	0.900901	0	0	0	Ecol_acrA	1
Cluster 1114	0	1	0	mdtF	1	0	0	0	0	0.757576	0	0	0	0	mdtF	1
Cluster 11140	0	1	0	mdtN	0	1	0	0	0	0	0.900901	0	0	0	mdtN	1
Cluster 11141	0	0	1	mdtB	0	0	0	0	1	0	0	0	0	2.63158	mdtB	1
Cluster 11142	0	0	1	mdtC	0	0	0	0	1	0	0	0	0	2.63158	mdtC	1
Cluster 11143	0	0	1	aadA3	0	0	0	1	0	0	0	0	5.26316	0	aadA3	1
Cluster 11144	0	0	1	eptA	0	0	0	1	0	0	0	0	5.26316	0	eptA	1
Cluster 11145	0	0	1	evgS	1	0	0	0	0	0.757576	0	0	0	0	evgS	1
Cluster 11146	0	0	1	baeS	1	0	0	0	0	0.757576	0	0	0	0	baeS	1
Cluster 11147	0	0	2	mdtB	1	0	0	0	0	0.757576	0	0	0	0	mdtB	2
Cluster 11148	0	1	0	mdtO	1	0	0	0	0	0.757576	0	0	0	0	mdtO	1
Cluster 11149	0	0	1	PmrF	1	0	0	0	0	0.757576	0	0	0	0	PmrF	1
Cluster 1115	0	3	0	mdtF	2	0	0	0	0	1.51515	0	0	0	0	mdtF	3
Cluster 11150	0	0	1	emrB	1	0	0	0	0	0.757576	0	0	0	0	emrB	1
Cluster 11151	0	0	1	emrK	0	0	1	0	0	0	0	5.88235	0	0	emrK	1
Cluster 11152	0	1	2	gadX	2	0	0	0	1	1.51515	0	0	0	2.63158	gadX	3
Cluster 11153	0	0	1	acrD	1	0	0	0	0	0.757576	0	0	0	0	acrD	1
Cluster 11154	0	0	1	mdtM	0	1	0	0	0	0	0.900901	0	0	0	mdtM	1
Cluster 11155	1	0	0	YojI	0	1	0	0	0	0	0.900901	0	0	0	YojI	1
Cluster 11156	0	0	2	emrY	0	1	0	0	0	0	0.900901	0	0	0	emrY	2
Cluster 11157	0	0	1	evgS	0	1	0	0	0	0	0.900901	0	0	0	evgS	1
Cluster 11158	0	0	1	ugd	0	1	0	0	0	0	0.900901	0	0	0	ugd	1
Cluster 11159	0	145	19	gadX	36	57	9	10	21	27.2727	51.3514	52.9412	52.6316	55.2632	gadX	164
Cluster 1116	0	2	0	acrD	1	0	0	0	1	0.757576	0	0	0	2.63158	acrD	2
Cluster 11160	0	0	1	eptA	0	1	0	0	0	0	0.900901	0	0	0	eptA	1
Cluster 11161	1	0	0	mdtM	0	0	0	0	1	0	0	0	0	2.63158	mdtM	1
Cluster 11162	0	0	1	emrB	0	0	0	0	1	0	0	0	0	2.63158	emrB	1
Cluster 11163	0	0	1	cpxA	0	0	0	1	0	0	0	0	5.26316	0	cpxA	1
Cluster 11164	0	0	1	mdtG	0	0	0	1	0	0	0	0	5.26316	0	mdtG	1
Cluster 11165	0	0	1	emrA	0	0	0	1	0	0	0	0	5.26316	0	emrA	1
Cluster 11166	0	1	0	cpxA	1	0	0	0	0	0.757576	0	0	0	0	cpxA	1
Cluster 11167	0	0	2	emrB	1	0	0	0	0	0.757576	0	0	0	0	emrB	2
Cluster 11168	0	0	1	mdtB	1	0	0	0	0	0.757576	0	0	0	0	mdtB	1
Cluster 11169	0	0	1	mdtH	1	0	0	0	0	0.757576	0	0	0	0	mdtH	1
Cluster 1117	0	2	0	acrD	2	0	0	0	0	1.51515	0	0	0	0	acrD	2
Cluster 11170	0	0	1	emrK	1	0	0	0	0	0.757576	0	0	0	0	emrK	1
Cluster 11171	0	0	1	emrB	1	0	0	0	0	0.757576	0	0	0	0	emrB	1
Cluster 11172	0	0	1	cpxA	0	0	1	0	0	0	0	5.88235	0	0	cpxA	1
Cluster 11173	0	0	1	mdtF	0	0	1	0	0	0	0	5.88235	0	0	mdtF	1
Cluster 11174	0	0	1	mdtN	0	0	1	0	0	0	0	5.88235	0	0	mdtN	1
Cluster 11175	0	0	1	emrK	1	0	0	0	0	0.757576	0	0	0	0	emrK	1
Cluster 11176	0	0	1	AcrE	1	0	0	0	0	0.757576	0	0	0	0	AcrE	1
Cluster 11177	107	9	85	APH(3'')-Ib	78	35	9	6	22	59.0909	31.5315	52.9412	31.5789	57.8947	APH(3'')-Ib	201
Cluster 11178	0	0	1	emrA	0	1	0	0	0	0	0.900901	0	0	0	emrA	1
Cluster 11179	0	0	1	emrA	0	1	0	0	0	0	0.900901	0	0	0	emrA	1
Cluster 1118	0	2	0	mdtF	1	1	0	0	0	0.757576	0.900901	0	0	0	mdtF	2
Cluster 11180	0	0	1	emrA	0	1	0	0	0	0	0.900901	0	0	0	emrA	1
Cluster 11181	0	0	1	emrA	0	1	0	0	0	0	0.900901	0	0	0	emrA	1
Cluster 11182	0	0	1	ugd	0	1	0	0	0	0	0.900901	0	0	0	ugd	1
Cluster 11183	0	0	1	acrB	0	1	0	0	0	0	0.900901	0	0	0	acrB	1
Cluster 11184	1	0	0	APH(6)-Id	0	1	0	0	0	0	0.900901	0	0	0	APH(6)-Id	1
Cluster 11185	1	0	1	sul1	0	1	0	0	1	0	0.900901	0	0	2.63158	sul1	2
Cluster 11186	0	0	1	evgS	0	1	0	0	0	0	0.900901	0	0	0	evgS	1
Cluster 11187	0	0	1	mdtB	0	1	0	0	0	0	0.900901	0	0	0	mdtB	1
Cluster 11188	0	0	1	YojI	0	1	0	0	0	0	0.900901	0	0	0	YojI	1
Cluster 11189	0	1	0	PmrF	0	0	0	0	1	0	0	0	0	2.63158	PmrF	1
Cluster 1119	0	2	0	mdtF	1	0	0	0	1	0.757576	0	0	0	2.63158	mdtF	2
Cluster 11190	0	0	1	sul1	0	0	0	0	1	0	0	0	0	2.63158	sul1	1
Cluster 11191	0	0	1	Ecol_acrA	0	0	0	0	1	0	0	0	0	2.63158	Ecol_acrA	1
Cluster 11192	1	0	0	sul1	0	0	0	0	1	0	0	0	0	2.63158	sul1	1
Cluster 11193	0	0	1	acrB	0	0	0	1	0	0	0	0	5.26316	0	acrB	1
Cluster 11194	0	0	1	mdtC	0	0	0	1	0	0	0	0	5.26316	0	mdtC	1
Cluster 11195	382	6	105	APH(6)-Id	87	66	7	11	27	65.9091	59.4595	41.1765	57.8947	71.0526	APH(6)-Id	493
Cluster 11196	13	9	12	APH(6)-Id	18	5	4	3	4	13.6364	4.5045	23.5294	15.7895	10.5263	APH(6)-Id	34
Cluster 11197	0	0	1	TolC	1	0	0	0	0	0.757576	0	0	0	0	TolC	1
Cluster 11198	0	0	1	APH(6)-Id	1	0	0	0	0	0.757576	0	0	0	0	APH(6)-Id	1
Cluster 11199	0	0	1	APH(6)-Id	1	0	0	0	0	0.757576	0	0	0	0	APH(6)-Id	1
Cluster 112	0	4	1	evgS	1	4	0	0	0	0.757576	3.6036	0	0	0	evgS	5
Cluster 1120	0	1	11	acrD	1	0	0	0	3	0.757576	0	0	0	7.89474	acrD	12
Cluster 11200	0	0	1	cpxA	1	0	0	0	0	0.757576	0	0	0	0	cpxA	1
Cluster 11201	0	0	1	mdtG	1	0	0	0	0	0.757576	0	0	0	0	mdtG	1
Cluster 11202	0	0	1	ugd	1	0	0	0	0	0.757576	0	0	0	0	ugd	1
Cluster 11203	0	0	1	AcrE	1	0	0	0	0	0.757576	0	0	0	0	AcrE	1
Cluster 11204	0	0	1	mdtC	1	0	0	0	0	0.757576	0	0	0	0	mdtC	1
Cluster 11205	0	0	1	mdtG	1	0	0	0	0	0.757576	0	0	0	0	mdtG	1
Cluster 11206	0	0	1	emrY	1	0	0	0	0	0.757576	0	0	0	0	emrY	1
Cluster 11207	0	0	2	evgS	0	0	1	0	0	0	0	5.88235	0	0	evgS	2
Cluster 11208	0	0	1	APH(6)-Id	1	0	0	0	0	0.757576	0	0	0	0	APH(6)-Id	1
Cluster 11209	0	0	1	APH(6)-Id	1	0	0	0	0	0.757576	0	0	0	0	APH(6)-Id	1
Cluster 1121	0	2	0	acrD	1	0	0	0	0	0.757576	0	0	0	0	acrD	2
Cluster 11210	0	0	1	APH(6)-Id	1	0	0	0	0	0.757576	0	0	0	0	APH(6)-Id	1
Cluster 11211	0	0	1	cpxA	0	1	0	0	0	0	0.900901	0	0	0	cpxA	1
Cluster 11212	0	0	1	APH(6)-Id	0	1	0	0	0	0	0.900901	0	0	0	APH(6)-Id	1
Cluster 11213	0	0	1	emrK	0	1	0	0	0	0	0.900901	0	0	0	emrK	1
Cluster 11214	0	0	1	ugd	0	1	0	0	0	0	0.900901	0	0	0	ugd	1
Cluster 11215	0	0	1	emrB	0	1	0	0	0	0	0.900901	0	0	0	emrB	1
Cluster 11216	0	0	1	eptA	0	1	0	0	0	0	0.900901	0	0	0	eptA	1
Cluster 11217	0	0	1	Ecol_acrA	0	1	0	0	0	0	0.900901	0	0	0	Ecol_acrA	1
Cluster 11218	1	0	0	APH(6)-Id	0	1	0	0	0	0	0.900901	0	0	0	APH(6)-Id	1
Cluster 11219	0	0	1	mdtC	0	1	0	0	0	0	0.900901	0	0	0	mdtC	1
Cluster 1122	0	2	1	mdtF	1	1	0	0	1	0.757576	0.900901	0	0	2.63158	mdtF	3
Cluster 11220	0	0	1	APH(6)-Id	0	1	0	0	0	0	0.900901	0	0	0	APH(6)-Id	1
Cluster 11221	0	0	1	efmA	0	1	0	0	0	0	0.900901	0	0	0	efmA	1
Cluster 11222	0	0	1	APH(6)-Id	0	1	0	0	0	0	0.900901	0	0	0	APH(6)-Id	1
Cluster 11223	0	0	2	gadX	0	2	0	0	0	0	1.8018	0	0	0	gadX	2
Cluster 11224	0	0	1	eptA	0	0	0	0	1	0	0	0	0	2.63158	eptA	1
Cluster 11225	1	0	0	APH(6)-Id	0	0	0	0	1	0	0	0	0	2.63158	APH(6)-Id	1
Cluster 11226	0	0	1	mdtO	0	0	0	0	1	0	0	0	0	2.63158	mdtO	1
Cluster 11227	0	0	1	APH(6)-Id	0	0	0	1	0	0	0	0	5.26316	0	APH(6)-Id	1
Cluster 11228	0	0	1	mdtC	1	0	0	0	0	0.757576	0	0	0	0	mdtC	1
Cluster 11229	0	0	1	mdtH	1	0	0	0	0	0.757576	0	0	0	0	mdtH	1
Cluster 1123	0	1	2	acrD	1	1	0	0	0	0.757576	0.900901	0	0	0	acrD	3
Cluster 11230	0	1	0	mdtO	1	0	0	0	0	0.757576	0	0	0	0	mdtO	1
Cluster 11231	0	0	1	oqxA	1	0	0	0	0	0.757576	0	0	0	0	oqxA	1
Cluster 11232	0	1	0	ugd	1	0	0	0	0	0.757576	0	0	0	0	ugd	1
Cluster 11233	0	0	1	acrD	0	0	1	0	0	0	0	5.88235	0	0	acrD	1
Cluster 11234	0	0	1	mdtB	0	0	1	0	0	0	0	5.88235	0	0	mdtB	1
Cluster 11235	0	0	1	mdtA	1	0	0	0	0	0.757576	0	0	0	0	mdtA	1
Cluster 11236	0	1	21	bacA	10	7	1	1	3	7.57576	6.30631	5.88235	5.26316	7.89474	bacA	22
Cluster 11237	0	0	1	emrY	0	1	0	0	0	0	0.900901	0	0	0	emrY	1
Cluster 11238	0	0	1	mdtO	0	1	0	0	0	0	0.900901	0	0	0	mdtO	1
Cluster 11239	0	0	1	AcrE	0	1	0	0	0	0	0.900901	0	0	0	AcrE	1
Cluster 1124	0	2	1	acrD	2	0	0	1	0	1.51515	0	0	5.26316	0	acrD	3
Cluster 11240	0	0	1	acrD	0	1	0	0	0	0	0.900901	0	0	0	acrD	1
Cluster 11241	0	0	1	mdtC	0	1	0	0	0	0	0.900901	0	0	0	mdtC	1
Cluster 11242	0	0	1	Ecol_acrA	0	1	0	0	0	0	0.900901	0	0	0	Ecol_acrA	1
Cluster 11243	0	0	1	mdtM	0	1	0	0	0	0	0.900901	0	0	0	mdtM	1
Cluster 11244	0	0	1	mdtO	0	1	0	0	0	0	0.900901	0	0	0	mdtO	1
Cluster 11245	0	0	1	mdtM	0	1	0	0	0	0	0.900901	0	0	0	mdtM	1
Cluster 11246	0	0	1	mdtF	0	1	0	0	0	0	0.900901	0	0	0	mdtF	1
Cluster 11247	0	0	1	cpxA	0	1	0	0	0	0	0.900901	0	0	0	cpxA	1
Cluster 11248	0	0	1	ugd	0	1	0	0	0	0	0.900901	0	0	0	ugd	1
Cluster 11249	0	0	1	PmrF	0	0	0	0	1	0	0	0	0	2.63158	PmrF	1
Cluster 1125	0	1	0	acrD	1	0	0	0	0	0.757576	0	0	0	0	acrD	1
Cluster 11250	0	0	1	APH(6)-Id	1	0	0	0	0	0.757576	0	0	0	0	APH(6)-Id	1
Cluster 11251	0	0	1	ugd	1	0	0	0	0	0.757576	0	0	0	0	ugd	1
Cluster 11252	0	0	1	mdtM	1	0	0	0	0	0.757576	0	0	0	0	mdtM	1
Cluster 11253	0	0	2	acrB	1	1	0	0	0	0.757576	0.900901	0	0	0	acrB	2
Cluster 11254	0	0	1	EC-8	1	0	0	0	0	0.757576	0	0	0	0	EC-8	1
Cluster 11255	0	0	1	emrB	0	0	1	0	0	0	0	5.88235	0	0	emrB	1
Cluster 11256	0	0	1	emrY	0	0	1	0	0	0	0	5.88235	0	0	emrY	1
Cluster 11257	0	0	1	AcrF	1	0	0	0	0	0.757576	0	0	0	0	AcrF	1
Cluster 11258	0	0	1	ugd	0	1	0	0	0	0	0.900901	0	0	0	ugd	1
Cluster 11259	0	0	1	acrB	0	1	0	0	0	0	0.900901	0	0	0	acrB	1
Cluster 1126	0	1	1	mdtF	1	0	1	0	0	0.757576	0	5.88235	0	0	mdtF	2
Cluster 11260	0	0	1	cpxA	0	1	0	0	0	0	0.900901	0	0	0	cpxA	1
Cluster 11261	0	0	1	eptA	0	1	0	0	0	0	0.900901	0	0	0	eptA	1
Cluster 11262	0	0	1	mdtP	0	1	0	0	0	0	0.900901	0	0	0	mdtP	1
Cluster 11263	0	0	1	acrD	0	1	0	0	0	0	0.900901	0	0	0	acrD	1
Cluster 11264	0	0	1	acrB	0	1	0	0	0	0	0.900901	0	0	0	acrB	1
Cluster 11265	0	0	1	mdtG	1	0	0	0	0	0.757576	0	0	0	0	mdtG	1
Cluster 11266	0	0	1	mdtB	1	0	0	0	0	0.757576	0	0	0	0	mdtB	1
Cluster 11267	0	0	1	mdtB	1	0	0	0	0	0.757576	0	0	0	0	mdtB	1
Cluster 11268	0	1	0	AcrF	1	0	0	0	0	0.757576	0	0	0	0	AcrF	1
Cluster 11269	0	0	1	PmrF	1	0	0	0	0	0.757576	0	0	0	0	PmrF	1
Cluster 1127	0	1	1	acrD	1	0	0	0	1	0.757576	0	0	0	2.63158	acrD	2
Cluster 11270	0	0	1	Ecol_mdfA	1	0	0	0	0	0.757576	0	0	0	0	Ecol_mdfA	1
Cluster 11271	0	0	1	mdtH	0	0	1	0	0	0	0	5.88235	0	0	mdtH	1
Cluster 11272	0	0	1	PmrF	0	0	1	0	0	0	0	5.88235	0	0	PmrF	1
Cluster 11273	0	0	1	eptA	0	0	1	0	0	0	0	5.88235	0	0	eptA	1
Cluster 11274	0	0	1	mdtB	1	0	0	0	0	0.757576	0	0	0	0	mdtB	1
Cluster 11275	0	1	0	mdtB	1	0	0	0	0	0.757576	0	0	0	0	mdtB	1
Cluster 11276	0	0	1	YojI	1	0	0	0	0	0.757576	0	0	0	0	YojI	1
Cluster 11277	0	0	1	cpxA	1	0	0	0	0	0.757576	0	0	0	0	cpxA	1
Cluster 11278	0	0	2	mdtE	2	0	0	0	0	1.51515	0	0	0	0	mdtE	2
Cluster 11279	0	0	1	mdtC	0	1	0	0	0	0	0.900901	0	0	0	mdtC	1
Cluster 1128	0	1	1	acrD	1	1	0	0	0	0.757576	0.900901	0	0	0	acrD	2
Cluster 11280	0	0	1	mdtO	0	1	0	0	0	0	0.900901	0	0	0	mdtO	1
Cluster 11281	0	0	1	eptA	0	1	0	0	0	0	0.900901	0	0	0	eptA	1
Cluster 11282	0	0	1	gadX	0	1	0	0	0	0	0.900901	0	0	0	gadX	1
Cluster 11283	0	0	1	cpxA	0	1	0	0	0	0	0.900901	0	0	0	cpxA	1
Cluster 11284	0	0	1	mdtH	0	1	0	0	0	0	0.900901	0	0	0	mdtH	1
Cluster 11285	0	0	1	acrB	0	1	0	0	0	0	0.900901	0	0	0	acrB	1
Cluster 11286	0	0	1	emrK	0	1	0	0	0	0	0.900901	0	0	0	emrK	1
Cluster 11287	0	0	1	cpxA	0	0	0	0	1	0	0	0	0	2.63158	cpxA	1
Cluster 11288	0	1	0	mdtO	0	0	0	0	1	0	0	0	0	2.63158	mdtO	1
Cluster 11289	1	0	0	PmrF	0	0	0	0	1	0	0	0	0	2.63158	PmrF	1
Cluster 1129	0	2	0	mdtF	2	0	0	0	0	1.51515	0	0	0	0	mdtF	2
Cluster 11290	1	0	0	YojI	0	0	0	0	1	0	0	0	0	2.63158	YojI	1
Cluster 11291	0	0	1	mdtC	0	0	0	0	1	0	0	0	0	2.63158	mdtC	1
Cluster 11292	0	0	1	TolC	0	0	0	0	1	0	0	0	0	2.63158	TolC	1
Cluster 11293	0	0	1	acrB	0	0	0	0	1	0	0	0	0	2.63158	acrB	1
Cluster 11294	0	0	1	Kpne_KpnG	0	0	0	0	1	0	0	0	0	2.63158	Kpne_KpnG	1
Cluster 11295	0	0	2	mdtB	1	0	0	1	0	0.757576	0	0	5.26316	0	mdtB	2
Cluster 11296	0	0	1	SHV-61	0	0	0	1	0	0	0	0	5.26316	0	SHV-61	1
Cluster 11298	0	0	1	acrD	0	0	0	1	0	0	0	0	5.26316	0	acrD	1
Cluster 11299	0	64	11	gadX	19	28	1	5	11	14.3939	25.2252	5.88235	26.3158	28.9474	gadX	75
Cluster 113	0	1	0	evgS	0	1	0	0	0	0	0.900901	0	0	0	evgS	1
Cluster 1130	0	1	1	mdtF	1	1	0	0	0	0.757576	0.900901	0	0	0	mdtF	2
Cluster 11300	0	3	0	gadX	3	0	0	0	0	2.27273	0	0	0	0	gadX	3
Cluster 11301	0	6	0	gadX	6	0	0	0	0	4.54545	0	0	0	0	gadX	6
Cluster 11302	0	12	5	gadX	14	0	1	1	0	10.6061	0	5.88235	5.26316	0	gadX	17
Cluster 11303	0	1	1	gadX	2	0	0	0	0	1.51515	0	0	0	0	gadX	2
Cluster 11304	0	1	1	gadX	1	0	0	0	0	0.757576	0	0	0	0	gadX	2
Cluster 11305	0	1	0	gadX	1	0	0	0	0	0.757576	0	0	0	0	gadX	1
Cluster 11306	0	1	0	gadX	1	0	0	0	0	0.757576	0	0	0	0	gadX	1
Cluster 11307	0	1	3	gadX	4	0	0	0	0	3.0303	0	0	0	0	gadX	4
Cluster 11308	0	1	0	gadX	1	0	0	0	0	0.757576	0	0	0	0	gadX	1
Cluster 11309	0	3	0	gadX	2	0	0	0	1	1.51515	0	0	0	2.63158	gadX	3
Cluster 1131	0	1	4	acrD	2	1	0	0	2	1.51515	0.900901	0	0	5.26316	acrD	5
Cluster 11310	0	1	0	gadX	1	0	0	0	0	0.757576	0	0	0	0	gadX	1
Cluster 11311	0	1	1	gadX	1	0	0	0	0	0.757576	0	0	0	0	gadX	2
Cluster 11312	0	2	0	gadX	2	0	0	0	0	1.51515	0	0	0	0	gadX	2
Cluster 11313	0	15	6	gadX	15	1	0	0	2	11.3636	0.900901	0	0	5.26316	gadX	21
Cluster 11314	0	7	1	gadX	6	1	0	1	0	4.54545	0.900901	0	5.26316	0	gadX	8
Cluster 11315	0	12	5	gadX	7	5	0	0	3	5.30303	4.5045	0	0	7.89474	gadX	17
Cluster 11316	0	0	1	acrD	1	0	0	0	0	0.757576	0	0	0	0	acrD	1
Cluster 11317	0	4	2	gadX	1	2	0	0	3	0.757576	1.8018	0	0	7.89474	gadX	6
Cluster 11318	0	2	0	gadX	2	0	0	0	0	1.51515	0	0	0	0	gadX	2
Cluster 11319	0	5	4	efmA	6	1	0	0	2	4.54545	0.900901	0	0	5.26316	efmA	9
Cluster 1132	0	1	0	acrD	1	0	0	0	0	0.757576	0	0	0	0	acrD	1
Cluster 11320	0	1	0	gadX	1	0	0	0	0	0.757576	0	0	0	0	gadX	1
Cluster 11321	0	1	0	gadX	1	0	0	0	0	0.757576	0	0	0	0	gadX	1
Cluster 11322	0	13	6	gadX	10	2	1	2	0	7.57576	1.8018	5.88235	10.5263	0	gadX	19
Cluster 11323	0	7	1	gadX	7	0	1	0	0	5.30303	0	5.88235	0	0	gadX	8
Cluster 11324	0	0	2	gadX	1	0	0	0	0	0.757576	0	0	0	0	gadX	2
Cluster 11325	0	1	0	gadX	1	0	0	0	0	0.757576	0	0	0	0	gadX	1
Cluster 11326	0	2	0	gadX	1	0	0	0	0	0.757576	0	0	0	0	gadX	2
Cluster 11327	0	6	0	gadX	3	2	0	0	1	2.27273	1.8018	0	0	2.63158	gadX	6
Cluster 11328	0	1	0	gadX	1	0	0	0	0	0.757576	0	0	0	0	gadX	1
Cluster 11329	0	0	3	gadX	2	0	0	0	0	1.51515	0	0	0	0	gadX	3
Cluster 1133	0	1	0	acrD	1	0	0	0	0	0.757576	0	0	0	0	acrD	1
Cluster 11330	0	7	0	gadX	1	1	0	1	0	0.757576	0.900901	0	5.26316	0	gadX	7
Cluster 11331	0	0	1	gadX	1	0	0	0	0	0.757576	0	0	0	0	gadX	1
Cluster 11332	0	3	2	efmA	2	1	2	0	0	1.51515	0.900901	11.7647	0	0	efmA	5
Cluster 11333	2	0	0	sul2	1	0	0	0	0	0.757576	0	0	0	0	sul2	2
Cluster 11334	0	2	0	gadX	1	1	0	0	0	0.757576	0.900901	0	0	0	gadX	2
Cluster 11335	0	1	0	gadX	1	0	0	0	0	0.757576	0	0	0	0	gadX	1
Cluster 11336	0	0	1	acrD	1	0	0	0	0	0.757576	0	0	0	0	acrD	1
Cluster 11337	0	2	2	gadX	3	0	1	0	0	2.27273	0	5.88235	0	0	gadX	4
Cluster 11338	0	1	0	gadX	1	0	0	0	0	0.757576	0	0	0	0	gadX	1
Cluster 11339	0	1	1	gadX	1	0	0	0	0	0.757576	0	0	0	0	gadX	2
Cluster 1134	0	1	0	acrD	1	0	0	0	0	0.757576	0	0	0	0	acrD	1
Cluster 11340	0	0	1	gadX	1	0	0	0	0	0.757576	0	0	0	0	gadX	1
Cluster 11341	0	1	0	gadX	1	0	0	0	0	0.757576	0	0	0	0	gadX	1
Cluster 11342	0	0	1	gadX	0	0	1	0	0	0	0	5.88235	0	0	gadX	1
Cluster 11343	0	1	0	gadX	0	0	1	0	0	0	0	5.88235	0	0	gadX	1
Cluster 11344	0	0	1	gadX	0	0	1	0	0	0	0	5.88235	0	0	gadX	1
Cluster 11345	0	1	0	gadX	0	0	1	0	0	0	0	5.88235	0	0	gadX	1
Cluster 11346	0	1	0	gadX	0	0	1	0	0	0	0	5.88235	0	0	gadX	1
Cluster 11347	0	0	1	gadX	0	0	1	0	0	0	0	5.88235	0	0	gadX	1
Cluster 11348	1	0	0	TolC	0	0	1	0	0	0	0	5.88235	0	0	TolC	1
Cluster 11349	0	3	1	gadX	0	2	1	0	1	0	1.8018	5.88235	0	2.63158	gadX	4
Cluster 1135	0	1	0	acrD	1	0	0	0	0	0.757576	0	0	0	0	acrD	1
Cluster 11350	0	1	0	gadX	0	0	1	0	0	0	0	5.88235	0	0	gadX	1
Cluster 11351	0	1	0	gadX	0	0	1	0	0	0	0	5.88235	0	0	gadX	1
Cluster 11352	0	1	0	gadX	0	0	1	0	0	0	0	5.88235	0	0	gadX	1
Cluster 11353	0	0	1	AcrF	0	0	1	0	0	0	0	5.88235	0	0	AcrF	1
Cluster 11354	0	1	0	gadX	0	0	1	0	0	0	0	5.88235	0	0	gadX	1
Cluster 11355	0	1	0	gadX	0	0	1	0	0	0	0	5.88235	0	0	gadX	1
Cluster 11356	0	1	0	gadX	1	0	0	0	0	0.757576	0	0	0	0	gadX	1
Cluster 11357	0	1	0	gadX	1	0	0	0	0	0.757576	0	0	0	0	gadX	1
Cluster 11358	0	1	0	gadX	1	0	0	0	0	0.757576	0	0	0	0	gadX	1
Cluster 11359	0	0	1	gadX	1	0	0	0	0	0.757576	0	0	0	0	gadX	1
Cluster 1136	0	1	0	mdtF	1	0	0	0	0	0.757576	0	0	0	0	mdtF	1
Cluster 11360	0	1	0	gadX	1	0	0	0	0	0.757576	0	0	0	0	gadX	1
Cluster 11361	0	1	0	gadX	1	0	0	0	0	0.757576	0	0	0	0	gadX	1
Cluster 11362	0	0	1	gadX	1	0	0	0	0	0.757576	0	0	0	0	gadX	1
Cluster 11363	0	1	0	gadX	1	0	0	0	0	0.757576	0	0	0	0	gadX	1
Cluster 11364	0	1	0	gadX	1	0	0	0	0	0.757576	0	0	0	0	gadX	1
Cluster 11365	0	0	1	mdtA	1	0	0	0	0	0.757576	0	0	0	0	mdtA	1
Cluster 11366	0	0	1	gadX	1	0	0	0	0	0.757576	0	0	0	0	gadX	1
Cluster 11367	0	3	0	gadX	1	0	0	0	0	0.757576	0	0	0	0	gadX	3
Cluster 11368	0	0	1	gadX	1	0	0	0	0	0.757576	0	0	0	0	gadX	1
Cluster 11369	0	0	1	mdtH	1	0	0	0	0	0.757576	0	0	0	0	mdtH	1
Cluster 1137	0	1	0	acrD	1	0	0	0	0	0.757576	0	0	0	0	acrD	1
Cluster 11370	0	1	0	gadX	0	1	0	0	0	0	0.900901	0	0	0	gadX	1
Cluster 11371	0	2	0	gadX	0	2	0	0	0	0	1.8018	0	0	0	gadX	2
Cluster 11372	0	1	0	gadX	0	1	0	0	0	0	0.900901	0	0	0	gadX	1
Cluster 11373	0	3	5	gadX	0	4	1	0	1	0	3.6036	5.88235	0	2.63158	gadX	8
Cluster 11374	0	1	0	gadX	0	1	0	0	0	0	0.900901	0	0	0	gadX	1
Cluster 11375	0	1	0	gadX	0	1	0	0	0	0	0.900901	0	0	0	gadX	1
Cluster 11376	0	1	1	gadX	0	2	0	0	0	0	1.8018	0	0	0	gadX	2
Cluster 11377	0	0	1	gadX	0	1	0	0	0	0	0.900901	0	0	0	gadX	1
Cluster 11378	0	1	0	gadX	0	1	0	0	0	0	0.900901	0	0	0	gadX	1
Cluster 11379	0	4	2	gadX	0	4	0	0	0	0	3.6036	0	0	0	gadX	6
Cluster 1138	0	1	0	mdtF	1	0	0	0	0	0.757576	0	0	0	0	mdtF	1
Cluster 11380	0	1	3	gadX	0	2	0	0	1	0	1.8018	0	0	2.63158	gadX	4
Cluster 11381	0	0	2	gadX	0	1	0	0	0	0	0.900901	0	0	0	gadX	2
Cluster 11382	0	1	0	gadX	0	1	0	0	0	0	0.900901	0	0	0	gadX	1
Cluster 11383	0	0	1	gadX	0	1	0	0	0	0	0.900901	0	0	0	gadX	1
Cluster 11384	0	0	1	gadX	0	1	0	0	0	0	0.900901	0	0	0	gadX	1
Cluster 11385	0	3	3	gadX	0	5	0	0	0	0	4.5045	0	0	0	gadX	6
Cluster 11386	0	0	1	gadX	0	1	0	0	0	0	0.900901	0	0	0	gadX	1
Cluster 11387	0	3	0	gadX	0	1	0	0	0	0	0.900901	0	0	0	gadX	3
Cluster 11388	0	0	1	gadX	0	1	0	0	0	0	0.900901	0	0	0	gadX	1
Cluster 11389	0	0	1	PmrF	0	1	0	0	0	0	0.900901	0	0	0	PmrF	1
Cluster 1139	0	1	0	mdtF	1	0	0	0	0	0.757576	0	0	0	0	mdtF	1
Cluster 11390	0	0	1	gadX	0	1	0	0	0	0	0.900901	0	0	0	gadX	1
Cluster 11391	0	0	1	gadX	0	1	0	0	0	0	0.900901	0	0	0	gadX	1
Cluster 11392	0	4	0	gadX	0	2	0	0	0	0	1.8018	0	0	0	gadX	4
Cluster 11393	1	0	0	mdtM	0	1	0	0	0	0	0.900901	0	0	0	mdtM	1
Cluster 11394	0	2	0	gadX	0	1	0	0	1	0	0.900901	0	0	2.63158	gadX	2
Cluster 11395	0	1	0	gadX	0	1	0	0	0	0	0.900901	0	0	0	gadX	1
Cluster 11396	0	0	1	mdtB	0	1	0	0	0	0	0.900901	0	0	0	mdtB	1
Cluster 11397	0	1	0	gadX	0	1	0	0	0	0	0.900901	0	0	0	gadX	1
Cluster 11398	0	2	0	gadX	0	1	0	0	1	0	0.900901	0	0	2.63158	gadX	2
Cluster 11399	0	1	0	gadX	0	1	0	0	0	0	0.900901	0	0	0	gadX	1
Cluster 114	0	1	4	evgS	1	3	0	0	0	0.757576	2.7027	0	0	0	evgS	5
Cluster 1140	0	1	1	acrD	1	0	0	0	1	0.757576	0	0	0	2.63158	acrD	2
Cluster 11400	0	1	0	gadX	0	1	0	0	0	0	0.900901	0	0	0	gadX	1
Cluster 11401	0	0	1	mdtN	0	1	0	0	0	0	0.900901	0	0	0	mdtN	1
Cluster 11402	0	1	1	gadX	0	1	0	0	0	0	0.900901	0	0	0	gadX	2
Cluster 11403	0	1	0	gadX	0	1	0	0	0	0	0.900901	0	0	0	gadX	1
Cluster 11404	0	1	0	gadX	0	1	0	0	0	0	0.900901	0	0	0	gadX	1
Cluster 11405	0	1	1	gadX	0	1	0	0	1	0	0.900901	0	0	2.63158	gadX	2
Cluster 11406	0	0	1	AAC6_Ie_APH2_Ia	0	1	0	0	0	0	0.900901	0	0	0	AAC6_Ie_APH2_Ia	1
Cluster 11407	0	0	1	mdtN	0	1	0	0	0	0	0.900901	0	0	0	mdtN	1
Cluster 11408	0	0	1	gadX	0	1	0	0	0	0	0.900901	0	0	0	gadX	1
Cluster 11409	0	1	0	gadX	0	1	0	0	0	0	0.900901	0	0	0	gadX	1
Cluster 1141	0	1	0	acrD	1	0	0	0	0	0.757576	0	0	0	0	acrD	1
Cluster 11410	0	1	2	gadX	0	1	0	0	2	0	0.900901	0	0	5.26316	gadX	3
Cluster 11411	0	1	0	gadX	0	1	0	0	0	0	0.900901	0	0	0	gadX	1
Cluster 11412	0	1	0	gadX	0	1	0	0	0	0	0.900901	0	0	0	gadX	1
Cluster 11413	0	0	1	gadX	0	1	0	0	0	0	0.900901	0	0	0	gadX	1
Cluster 11414	0	0	2	gadX	0	1	0	0	0	0	0.900901	0	0	0	gadX	2
Cluster 11415	0	1	0	gadX	0	0	0	0	1	0	0	0	0	2.63158	gadX	1
Cluster 11416	0	1	0	gadX	0	0	0	0	1	0	0	0	0	2.63158	gadX	1
Cluster 11417	0	1	0	gadX	0	0	0	0	1	0	0	0	0	2.63158	gadX	1
Cluster 11418	0	1	0	emrA	0	0	0	0	1	0	0	0	0	2.63158	emrA	1
Cluster 11419	0	1	0	gadX	0	0	0	0	1	0	0	0	0	2.63158	gadX	1
Cluster 1142	0	1	0	acrD	1	0	0	0	0	0.757576	0	0	0	0	acrD	1
Cluster 11420	0	1	0	gadX	0	0	0	0	1	0	0	0	0	2.63158	gadX	1
Cluster 11422	0	0	1	gadX	0	0	0	0	1	0	0	0	0	2.63158	gadX	1
Cluster 11423	0	0	1	mdtC	0	0	0	0	1	0	0	0	0	2.63158	mdtC	1
Cluster 11424	0	1	0	gadX	0	0	0	0	1	0	0	0	0	2.63158	gadX	1
Cluster 11425	0	0	1	gadX	0	0	0	0	1	0	0	0	0	2.63158	gadX	1
Cluster 11426	0	0	1	gadX	0	0	0	0	1	0	0	0	0	2.63158	gadX	1
Cluster 11427	0	1	0	gadX	0	0	0	0	1	0	0	0	0	2.63158	gadX	1
Cluster 11428	0	1	1	gadX	0	0	0	0	1	0	0	0	0	2.63158	gadX	2
Cluster 11429	1	0	0	OXA-391	0	0	0	0	1	0	0	0	0	2.63158	OXA-391	1
Cluster 1143	0	1	0	acrD	1	0	0	0	0	0.757576	0	0	0	0	acrD	1
Cluster 11430	0	1	1	gadX	0	0	0	0	1	0	0	0	0	2.63158	gadX	2
Cluster 11431	0	1	0	gadX	0	0	0	0	1	0	0	0	0	2.63158	gadX	1
Cluster 11432	0	1	0	gadX	0	0	0	0	1	0	0	0	0	2.63158	gadX	1
Cluster 11433	0	0	1	gadX	0	0	0	0	1	0	0	0	0	2.63158	gadX	1
Cluster 11434	0	1	0	acrB	0	0	0	1	0	0	0	0	5.26316	0	acrB	1
Cluster 11435	0	0	1	mdtN	0	0	0	1	0	0	0	0	5.26316	0	mdtN	1
Cluster 11436	0	0	2	gadX	1	0	0	1	0	0.757576	0	0	5.26316	0	gadX	2
Cluster 11437	0	0	1	gadX	0	0	0	1	0	0	0	0	5.26316	0	gadX	1
Cluster 11438	0	1	0	gadX	0	0	0	1	0	0	0	0	5.26316	0	gadX	1
Cluster 11439	16	0	22	bacA	19	10	2	0	5	14.3939	9.00901	11.7647	0	13.1579	bacA	38
Cluster 1144	0	1	0	acrD	1	0	0	0	0	0.757576	0	0	0	0	acrD	1
Cluster 11440	43	0	18	bacA	20	15	3	3	11	15.1515	13.5135	17.6471	15.7895	28.9474	bacA	61
Cluster 11441	245	19	16	bacA	73	65	12	8	27	55.303	58.5586	70.5882	42.1053	71.0526	bacA	280
Cluster 11442	8	0	4	bacA	9	0	0	0	0	6.81818	0	0	0	0	bacA	12
Cluster 11443	94	2	9	bacA	21	44	9	3	11	15.9091	39.6396	52.9412	15.7895	28.9474	bacA	105
Cluster 11444	10	1	5	bacA	10	1	0	1	0	7.57576	0.900901	0	5.26316	0	bacA	16
Cluster 11445	0	0	1	bacA	1	0	0	0	0	0.757576	0	0	0	0	bacA	1
Cluster 11446	0	0	1	ugd	1	0	0	0	0	0.757576	0	0	0	0	ugd	1
Cluster 11447	1	0	3	bacA	2	0	0	0	2	1.51515	0	0	0	5.26316	bacA	4
Cluster 11448	16	1	2	bacA	10	4	1	2	0	7.57576	3.6036	5.88235	10.5263	0	bacA	19
Cluster 11449	1	0	4	bacA	2	1	1	0	0	1.51515	0.900901	5.88235	0	0	bacA	5
Cluster 1145	0	1	1	acrD	1	1	0	0	0	0.757576	0.900901	0	0	0	acrD	2
Cluster 11450	10	2	4	bacA	4	5	0	0	3	3.0303	4.5045	0	0	7.89474	bacA	16
Cluster 11451	4	0	0	bacA	1	0	0	0	0	0.757576	0	0	0	0	bacA	4
Cluster 11452	28	2	3	bacA	12	12	0	1	6	9.09091	10.8108	0	5.26316	15.7895	bacA	33
Cluster 11453	0	0	1	gadX	1	0	0	0	0	0.757576	0	0	0	0	gadX	1
Cluster 11454	3	0	0	bacA	2	0	1	0	0	1.51515	0	5.88235	0	0	bacA	3
Cluster 11455	1	0	0	bacA	1	0	0	0	0	0.757576	0	0	0	0	bacA	1
Cluster 11456	0	0	1	mdtG	1	0	0	0	0	0.757576	0	0	0	0	mdtG	1
Cluster 11457	0	0	1	mdtA	1	0	0	0	0	0.757576	0	0	0	0	mdtA	1
Cluster 11458	3	0	2	bacA	2	1	0	0	2	1.51515	0.900901	0	0	5.26316	bacA	5
Cluster 11459	2	1	0	bacA	2	0	0	0	0	1.51515	0	0	0	0	bacA	3
Cluster 1146	0	1	0	acrD	1	0	0	0	0	0.757576	0	0	0	0	acrD	1
Cluster 11460	6	0	0	bacA	4	0	0	0	0	3.0303	0	0	0	0	bacA	6
Cluster 11461	1	0	0	bacA	1	0	0	0	0	0.757576	0	0	0	0	bacA	1
Cluster 11462	5	0	0	bacA	2	0	0	1	1	1.51515	0	0	5.26316	2.63158	bacA	5
Cluster 11463	7	1	1	bacA	6	1	0	1	1	4.54545	0.900901	0	5.26316	2.63158	bacA	9
Cluster 11464	4	0	0	bacA	3	0	0	0	1	2.27273	0	0	0	2.63158	bacA	4
Cluster 11465	3	0	0	bacA	1	1	0	0	0	0.757576	0.900901	0	0	0	bacA	3
Cluster 11466	56	1	7	bacA	15	20	3	4	14	11.3636	18.018	17.6471	21.0526	36.8421	bacA	64
Cluster 11467	2	0	0	bacA	2	0	0	0	0	1.51515	0	0	0	0	bacA	2
Cluster 11468	3	0	1	bacA	2	0	0	0	2	1.51515	0	0	0	5.26316	bacA	4
Cluster 11469	0	0	1	YojI	1	0	0	0	0	0.757576	0	0	0	0	YojI	1
Cluster 1147	0	1	1	acrD	2	0	0	0	0	1.51515	0	0	0	0	acrD	2
Cluster 11470	2	0	0	bacA	1	0	0	0	0	0.757576	0	0	0	0	bacA	2
Cluster 11471	5	1	2	bacA	6	2	0	0	0	4.54545	1.8018	0	0	0	bacA	8
Cluster 11472	1	1	0	bacA	1	0	0	1	0	0.757576	0	0	5.26316	0	bacA	2
Cluster 11473	0	0	1	AcrE	1	0	0	0	0	0.757576	0	0	0	0	AcrE	1
Cluster 11474	1	0	0	bacA	1	0	0	0	0	0.757576	0	0	0	0	bacA	1
Cluster 11475	4	1	2	bacA	5	0	0	0	0	3.78788	0	0	0	0	bacA	7
Cluster 11476	2	0	0	bacA	1	0	0	0	1	0.757576	0	0	0	2.63158	bacA	2
Cluster 11477	1	0	1	bacA	2	0	0	0	0	1.51515	0	0	0	0	bacA	2
Cluster 11478	1	0	0	bacA	1	0	0	0	0	0.757576	0	0	0	0	bacA	1
Cluster 11479	12	0	1	bacA	10	0	1	1	0	7.57576	0	5.88235	5.26316	0	bacA	13
Cluster 1148	0	2	1	mdtF	1	1	0	0	0	0.757576	0.900901	0	0	0	mdtF	3
Cluster 11480	1	0	0	bacA	1	0	0	0	0	0.757576	0	0	0	0	bacA	1
Cluster 11481	3	0	0	bacA	2	1	0	0	0	1.51515	0.900901	0	0	0	bacA	3
Cluster 11482	7	0	0	bacA	2	4	1	0	0	1.51515	3.6036	5.88235	0	0	bacA	7
Cluster 11483	2	0	1	bacA	1	0	0	0	0	0.757576	0	0	0	0	bacA	3
Cluster 11484	0	1	0	bacA	1	0	0	0	0	0.757576	0	0	0	0	bacA	1
Cluster 11485	7	1	0	bacA	1	6	1	0	0	0.757576	5.40541	5.88235	0	0	bacA	8
Cluster 11486	1	0	0	bacA	1	0	0	0	0	0.757576	0	0	0	0	bacA	1
Cluster 11487	0	0	1	eptA	1	0	0	0	0	0.757576	0	0	0	0	eptA	1
Cluster 11488	0	0	4	bacA	2	0	0	0	0	1.51515	0	0	0	0	bacA	4
Cluster 11489	1	0	1	bacA	2	0	0	0	0	1.51515	0	0	0	0	bacA	2
Cluster 1149	0	1	0	mdtF	1	0	0	0	0	0.757576	0	0	0	0	mdtF	1
Cluster 11490	5	0	2	bacA	3	2	0	0	1	2.27273	1.8018	0	0	2.63158	bacA	7
Cluster 11491	1	0	0	bacA	1	0	0	0	0	0.757576	0	0	0	0	bacA	1
Cluster 11492	2	0	1	bacA	1	1	0	0	1	0.757576	0.900901	0	0	2.63158	bacA	3
Cluster 11493	2	0	0	bacA	1	1	0	0	0	0.757576	0.900901	0	0	0	bacA	2
Cluster 11494	2	0	0	bacA	1	0	0	0	0	0.757576	0	0	0	0	bacA	2
Cluster 11495	3	0	2	bacA	1	0	0	2	1	0.757576	0	0	10.5263	2.63158	bacA	5
Cluster 11496	0	1	1	bacA	1	0	0	0	0	0.757576	0	0	0	0	bacA	2
Cluster 11497	2	0	0	bacA	2	0	0	0	0	1.51515	0	0	0	0	bacA	2
Cluster 11498	1	1	0	bacA	1	1	0	0	0	0.757576	0.900901	0	0	0	bacA	2
Cluster 11499	0	0	1	mdtH	1	0	0	0	0	0.757576	0	0	0	0	mdtH	1
Cluster 115	0	1	0	evgS	0	1	0	0	0	0	0.900901	0	0	0	evgS	1
Cluster 1150	0	1	0	acrD	1	0	0	0	0	0.757576	0	0	0	0	acrD	1
Cluster 11500	1	0	0	bacA	1	0	0	0	0	0.757576	0	0	0	0	bacA	1
Cluster 11501	0	0	1	mdtG	1	0	0	0	0	0.757576	0	0	0	0	mdtG	1
Cluster 11502	3	0	1	bacA	3	0	0	0	0	2.27273	0	0	0	0	bacA	4
Cluster 11503	1	0	0	bacA	1	0	0	0	0	0.757576	0	0	0	0	bacA	1
Cluster 11504	1	0	2	bacA	3	0	0	0	0	2.27273	0	0	0	0	bacA	3
Cluster 11505	2	0	0	bacA	1	0	0	1	0	0.757576	0	0	5.26316	0	bacA	2
Cluster 11506	0	0	1	emrB	1	0	0	0	0	0.757576	0	0	0	0	emrB	1
Cluster 11507	0	0	1	bacA	1	0	0	0	0	0.757576	0	0	0	0	bacA	1
Cluster 11508	2	0	0	bacA	0	0	1	1	0	0	0	5.88235	5.26316	0	bacA	2
Cluster 11509	1	0	0	bacA	0	0	1	0	0	0	0	5.88235	0	0	bacA	1
Cluster 1151	0	1	0	acrD	1	0	0	0	0	0.757576	0	0	0	0	acrD	1
Cluster 11510	1	0	1	bacA	0	0	1	0	1	0	0	5.88235	0	2.63158	bacA	2
Cluster 11511	1	0	0	bacA	0	0	1	0	0	0	0	5.88235	0	0	bacA	1
Cluster 11512	0	1	0	bacA	0	0	1	0	0	0	0	5.88235	0	0	bacA	1
Cluster 11513	1	0	0	YojI	0	0	1	0	0	0	0	5.88235	0	0	YojI	1
Cluster 11514	0	0	1	mdtG	0	0	1	0	0	0	0	5.88235	0	0	mdtG	1
Cluster 11515	3	0	0	bacA	0	1	1	0	1	0	0.900901	5.88235	0	2.63158	bacA	3
Cluster 11516	0	1	0	bacA	0	0	1	0	0	0	0	5.88235	0	0	bacA	1
Cluster 11517	1	0	0	bacA	0	0	1	0	0	0	0	5.88235	0	0	bacA	1
Cluster 11518	1	0	0	bacA	0	0	1	0	0	0	0	5.88235	0	0	bacA	1
Cluster 11519	0	0	1	bacA	0	0	1	0	0	0	0	5.88235	0	0	bacA	1
Cluster 1152	0	1	0	mdtF	1	0	0	0	0	0.757576	0	0	0	0	mdtF	1
Cluster 11520	1	0	0	bacA	0	0	1	0	0	0	0	5.88235	0	0	bacA	1
Cluster 11521	10	0	0	bacA	1	7	1	0	1	0.757576	6.30631	5.88235	0	2.63158	bacA	10
Cluster 11522	1	0	0	bacA	1	0	0	0	0	0.757576	0	0	0	0	bacA	1
Cluster 11523	1	0	0	bacA	1	0	0	0	0	0.757576	0	0	0	0	bacA	1
Cluster 11524	1	0	0	bacA	1	0	0	0	0	0.757576	0	0	0	0	bacA	1
Cluster 11525	1	0	0	bacA	1	0	0	0	0	0.757576	0	0	0	0	bacA	1
Cluster 11526	0	1	0	bacA	1	0	0	0	0	0.757576	0	0	0	0	bacA	1
Cluster 11527	0	3	1	bacA	1	0	0	0	2	0.757576	0	0	0	5.26316	bacA	4
Cluster 11528	6	0	0	bacA	1	4	0	1	0	0.757576	3.6036	0	5.26316	0	bacA	6
Cluster 11529	1	0	0	bacA	1	0	0	0	0	0.757576	0	0	0	0	bacA	1
Cluster 1153	0	2	5	acrD	2	0	0	0	0	1.51515	0	0	0	0	acrD	7
Cluster 11530	1	0	0	bacA	0	1	0	0	0	0	0.900901	0	0	0	bacA	1
Cluster 11531	1	0	0	bacA	0	1	0	0	0	0	0.900901	0	0	0	bacA	1
Cluster 11532	1	0	0	bacA	0	1	0	0	0	0	0.900901	0	0	0	bacA	1
Cluster 11533	1	0	1	bacA	1	1	0	0	0	0.757576	0.900901	0	0	0	bacA	2
Cluster 11534	1	0	1	bacA	0	2	0	0	0	0	1.8018	0	0	0	bacA	2
Cluster 11535	1	0	0	bacA	0	1	0	0	0	0	0.900901	0	0	0	bacA	1
Cluster 11536	1	0	0	bacA	0	1	0	0	0	0	0.900901	0	0	0	bacA	1
Cluster 11537	1	0	0	bacA	0	1	0	0	0	0	0.900901	0	0	0	bacA	1
Cluster 11538	1	0	0	bacA	0	1	0	0	0	0	0.900901	0	0	0	bacA	1
Cluster 11539	0	0	1	bacA	0	1	0	0	0	0	0.900901	0	0	0	bacA	1
Cluster 1154	0	6	0	acrD	2	1	1	0	2	1.51515	0.900901	5.88235	0	5.26316	acrD	6
Cluster 11540	0	0	1	bacA	0	1	0	0	0	0	0.900901	0	0	0	bacA	1
Cluster 11541	0	0	1	bacA	0	1	0	0	0	0	0.900901	0	0	0	bacA	1
Cluster 11542	1	0	0	bacA	0	1	0	0	0	0	0.900901	0	0	0	bacA	1
Cluster 11543	1	0	0	bacA	0	1	0	0	0	0	0.900901	0	0	0	bacA	1
Cluster 11544	5	0	2	bacA	0	5	0	0	0	0	4.5045	0	0	0	bacA	7
Cluster 11545	2	0	0	bacA	0	2	0	0	0	0	1.8018	0	0	0	bacA	2
Cluster 11546	3	0	0	bacA	0	1	0	1	1	0	0.900901	0	5.26316	2.63158	bacA	3
Cluster 11547	1	0	0	bacA	0	1	0	0	0	0	0.900901	0	0	0	bacA	1
Cluster 11548	1	0	0	bacA	0	1	0	0	0	0	0.900901	0	0	0	bacA	1
Cluster 11549	2	0	1	bacA	0	2	0	0	0	0	1.8018	0	0	0	bacA	3
Cluster 1155	0	6	0	acrD	1	2	1	0	2	0.757576	1.8018	5.88235	0	5.26316	acrD	6
Cluster 11550	0	0	1	acrB	0	1	0	0	0	0	0.900901	0	0	0	acrB	1
Cluster 11551	1	0	0	bacA	0	1	0	0	0	0	0.900901	0	0	0	bacA	1
Cluster 11552	1	0	0	bacA	0	1	0	0	0	0	0.900901	0	0	0	bacA	1
Cluster 11553	0	0	1	emrY	0	1	0	0	0	0	0.900901	0	0	0	emrY	1
Cluster 11554	1	0	0	bacA	0	1	0	0	0	0	0.900901	0	0	0	bacA	1
Cluster 11555	1	0	0	bacA	0	1	0	0	0	0	0.900901	0	0	0	bacA	1
Cluster 11556	3	1	0	bacA	0	1	0	0	3	0	0.900901	0	0	7.89474	bacA	4
Cluster 11557	1	0	0	bacA	0	1	0	0	0	0	0.900901	0	0	0	bacA	1
Cluster 11558	1	0	0	floR	0	1	0	0	0	0	0.900901	0	0	0	floR	1
Cluster 11559	1	0	0	bacA	0	1	0	0	0	0	0.900901	0	0	0	bacA	1
Cluster 1156	0	1	0	acrD	1	0	0	0	0	0.757576	0	0	0	0	acrD	1
Cluster 11560	2	0	2	bacA	0	4	0	0	0	0	3.6036	0	0	0	bacA	4
Cluster 11561	0	0	1	bacA	0	1	0	0	0	0	0.900901	0	0	0	bacA	1
Cluster 11562	1	0	0	bacA	0	1	0	0	0	0	0.900901	0	0	0	bacA	1
Cluster 11563	0	0	1	mdtA	0	1	0	0	0	0	0.900901	0	0	0	mdtA	1
Cluster 11564	1	0	0	bacA	0	1	0	0	0	0	0.900901	0	0	0	bacA	1
Cluster 11565	2	2	0	bacA	0	1	0	0	1	0	0.900901	0	0	2.63158	bacA	4
Cluster 11566	2	0	0	bacA	0	2	0	0	0	0	1.8018	0	0	0	bacA	2
Cluster 11567	0	1	0	bacA	0	1	0	0	0	0	0.900901	0	0	0	bacA	1
Cluster 11568	0	0	1	acrD	0	1	0	0	0	0	0.900901	0	0	0	acrD	1
Cluster 11569	1	0	0	bacA	0	1	0	0	0	0	0.900901	0	0	0	bacA	1
Cluster 1157	0	0	1	acrD	1	0	0	0	0	0.757576	0	0	0	0	acrD	1
Cluster 11570	1	0	0	bacA	0	1	0	0	0	0	0.900901	0	0	0	bacA	1
Cluster 11571	1	0	0	bacA	0	1	0	0	0	0	0.900901	0	0	0	bacA	1
Cluster 11572	0	0	1	bacA	0	1	0	0	0	0	0.900901	0	0	0	bacA	1
Cluster 11573	1	0	0	bacA	0	1	0	0	0	0	0.900901	0	0	0	bacA	1
Cluster 11574	1	0	1	bacA	0	1	0	0	0	0	0.900901	0	0	0	bacA	2
Cluster 11575	2	0	0	bacA	0	1	0	0	1	0	0.900901	0	0	2.63158	bacA	2
Cluster 11576	1	0	0	bacA	0	1	0	0	0	0	0.900901	0	0	0	bacA	1
Cluster 11577	1	0	0	bacA	0	1	0	0	0	0	0.900901	0	0	0	bacA	1
Cluster 11578	1	0	0	bacA	0	1	0	0	0	0	0.900901	0	0	0	bacA	1
Cluster 11579	0	1	0	bacA	0	1	0	0	0	0	0.900901	0	0	0	bacA	1
Cluster 1158	0	1	0	acrD	1	0	0	0	0	0.757576	0	0	0	0	acrD	1
Cluster 11580	1	0	0	bacA	0	1	0	0	0	0	0.900901	0	0	0	bacA	1
Cluster 11581	2	0	0	bacA	0	1	0	0	0	0	0.900901	0	0	0	bacA	2
Cluster 11582	2	0	0	bacA	1	1	0	0	0	0.757576	0.900901	0	0	0	bacA	2
Cluster 11583	1	0	0	bacA	0	1	0	0	0	0	0.900901	0	0	0	bacA	1
Cluster 11584	1	0	1	bacA	0	1	0	0	0	0	0.900901	0	0	0	bacA	2
Cluster 11585	1	0	0	bacA	0	0	0	0	1	0	0	0	0	2.63158	bacA	1
Cluster 11586	0	1	0	cpxA	0	0	0	0	1	0	0	0	0	2.63158	cpxA	1
Cluster 11587	1	0	0	bacA	0	0	0	0	1	0	0	0	0	2.63158	bacA	1
Cluster 11588	1	0	0	bacA	0	0	0	0	1	0	0	0	0	2.63158	bacA	1
Cluster 11589	1	0	0	bacA	0	0	0	0	1	0	0	0	0	2.63158	bacA	1
Cluster 1159	0	3	0	acrD	2	1	0	0	0	1.51515	0.900901	0	0	0	acrD	3
Cluster 11590	1	0	0	bacA	0	0	0	0	1	0	0	0	0	2.63158	bacA	1
Cluster 11591	0	0	1	bacA	0	0	0	0	1	0	0	0	0	2.63158	bacA	1
Cluster 11592	1	0	0	bacA	0	0	0	0	1	0	0	0	0	2.63158	bacA	1
Cluster 11593	1	0	1	bacA	1	0	0	0	1	0.757576	0	0	0	2.63158	bacA	2
Cluster 11594	1	0	0	bacA	0	0	0	0	1	0	0	0	0	2.63158	bacA	1
Cluster 11595	1	0	0	bacA	0	0	0	0	1	0	0	0	0	2.63158	bacA	1
Cluster 11596	0	0	1	bacA	0	0	0	0	1	0	0	0	0	2.63158	bacA	1
Cluster 11597	1	0	2	bacA	1	0	0	0	1	0.757576	0	0	0	2.63158	bacA	3
Cluster 11598	0	1	0	bacA	0	0	0	0	1	0	0	0	0	2.63158	bacA	1
Cluster 11599	1	0	0	bacA	0	0	0	0	1	0	0	0	0	2.63158	bacA	1
Cluster 116	0	1	0	evgS	0	1	0	0	0	0	0.900901	0	0	0	evgS	1
Cluster 1160	0	1	1	mdtF	1	0	0	0	1	0.757576	0	0	0	2.63158	mdtF	2
Cluster 11600	1	0	0	bacA	0	0	0	0	1	0	0	0	0	2.63158	bacA	1
Cluster 11601	0	1	1	bacA	0	0	0	0	2	0	0	0	0	5.26316	bacA	2
Cluster 11602	0	1	1	bacA	0	0	0	0	2	0	0	0	0	5.26316	bacA	2
Cluster 11603	0	1	0	bacA	0	0	0	0	1	0	0	0	0	2.63158	bacA	1
Cluster 11604	1	0	0	bacA	0	0	0	0	1	0	0	0	0	2.63158	bacA	1
Cluster 11605	1	0	0	bacA	0	0	0	0	1	0	0	0	0	2.63158	bacA	1
Cluster 11606	0	1	1	bacA	0	0	0	0	1	0	0	0	0	2.63158	bacA	2
Cluster 11607	1	0	0	bacA	0	0	0	0	1	0	0	0	0	2.63158	bacA	1
Cluster 11608	0	1	0	bacA	0	0	0	0	1	0	0	0	0	2.63158	bacA	1
Cluster 11609	1	0	0	bacA	0	0	0	1	0	0	0	0	5.26316	0	bacA	1
Cluster 1161	0	1	0	acrD	1	0	0	0	0	0.757576	0	0	0	0	acrD	1
Cluster 11610	1	0	0	bacA	0	0	0	1	0	0	0	0	5.26316	0	bacA	1
Cluster 11611	1	0	0	bacA	0	0	0	1	0	0	0	0	5.26316	0	bacA	1
Cluster 11612	0	1	0	bacA	0	0	0	1	0	0	0	0	5.26316	0	bacA	1
Cluster 11613	1	0	0	bacA	0	0	0	1	0	0	0	0	5.26316	0	bacA	1
Cluster 11614	0	0	1	adeH	0	0	0	1	0	0	0	0	5.26316	0	adeH	1
Cluster 11615	0	1	2	bacA	0	0	0	1	0	0	0	0	5.26316	0	bacA	3
Cluster 11616	0	1	0	bacA	0	0	0	1	0	0	0	0	5.26316	0	bacA	1
Cluster 11617	0	1	0	bacA	0	0	0	1	0	0	0	0	5.26316	0	bacA	1
Cluster 11618	1	1	0	bacA	0	0	0	1	0	0	0	0	5.26316	0	bacA	2
Cluster 1162	0	1	0	acrD	0	0	1	0	0	0	0	5.88235	0	0	acrD	1
Cluster 11624	0	0	1	emrA	1	0	0	0	0	0.757576	0	0	0	0	emrA	1
Cluster 11625	0	1	0	mdtC	1	0	0	0	0	0.757576	0	0	0	0	mdtC	1
Cluster 11626	1	0	0	bacA	1	0	0	0	0	0.757576	0	0	0	0	bacA	1
Cluster 11627	0	0	1	mdtO	1	0	0	0	0	0.757576	0	0	0	0	mdtO	1
Cluster 11628	1	0	3	bacA	1	0	0	0	0	0.757576	0	0	0	0	bacA	4
Cluster 11629	0	0	1	Ecol_acrA	1	0	0	0	0	0.757576	0	0	0	0	Ecol_acrA	1
Cluster 1163	0	1	0	mdtF	0	0	1	0	0	0	0	5.88235	0	0	mdtF	1
Cluster 11630	0	0	1	mdtB	1	0	0	0	0	0.757576	0	0	0	0	mdtB	1
Cluster 11631	0	0	1	EC-8	0	0	1	0	0	0	0	5.88235	0	0	EC-8	1
Cluster 11632	0	0	1	Ecol_acrA	0	0	1	0	0	0	0	5.88235	0	0	Ecol_acrA	1
Cluster 11633	0	0	1	mdtP	0	0	1	0	0	0	0	5.88235	0	0	mdtP	1
Cluster 11634	0	0	1	mdtC	1	0	0	0	0	0.757576	0	0	0	0	mdtC	1
Cluster 11635	0	0	1	mdtA	0	1	0	0	0	0	0.900901	0	0	0	mdtA	1
Cluster 11636	0	0	1	acrD	0	1	0	0	0	0	0.900901	0	0	0	acrD	1
Cluster 11637	0	0	1	AcrF	0	1	0	0	0	0	0.900901	0	0	0	AcrF	1
Cluster 11638	0	0	1	emrY	0	1	0	0	0	0	0.900901	0	0	0	emrY	1
Cluster 11639	0	1	0	bacA	0	1	0	0	0	0	0.900901	0	0	0	bacA	1
Cluster 1164	0	14	1	acrD	1	7	1	0	6	0.757576	6.30631	5.88235	0	15.7895	acrD	15
Cluster 11640	0	0	1	bacA	0	1	0	0	0	0	0.900901	0	0	0	bacA	1
Cluster 11641	0	0	1	bacA	0	1	0	0	0	0	0.900901	0	0	0	bacA	1
Cluster 11642	0	0	1	msbA	0	1	0	0	0	0	0.900901	0	0	0	msbA	1
Cluster 11643	0	1	0	baeS	0	1	0	0	0	0	0.900901	0	0	0	baeS	1
Cluster 11644	0	0	1	mdtM	0	0	0	0	1	0	0	0	0	2.63158	mdtM	1
Cluster 11645	2	0	1	bacA	0	1	0	0	2	0	0.900901	0	0	5.26316	NA	3
Cluster 11646	0	0	1	oqxA	0	0	0	1	0	0	0	0	5.26316	0	oqxA	1
Cluster 11647	0	1	0	bacA	0	0	0	0	1	0	0	0	0	2.63158	NA	1
Cluster 11648	1	0	1	APH(3')-Ia	2	0	0	0	0	1.51515	0	0	0	0	APH(3')-Ia	2
Cluster 11649	0	1	0	sul2	1	0	0	0	0	0.757576	0	0	0	0	sul2	1
Cluster 1165	0	2	0	acrD	0	0	1	1	0	0	0	5.88235	5.26316	0	acrD	2
Cluster 11650	38	0	18	sul2	22	18	3	3	5	16.6667	16.2162	17.6471	15.7895	13.1579	sul2	56
Cluster 11651	0	0	1	mdtA	1	0	0	0	0	0.757576	0	0	0	0	mdtA	1
Cluster 11652	0	0	1	acrB	1	0	0	0	0	0.757576	0	0	0	0	acrB	1
Cluster 11653	12	0	4	sul2	10	2	2	0	2	7.57576	1.8018	11.7647	0	5.26316	sul2	16
Cluster 11654	13	1	0	sul2	2	0	0	0	0	1.51515	0	0	0	0	sul2	14
Cluster 11655	1	0	0	sul2	1	0	0	0	0	0.757576	0	0	0	0	sul2	1
Cluster 11656	1	0	0	sul2	1	0	0	0	0	0.757576	0	0	0	0	sul2	1
Cluster 11657	0	0	12	APH(3')-Ia	4	3	2	1	1	3.0303	2.7027	11.7647	5.26316	2.63158	APH(3')-Ia	12
Cluster 11658	1	0	0	sul2	1	0	0	0	0	0.757576	0	0	0	0	sul2	1
Cluster 11659	0	0	1	sul2	1	0	0	0	0	0.757576	0	0	0	0	sul2	1
Cluster 1166	0	1	0	acrD	0	0	1	0	0	0	0	5.88235	0	0	acrD	1
Cluster 11660	1	0	0	sul2	1	0	0	0	0	0.757576	0	0	0	0	sul2	1
Cluster 11661	1	0	0	sul2	1	0	0	0	0	0.757576	0	0	0	0	sul2	1
Cluster 11662	0	1	0	gadX	0	0	1	0	0	0	0	5.88235	0	0	gadX	1
Cluster 11663	0	1	0	baeS	0	0	1	0	0	0	0	5.88235	0	0	baeS	1
Cluster 11664	0	0	1	acrB	0	0	1	0	0	0	0	5.88235	0	0	acrB	1
Cluster 11665	0	0	2	mdtB	0	0	1	0	0	0	0	5.88235	0	0	mdtB	2
Cluster 11666	0	0	1	mdtO	1	0	0	0	0	0.757576	0	0	0	0	mdtO	1
Cluster 11667	1	0	0	sul2	0	1	0	0	0	0	0.900901	0	0	0	sul2	1
Cluster 11668	0	1	0	mdtG	0	1	0	0	0	0	0.900901	0	0	0	mdtG	1
Cluster 11669	2	0	0	sul2	0	1	0	0	1	0	0.900901	0	0	2.63158	sul2	2
Cluster 1167	0	2	0	acrD	0	1	1	0	0	0	0.900901	5.88235	0	0	acrD	2
Cluster 11670	0	0	1	AcrF	0	1	0	0	0	0	0.900901	0	0	0	AcrF	1
Cluster 11671	0	0	2	baeS	0	2	0	0	0	0	1.8018	0	0	0	baeS	2
Cluster 11672	1	0	0	APH(3')-Ia	0	1	0	0	0	0	0.900901	0	0	0	APH(3')-Ia	1
Cluster 11673	1	0	0	sul2	0	1	0	0	0	0	0.900901	0	0	0	sul2	1
Cluster 11674	0	0	3	ugd	0	2	0	0	1	0	1.8018	0	0	2.63158	ugd	3
Cluster 11675	0	0	1	mdtA	0	1	0	0	0	0	0.900901	0	0	0	mdtA	1
Cluster 11676	7	0	7	aadA	aadA23	ANT(3'')-IIa	3	9	1	0	1	2.27273	8.10811	5.88235	0	2.63158	14	NA
Cluster 11677	0	0	1	mdtB	0	1	0	0	0	0	0.900901	0	0	0	mdtB	1
Cluster 11678	0	0	1	sul2	0	1	0	0	0	0	0.900901	0	0	0	sul2	1
Cluster 11679	0	1	0	mdtC	0	1	0	0	0	0	0.900901	0	0	0	mdtC	1
Cluster 1168	0	2	0	acrD	0	0	1	0	1	0	0	5.88235	0	2.63158	acrD	2
Cluster 11680	1	0	0	sul2	0	1	0	0	0	0	0.900901	0	0	0	sul2	1
Cluster 11681	0	0	1	sul2	0	0	0	0	1	0	0	0	0	2.63158	sul2	1
Cluster 11682	0	0	1	Ecol_mdfA	0	0	0	0	1	0	0	0	0	2.63158	Ecol_mdfA	1
Cluster 11683	0	0	1	ANT(3'')-IIa	0	0	0	0	1	0	0	0	0	2.63158	ANT(3'')-IIa	1
Cluster 11684	0	0	1	sul2	0	0	0	0	1	0	0	0	0	2.63158	sul2	1
Cluster 11685	0	0	1	APH(3')-Ia	0	0	0	0	1	0	0	0	0	2.63158	APH(3')-Ia	1
Cluster 11686	1	0	0	sul2	0	0	0	0	1	0	0	0	0	2.63158	sul2	1
Cluster 11687	2	0	0	sul2	0	0	0	1	0	0	0	0	5.26316	0	sul2	2
Cluster 11688	0	0	1	sul2	0	0	0	1	0	0	0	0	5.26316	0	sul2	1
Cluster 11689	1	0	0	sul2	0	0	0	1	0	0	0	0	5.26316	0	sul2	1
Cluster 1169	0	2	0	acrD	0	0	1	1	0	0	0	5.88235	5.26316	0	acrD	2
Cluster 11690	0	0	1	mdtA	1	0	0	0	0	0.757576	0	0	0	0	mdtA	1
Cluster 11691	0	0	1	acrD	1	0	0	0	0	0.757576	0	0	0	0	acrD	1
Cluster 11692	0	0	1	acrD	1	0	0	0	0	0.757576	0	0	0	0	acrD	1
Cluster 11693	0	0	1	emrB	1	0	0	0	0	0.757576	0	0	0	0	emrB	1
Cluster 11694	0	1	0	NDM-5	1	0	0	0	0	0.757576	0	0	0	0	NDM-5	1
Cluster 11695	0	0	1	emrK	1	0	0	0	0	0.757576	0	0	0	0	emrK	1
Cluster 11696	0	0	1	mdtH	0	1	0	0	0	0	0.900901	0	0	0	mdtH	1
Cluster 11697	0	0	1	mdtF	0	1	0	0	0	0	0.900901	0	0	0	mdtF	1
Cluster 11698	0	0	1	emrY	0	1	0	0	0	0	0.900901	0	0	0	emrY	1
Cluster 11699	0	0	1	sul2	0	1	0	0	0	0	0.900901	0	0	0	sul2	1
Cluster 117	0	1	0	evgS	0	1	0	0	0	0	0.900901	0	0	0	evgS	1
Cluster 1170	0	2	0	acrD	0	0	1	0	0	0	0	5.88235	0	0	acrD	2
Cluster 11700	0	1	0	gadX	0	1	0	0	0	0	0.900901	0	0	0	gadX	1
Cluster 11701	0	0	1	mdtA	0	0	0	0	1	0	0	0	0	2.63158	mdtA	1
Cluster 11702	0	0	1	ugd	0	0	0	0	1	0	0	0	0	2.63158	ugd	1
Cluster 11703	0	1	0	oqxA	0	0	0	0	1	0	0	0	0	2.63158	oqxA	1
Cluster 11704	0	0	1	mdtO	0	0	0	1	0	0	0	0	5.26316	0	mdtO	1
Cluster 11705	0	0	1	evgS	0	0	0	1	0	0	0	0	5.26316	0	evgS	1
Cluster 11706	1	0	0	EC-18	0	0	0	1	0	0	0	0	5.26316	0	EC-18	1
Cluster 11707	0	1	0	cpxA	0	0	0	1	0	0	0	0	5.26316	0	cpxA	1
Cluster 11708	0	0	1	mdtG	1	0	0	0	0	0.757576	0	0	0	0	mdtG	1
Cluster 11709	0	0	1	mdtB	1	0	0	0	0	0.757576	0	0	0	0	mdtB	1
Cluster 1171	0	2	1	mdtF	2	0	1	0	0	1.51515	0	5.88235	0	0	mdtF	3
Cluster 11710	0	0	1	gadX	1	0	0	0	0	0.757576	0	0	0	0	gadX	1
Cluster 11711	0	0	1	mdtG	1	0	0	0	0	0.757576	0	0	0	0	mdtG	1
Cluster 11712	0	0	1	Ecol_mdfA	1	0	0	0	0	0.757576	0	0	0	0	Ecol_mdfA	1
Cluster 11713	0	0	1	AcrE	1	0	0	0	0	0.757576	0	0	0	0	AcrE	1
Cluster 11714	0	0	1	bacA	1	0	0	0	0	0.757576	0	0	0	0	bacA	1
Cluster 11715	0	0	1	mdtB	0	0	1	0	0	0	0	5.88235	0	0	mdtB	1
Cluster 11716	0	0	1	mdtF	0	0	1	0	0	0	0	5.88235	0	0	mdtF	1
Cluster 11717	0	1	0	mdtP	0	0	1	0	0	0	0	5.88235	0	0	mdtP	1
Cluster 11718	1	0	0	gadX	1	0	0	0	0	0.757576	0	0	0	0	gadX	1
Cluster 11719	0	0	1	PmrF	0	1	0	0	0	0	0.900901	0	0	0	PmrF	1
Cluster 1172	0	2	0	acrD	0	0	1	0	0	0	0	5.88235	0	0	acrD	2
Cluster 11720	0	0	1	AcrF	0	1	0	0	0	0	0.900901	0	0	0	AcrF	1
Cluster 11721	0	0	1	mdtH	0	1	0	0	0	0	0.900901	0	0	0	mdtH	1
Cluster 11722	0	0	1	mdtB	0	1	0	0	0	0	0.900901	0	0	0	mdtB	1
Cluster 11723	0	0	1	ugd	0	1	0	0	0	0	0.900901	0	0	0	ugd	1
Cluster 11724	0	0	1	mdtB	0	1	0	0	0	0	0.900901	0	0	0	mdtB	1
Cluster 11725	0	0	1	ugd	0	1	0	0	0	0	0.900901	0	0	0	ugd	1
Cluster 11726	0	0	1	mdtC	0	1	0	0	0	0	0.900901	0	0	0	mdtC	1
Cluster 11727	0	0	1	mdtB	0	1	0	0	0	0	0.900901	0	0	0	mdtB	1
Cluster 11728	0	0	1	APH(3'')-Ib	0	1	0	0	0	0	0.900901	0	0	0	APH(3'')-Ib	1
Cluster 11729	0	0	1	mdtA	0	1	0	0	0	0	0.900901	0	0	0	mdtA	1
Cluster 1173	0	1	0	acrD	0	0	1	0	0	0	0	5.88235	0	0	acrD	1
Cluster 11730	0	0	1	cpxA	0	1	0	0	0	0	0.900901	0	0	0	cpxA	1
Cluster 11731	0	0	1	acrB	0	0	0	0	1	0	0	0	0	2.63158	acrB	1
Cluster 11732	0	0	1	Ecol_mdfA	0	0	0	0	1	0	0	0	0	2.63158	Ecol_mdfA	1
Cluster 11733	0	0	1	mdtN	0	0	0	0	1	0	0	0	0	2.63158	mdtN	1
Cluster 11734	0	0	1	emrA	0	0	0	0	1	0	0	0	0	2.63158	emrA	1
Cluster 11735	1	0	0	OXA-67	0	0	0	0	1	0	0	0	0	2.63158	OXA-67	1
Cluster 11736	0	0	1	adeB	0	0	0	1	0	0	0	0	5.26316	0	adeB	1
Cluster 11737	0	0	1	emrB	1	0	0	0	0	0.757576	0	0	0	0	emrB	1
Cluster 11738	0	0	1	APH(6)-Id	1	0	0	0	0	0.757576	0	0	0	0	APH(6)-Id	1
Cluster 11739	0	0	1	mdtP	0	0	1	0	0	0	0	5.88235	0	0	mdtP	1
Cluster 1174	0	1	0	acrD	0	0	1	0	0	0	0	5.88235	0	0	acrD	1
Cluster 11740	0	0	1	acrB	0	0	1	0	0	0	0	5.88235	0	0	acrB	1
Cluster 11741	1	0	0	bacA	0	0	1	0	0	0	0	5.88235	0	0	bacA	1
Cluster 11742	0	0	1	acrB	1	0	0	0	0	0.757576	0	0	0	0	acrB	1
Cluster 11743	0	0	1	acrB	1	0	0	0	0	0.757576	0	0	0	0	acrB	1
Cluster 11744	0	0	1	AcrF	1	0	0	0	0	0.757576	0	0	0	0	AcrF	1
Cluster 11745	0	0	1	acrD	0	1	0	0	0	0	0.900901	0	0	0	acrD	1
Cluster 11746	0	1	0	Ecol_mdfA	0	1	0	0	0	0	0.900901	0	0	0	Ecol_mdfA	1
Cluster 11747	1	0	0	tet(A)	0	1	0	0	0	0	0.900901	0	0	0	tet(A)	1
Cluster 11748	0	0	1	mdtC	0	1	0	0	0	0	0.900901	0	0	0	mdtC	1
Cluster 11749	0	0	1	baeS	0	1	0	0	0	0	0.900901	0	0	0	baeS	1
Cluster 1175	0	1	0	mdtF	0	0	1	0	0	0	0	5.88235	0	0	mdtF	1
Cluster 11750	0	0	1	AcrF	0	1	0	0	0	0	0.900901	0	0	0	AcrF	1
Cluster 11751	0	0	1	cpxA	0	1	0	0	0	0	0.900901	0	0	0	cpxA	1
Cluster 11752	1	0	0	Ecol_ampC_BLA	0	0	0	0	1	0	0	0	0	2.63158	Ecol_ampC_BLA	1
Cluster 11753	0	0	1	acrD	0	0	0	0	1	0	0	0	0	2.63158	acrD	1
Cluster 11754	0	0	1	oqxB	0	0	0	0	1	0	0	0	0	2.63158	oqxB	1
Cluster 11755	0	0	1	baeS	0	0	0	0	1	0	0	0	0	2.63158	baeS	1
Cluster 11756	0	0	3	ANT(3'')-IIa	0	1	0	0	2	0	0.900901	0	0	5.26316	ANT(3'')-IIa	3
Cluster 11757	0	1	0	gadX	0	0	0	0	1	0	0	0	0	2.63158	gadX	1
Cluster 11758	0	1	0	ugd	1	0	0	0	0	0.757576	0	0	0	0	ugd	1
Cluster 11759	5	1	3	APH(3'')-Ib	2	3	2	1	1	1.51515	2.7027	11.7647	5.26316	2.63158	APH(3'')-Ib	9
Cluster 1176	0	0	1	acrD	0	0	1	0	0	0	0	5.88235	0	0	acrD	1
Cluster 11760	0	0	1	acrD	1	0	0	0	0	0.757576	0	0	0	0	acrD	1
Cluster 11761	0	1	2	APH(3'')-Ib	2	0	0	0	0	1.51515	0	0	0	0	APH(3'')-Ib	3
Cluster 11762	0	0	1	baeS	1	0	0	0	0	0.757576	0	0	0	0	baeS	1
Cluster 11763	0	0	1	mdtC	1	0	0	0	0	0.757576	0	0	0	0	mdtC	1
Cluster 11764	0	0	1	APH(3'')-Ib	1	0	0	0	0	0.757576	0	0	0	0	APH(3'')-Ib	1
Cluster 11765	1	0	0	APH(3'')-Ib	1	0	0	0	0	0.757576	0	0	0	0	APH(3'')-Ib	1
Cluster 11766	0	0	1	cpxA	1	0	0	0	0	0.757576	0	0	0	0	cpxA	1
Cluster 11767	0	0	1	mdtG	1	0	0	0	0	0.757576	0	0	0	0	mdtG	1
Cluster 11768	1	0	0	lnuG	0	0	1	0	0	0	0	5.88235	0	0	lnuG	1
Cluster 11769	0	0	1	mdtC	1	0	0	0	0	0.757576	0	0	0	0	mdtC	1
Cluster 1177	0	3	1	acrD	0	1	1	0	2	0	0.900901	5.88235	0	5.26316	acrD	4
Cluster 11770	0	0	1	AcrF	0	1	0	0	0	0	0.900901	0	0	0	AcrF	1
Cluster 11771	0	0	1	mdtN	0	1	0	0	0	0	0.900901	0	0	0	mdtN	1
Cluster 11772	0	1	0	msbA	0	1	0	0	0	0	0.900901	0	0	0	msbA	1
Cluster 11773	5	0	2	aadA	ANT(3'')-IIa	0	5	0	0	2	0	4.5045	0	0	5.26316	ANT(3'')-IIa	NA
Cluster 11774	0	0	1	msbA	0	1	0	0	0	0	0.900901	0	0	0	msbA	1
Cluster 11775	0	0	1	sul1	0	1	0	0	0	0	0.900901	0	0	0	sul1	1
Cluster 11776	1	0	0	APH(3'')-Ib	0	1	0	0	0	0	0.900901	0	0	0	APH(3'')-Ib	1
Cluster 11777	0	0	1	eptA	0	1	0	0	0	0	0.900901	0	0	0	eptA	1
Cluster 11778	1	0	1	bacA	0	1	0	0	0	0	0.900901	0	0	0	bacA	2
Cluster 11779	0	0	1	ugd	0	0	0	0	1	0	0	0	0	2.63158	ugd	1
Cluster 1178	0	3	0	mdtF	0	1	1	0	1	0	0.900901	5.88235	0	2.63158	mdtF	3
Cluster 11780	0	0	1	mdtO	0	0	0	0	1	0	0	0	0	2.63158	mdtO	1
Cluster 11781	0	0	1	baeS	0	0	0	0	1	0	0	0	0	2.63158	baeS	1
Cluster 11782	0	0	1	emrB	1	0	0	0	0	0.757576	0	0	0	0	emrB	1
Cluster 11783	0	0	1	EC-13	0	0	1	0	0	0	0	5.88235	0	0	EC-13	1
Cluster 11784	0	0	1	mdtC	1	0	0	0	0	0.757576	0	0	0	0	mdtC	1
Cluster 11785	0	1	0	acrD	0	1	0	0	0	0	0.900901	0	0	0	acrD	1
Cluster 11786	0	0	1	msbA	0	1	0	0	0	0	0.900901	0	0	0	msbA	1
Cluster 11787	0	0	1	mdtB	0	1	0	0	0	0	0.900901	0	0	0	mdtB	1
Cluster 11788	0	0	1	eptA	0	1	0	0	0	0	0.900901	0	0	0	eptA	1
Cluster 11789	0	1	0	mdtC	0	1	0	0	0	0	0.900901	0	0	0	mdtC	1
Cluster 1179	0	1	0	acrD	0	0	1	0	0	0	0	5.88235	0	0	acrD	1
Cluster 11790	1	0	2	OXA-10	OXA-928	0	2	0	0	1	0	1.8018	0	0	2.63158	OXA-10	Beta-lactam
Cluster 11791	0	0	1	acrB	0	1	0	0	0	0	0.900901	0	0	0	acrB	1
Cluster 11792	0	0	1	mdtP	0	1	0	0	0	0	0.900901	0	0	0	mdtP	1
Cluster 11793	0	0	1	emrK	0	0	0	0	1	0	0	0	0	2.63158	emrK	1
Cluster 11794	0	0	1	AcrF	0	0	0	0	1	0	0	0	0	2.63158	AcrF	1
Cluster 11795	0	0	1	msrC	0	0	0	0	1	0	0	0	0	2.63158	msrC	1
Cluster 11796	0	1	0	gadX	0	0	0	1	0	0	0	0	5.26316	0	gadX	1
Cluster 11797	0	0	1	acrD	0	0	0	1	0	0	0	0	5.26316	0	acrD	1
Cluster 11798	0	0	1	emrB	1	0	0	0	0	0.757576	0	0	0	0	emrB	1
Cluster 11799	0	0	1	mdtM	1	0	0	0	0	0.757576	0	0	0	0	mdtM	1
Cluster 118	0	1	0	evgS	0	1	0	0	0	0	0.900901	0	0	0	evgS	1
Cluster 1180	0	1	0	mdtF	0	0	1	0	0	0	0	5.88235	0	0	mdtF	1
Cluster 11800	0	1	0	emrY	1	0	0	0	0	0.757576	0	0	0	0	emrY	1
Cluster 11801	0	1	0	AcrF	1	0	0	0	0	0.757576	0	0	0	0	AcrF	1
Cluster 11802	0	0	3	mdtB	2	0	1	0	0	1.51515	0	5.88235	0	0	mdtB	3
Cluster 11803	1	0	3	OXA-199	OXA-232	OXA-181	1	0	1	0	0	0.757576	0	5.88235	0	0	4	NA
Cluster 11804	0	0	2	Ecol_mdfA	1	0	0	0	0	0.757576	0	0	0	0	Ecol_mdfA	2
[truncated: 30,457 more rows]
