# Supplementary material for: Contaminated drinking water facilitates Escherichia coli strain-sharing within households in urban informal settlements
Source: Nat Microbiol. 2025 May 1;10(5):1198–209. doi: 10.1038/s41564-025-01986-w (PMC12055605; doi:10.1038/s41564-025-01986-w)
Supplement: Supplementary file 4 — Source data for Supplementary Fig. 1. [file 41564_2025_1986_MOESM4_ESM.csv]

Ratio1	Status	Coverage	Contiguity	Average.percent.identity	N50	Strategy	Status_f	Strategy_f
GTEN 247	Unbinned	48.49333333	1.268850967	98.9217	13722.33333	short_only	Unbinned	Short read
(metaSPAdes)
GTEN 247	Binned	38.84366667	0.857636326	98.7238	11894.66667	short_only	Binned	Short read
(metaSPAdes)
GTEN 291	Unbinned	82.30733333	1.154055417	99.24123333	11309.33333	short_only	Unbinned	Short read
(metaSPAdes)
GTEN 291	Binned	77.09133333	1.598724682	99.19686667	12033.66667	short_only	Binned	Short read
(metaSPAdes)
GTEN293	Unbinned	82.87666667	1.760812482	99.26893333	11028.33333	short_only	Unbinned	Short read
(metaSPAdes)
GTEN293	Binned	79.72766667	2.142727533	99.20406667	11899.66667	short_only	Binned	Short read
(metaSPAdes)
GTEN306	Unbinned	64.07966667	1.108758528	98.96623333	11074.66667	short_only	Unbinned	Short read
(metaSPAdes)
GTEN306	Binned	57.53266667	1.093980334	98.85443333	11455	short_only	Binned	Short read
(metaSPAdes)
GTEN378	Unbinned	77.40766667	1.247658072	99.03196667	11585.66667	short_only	Unbinned	Short read
(metaSPAdes)
GTEN378	Binned	77.36566667	1.470163617	98.97966667	11757	short_only	Binned	Short read
(metaSPAdes)
GTEN 247	Unbinned	49.809	1.918953264	98.55206667	34427.66667	short_long	Unbinned	Hybrid assembly
(HybridSPAdes)
GTEN 247	Binned	45.212	1.404150064	98.37493333	27441.33333	short_long	Binned	Hybrid assembly
(HybridSPAdes)
GTEN 291	Unbinned	67.67666667	2.22182079	98.8363	27608.66667	short_long	Unbinned	Hybrid assembly
(HybridSPAdes)
GTEN 291	Binned	72.19266667	1.740679869	98.98626667	20666.33333	short_long	Binned	Hybrid assembly
(HybridSPAdes)
GTEN293	Unbinned	62.10066667	2.048828108	99.0139	24336.33333	short_long	Unbinned	Hybrid assembly
(HybridSPAdes)
GTEN293	Binned	72.968	2.270477656	99.0725	21077.33333	short_long	Binned	Hybrid assembly
(HybridSPAdes)
GTEN306	Unbinned	54.96233333	1.723958972	98.68263333	24880	short_long	Unbinned	Hybrid assembly
(HybridSPAdes)
GTEN306	Binned	53.531	2.167892553	98.67846667	19079.66667	short_long	Binned	Hybrid assembly
(HybridSPAdes)
GTEN378	Unbinned	61.785	2.31392958	98.78926667	25190.33333	short_long	Unbinned	Hybrid assembly
(HybridSPAdes)
GTEN378	Binned	77.43133333	1.719741677	98.8141	23211	short_long	Binned	Hybrid assembly
(HybridSPAdes)
GTEN 247	Unbinned	86.93766667	3.436388948	97.64876667	228282	long_short	Unbinned	Long read
(Flye + Medaka + Pilon)
GTEN 247	Binned	86.142	3.151919664	97.6405	201403	long_short	Binned	Long read
(Flye + Medaka + Pilon)
GTEN 291	Unbinned	92.36466667	4.973989331	98.0084	237284.6667	long_short	Unbinned	Long read
(Flye + Medaka + Pilon)
GTEN 291	Binned	93.49766667	5.156401377	98.03066667	229130.3333	long_short	Binned	Long read
(Flye + Medaka + Pilon)
GTEN293	Unbinned	90.10933333	4.619278264	98.2626	242464.3333	long_short	Unbinned	Long read
(Flye + Medaka + Pilon)
GTEN293	Binned	90.229	5.046675531	98.23086667	351411.6667	long_short	Binned	Long read
(Flye + Medaka + Pilon)
GTEN306	Unbinned	87.03666667	4.785732016	98.08633333	251900.6667	long_short	Unbinned	Long read
(Flye + Medaka + Pilon)
GTEN306	Binned	84.64433333	4.783284054	97.8262	200836.3333	long_short	Binned	Long read
(Flye + Medaka + Pilon)
GTEN378	Unbinned	90.86266667	5.448057186	98.03736667	274352.6667	long_short	Unbinned	Long read
(Flye + Medaka + Pilon)
GTEN378	Binned	92.037	6.389606518	97.93116667	287387.3333	long_short	Binned	Long read
(Flye + Medaka + Pilon)
