# Supplementary material for: Contaminated drinking water facilitates Escherichia coli strain-sharing within households in urban informal settlements
Source: Nat Microbiol. 2025 May 1;10(5):1198–209. doi: 10.1038/s41564-025-01986-w (PMC12055605; doi:10.1038/s41564-025-01986-w)
Supplement: Supplementary file 5 — Source data for Supplementary Fig. 2. [file 41564_2025_1986_MOESM5_ESM.csv]

ratio	mobility	threshold	variable	value
ratio1	overall	100%	ref	212
ratio1	non-mobile	100%	ref	118
ratio1	mobile	100%	ref	94
ratio2	overall	100%	ref	212
ratio2	non-mobile	100%	ref	118
ratio2	mobile	100%	ref	94
ratio3	overall	100%	ref	212
ratio3	non-mobile	100%	ref	118
ratio3	mobile	100%	ref	94
ratio4	overall	100%	ref	212
ratio4	non-mobile	100%	ref	118
ratio4	mobile	100%	ref	94
ratio5	overall	100%	ref	212
ratio5	non-mobile	100%	ref	118
ratio5	mobile	100%	ref	94
ratio6	overall	100%	ref	212
ratio6	non-mobile	100%	ref	118
ratio6	mobile	100%	ref	94
ratio1	overall	100%	binning_TP	188
ratio1	non-mobile	100%	binning_TP	90
ratio1	mobile	100%	binning_TP	52
ratio2	overall	100%	binning_TP	189
ratio2	non-mobile	100%	binning_TP	91
ratio2	mobile	100%	binning_TP	58
ratio3	overall	100%	binning_TP	186
ratio3	non-mobile	100%	binning_TP	91
ratio3	mobile	100%	binning_TP	56
ratio4	overall	100%	binning_TP	183
ratio4	non-mobile	100%	binning_TP	59
ratio4	mobile	100%	binning_TP	40
ratio5	overall	100%	binning_TP	174
ratio5	non-mobile	100%	binning_TP	64
ratio5	mobile	100%	binning_TP	35
ratio6	overall	100%	binning_TP	173
ratio6	non-mobile	100%	binning_TP	64
ratio6	mobile	100%	binning_TP	34
ratio1	overall	100%	binning_FP	44
ratio1	non-mobile	100%	binning_FP	26
ratio1	mobile	100%	binning_FP	6
ratio2	overall	100%	binning_FP	51
ratio2	non-mobile	100%	binning_FP	21
ratio2	mobile	100%	binning_FP	6
ratio3	overall	100%	binning_FP	53
ratio3	non-mobile	100%	binning_FP	21
ratio3	mobile	100%	binning_FP	6
ratio4	overall	100%	binning_FP	87
ratio4	non-mobile	100%	binning_FP	26
ratio4	mobile	100%	binning_FP	7
ratio5	overall	100%	binning_FP	83
ratio5	non-mobile	100%	binning_FP	24
ratio5	mobile	100%	binning_FP	9
ratio6	overall	100%	binning_FP	77
ratio6	non-mobile	100%	binning_FP	26
ratio6	mobile	100%	binning_FP	7
ratio1	overall	100%	de_novo_TP	39
ratio1	non-mobile	100%	de_novo_TP	5
ratio1	mobile	100%	de_novo_TP	12
ratio2	overall	100%	de_novo_TP	33
ratio2	non-mobile	100%	de_novo_TP	2
ratio2	mobile	100%	de_novo_TP	12
ratio3	overall	100%	de_novo_TP	32
ratio3	non-mobile	100%	de_novo_TP	3
ratio3	mobile	100%	de_novo_TP	10
ratio4	overall	100%	de_novo_TP	59
ratio4	non-mobile	100%	de_novo_TP	25
ratio4	mobile	100%	de_novo_TP	16
ratio5	overall	100%	de_novo_TP	56
ratio5	non-mobile	100%	de_novo_TP	27
ratio5	mobile	100%	de_novo_TP	14
ratio6	overall	100%	de_novo_TP	57
ratio6	non-mobile	100%	de_novo_TP	28
ratio6	mobile	100%	de_novo_TP	14
ratio1	overall	100%	de_novo_FP	40
ratio1	non-mobile	100%	de_novo_FP	19
ratio1	mobile	100%	de_novo_FP	11
ratio2	overall	100%	de_novo_FP	51
ratio2	non-mobile	100%	de_novo_FP	26
ratio2	mobile	100%	de_novo_FP	10
ratio3	overall	100%	de_novo_FP	49
ratio3	non-mobile	100%	de_novo_FP	26
ratio3	mobile	100%	de_novo_FP	10
ratio4	overall	100%	de_novo_FP	10
ratio4	non-mobile	100%	de_novo_FP	5
ratio4	mobile	100%	de_novo_FP	3
ratio5	overall	100%	de_novo_FP	5
ratio5	non-mobile	100%	de_novo_FP	3
ratio5	mobile	100%	de_novo_FP	3
ratio6	overall	100%	de_novo_FP	4
ratio6	non-mobile	100%	de_novo_FP	2
ratio6	mobile	100%	de_novo_FP	3
