# Supplementary material for: Contaminated drinking water facilitates Escherichia coli strain-sharing within households in urban informal settlements
Source: Nat Microbiol. 2025 May 1;10(5):1198–209. doi: 10.1038/s41564-025-01986-w (PMC12055605; doi:10.1038/s41564-025-01986-w)
Supplement: Supplementary file 6 — Source data for Supplementary Fig. 3. [file 41564_2025_1986_MOESM6_ESM.csv]

ratio	mobility	threshold	variable	value
ratio1	overall	100%	binning_Jaccard_sim	0.734375
ratio1	non-mobile	100%	binning_Jaccard_sim	0.625
ratio1	mobile	100%	binning_Jaccard_sim	0.52
ratio2	overall	100%	binning_Jaccard_sim	0.718631178707224
ratio2	non-mobile	100%	binning_Jaccard_sim	0.654676258992806
ratio2	mobile	100%	binning_Jaccard_sim	0.58
ratio3	overall	100%	binning_Jaccard_sim	0.70188679245283
ratio3	non-mobile	100%	binning_Jaccard_sim	0.654676258992806
ratio3	mobile	100%	binning_Jaccard_sim	0.56
ratio4	overall	100%	binning_Jaccard_sim	0.612040133779264
ratio4	non-mobile	100%	binning_Jaccard_sim	0.409722222222222
ratio4	mobile	100%	binning_Jaccard_sim	0.396039603960396
ratio5	overall	100%	binning_Jaccard_sim	0.589830508474576
ratio5	non-mobile	100%	binning_Jaccard_sim	0.450704225352113
ratio5	mobile	100%	binning_Jaccard_sim	0.339805825242718
ratio6	overall	100%	binning_Jaccard_sim	0.598615916955017
ratio6	non-mobile	100%	binning_Jaccard_sim	0.444444444444444
ratio6	mobile	100%	binning_Jaccard_sim	0.336633663366337
ratio1	overall	100%	de_novo_Jaccard_sim	0.154761904761905
ratio1	non-mobile	100%	de_novo_Jaccard_sim	0.0364963503649635
ratio1	mobile	100%	de_novo_Jaccard_sim	0.114285714285714
ratio2	overall	100%	de_novo_Jaccard_sim	0.125475285171103
ratio2	non-mobile	100%	de_novo_Jaccard_sim	0.0138888888888889
ratio2	mobile	100%	de_novo_Jaccard_sim	0.115384615384615
ratio3	overall	100%	de_novo_Jaccard_sim	0.122605363984674
ratio3	non-mobile	100%	de_novo_Jaccard_sim	0.0208333333333333
ratio3	mobile	100%	de_novo_Jaccard_sim	0.0961538461538462
ratio4	overall	100%	de_novo_Jaccard_sim	0.265765765765766
ratio4	non-mobile	100%	de_novo_Jaccard_sim	0.203252032520325
ratio4	mobile	100%	de_novo_Jaccard_sim	0.164948453608247
ratio5	overall	100%	de_novo_Jaccard_sim	0.258064516129032
ratio5	non-mobile	100%	de_novo_Jaccard_sim	0.223140495867769
ratio5	mobile	100%	de_novo_Jaccard_sim	0.144329896907216
ratio6	overall	100%	de_novo_Jaccard_sim	0.263888888888889
ratio6	non-mobile	100%	de_novo_Jaccard_sim	0.233333333333333
ratio6	mobile	100%	de_novo_Jaccard_sim	0.144329896907216
