# Supplementary material for: Contaminated drinking water facilitates Escherichia coli strain-sharing within households in urban informal settlements
Source: Nat Microbiol. 2025 May 1;10(5):1198–209. doi: 10.1038/s41564-025-01986-w (PMC12055605; doi:10.1038/s41564-025-01986-w)
Supplement: Supplementary file 7 — Source data for Fig. 1. [file 41564_2025_1986_MOESM7_ESM.xlsx]

## Sheet: source_data_Fig_1B_tree
(Esch_coli_KL53:0.02491556478029387928,(((((Esch_coli_AR_0061:0.02471376068679052157,(Esch_coli_Ecol_AZ147:0.00098022193265398126,Esch_coli_ST540_GCF_000599625.1:0.00065976701677092700):0.02167503105039646563[100]):0.01581675479271623871[100],Esch_coli_OW1E2:0.02944489447380106706):0.01275813033220955101[100],(((Esch_coli_ATCC_8739:0.00419182419427546488,Esch_coli_30COLEC:0.00274950336264244985):…

## Sheet: source_data_Fig_1B_heatmap
ref	human	poultry	dog	water	soil	Dag_human	Dag_poultry	Dag_dog	Dag_water	Dag_soil	Kib_human	Kib_poultry	Kib_dog	Kib_water	Kib_soil
Esch_albertii_Sample_165	NA	0.900901	NA	2.04082	2.5641	NA	1.72414	NA	4	NA	NA	NA	NA	4.16667	5.26316
Esch_coli_027_SK3	0.757576	3.6036	NA	2.04082	2.5641	NA	3.44828	NA	4	NA	1.49254	3.77358	NA	4.16667	5.26316
Esch_coli_10	NA	NA	NA	4.08163	2.5641	NA	NA	NA	8	NA	NA	NA	NA	4.16667	5.26316
Esch_coli_103605	0.757576	NA	NA	2.04082	5.12821	1.53846	NA	NA	4	NA	NA	NA	NA	4.16667	10.5263
Esch_coli_1105	NA	NA	5.88235	2.04082	2.5641	NA	NA	14.2857	4	NA	NA	NA	NA	4.16667	5.26316
Esch_coli_1190	2.27273	NA	NA	4.08163	2.5641	3.07692	NA	NA	8	NA	1.49254	NA	NA	4.16667	5.26316
Esch_coli_1283	0.757576	NA	NA	2.04082	2.5641	NA	NA	NA	4	NA	1.49254	NA	NA	4.16667	5.26316
Esch_coli_135_GCF_019431185.1	NA	5.40541	NA	2.04082	2.5641	NA	5.17241	NA	4	NA	NA	5.66038	NA	4.16667	5.26316
Esch_coli_13C1065T	NA	NA	NA	2.04082	5.12821	NA	NA	NA	4	5	NA	NA	NA	4.16667	5.26316
Esch_coli_13C1079T	NA	10.8108	23.5294	2.04082	10.2564	NA	15.5172	28.5714	4	10	NA	5.66038	20	4.16667	10.5263
Esch_coli_13P460A	NA	1.8018	5.88235	2.04082	2.5641	NA	NA	14.2857	4	NA	NA	3.77358	NA	4.16667	5.26316
Esch_coli_13P477T	1.51515	0.900901	NA	2.04082	2.5641	1.53846	NA	NA	4	NA	1.49254	1.88679	NA	4.16667	5.26316
Esch_coli_1409	NA	1.8018	NA	2.04082	2.5641	NA	NA	NA	4	NA	NA	3.77358	NA	4.16667	5.26316
Esch_coli_144	NA	0.900901	NA	2.04082	2.5641	NA	NA	NA	4	NA	NA	1.88679	NA	4.16667	5.26316
Esch_coli_14EC007	0.757576	NA	NA	2.04082	2.5641	1.53846	NA	NA	4	NA	NA	NA	NA	4.16667	5.26316
Esch_coli_14EC033	2.27273	1.8018	NA	2.04082	5.12821	1.53846	1.72414	NA	4	NA	2.98507	1.88679	NA	4.16667	10.5263
Esch_coli_1500	NA	0.900901	NA	2.04082	2.5641	NA	1.72414	NA	4	NA	NA	NA	NA	4.16667	5.26316
Esch_coli_1585m1	NA	0.900901	NA	2.04082	2.5641	NA	1.72414	NA	4	NA	NA	NA	NA	4.16667	5.26316
Esch_coli_162_2	NA	0.900901	NA	2.04082	2.5641	NA	NA	NA	4	NA	NA	1.88679	NA	4.16667	5.26316
Esch_coli_190693	0.757576	NA	NA	4.08163	2.5641	1.53846	NA	NA	8	NA	NA	NA	NA	4.16667	5.26316
Esch_coli_1919D62	NA	0.900901	NA	2.04082	2.5641	NA	1.72414	NA	4	NA	NA	NA	NA	4.16667	5.26316
Esch_coli_1943	NA	NA	NA	2.04082	5.12821	NA	NA	NA	4	5	NA	NA	NA	4.16667	5.26316
Esch_coli_19SZHZ663Rt	NA	NA	NA	2.04082	5.12821	NA	NA	NA	4	5	NA	NA	NA	4.16667	5.26316
Esch_coli_19SZHZ886Rt	NA	NA	5.88235	2.04082	2.5641	NA	NA	14.2857	4	NA	NA	NA	NA	4.16667	5.26316
Esch_coli_2_HS-C	0.757576	0.900901	NA	2.04082	2.5641	NA	1.72414	NA	4	NA	1.49254	NA	NA	4.16667	5.26316
Esch_coli_20	NA	0.900901	NA	2.04082	2.5641	NA	NA	NA	4	NA	NA	1.88679	NA	4.16667	5.26316
Esch_coli_2011C-3911	2.27273	2.7027	NA	2.04082	2.5641	NA	5.17241	NA	4	NA	4.47761	NA	NA	4.16667	5.26316
Esch_coli_2012C-4502	0.757576	NA	NA	2.04082	2.5641	1.53846	NA	NA	4	NA	NA	NA	NA	4.16667	5.26316
Esch_coli_2013C-4282	NA	1.8018	NA	2.04082	2.5641	NA	3.44828	NA	4	NA	NA	NA	NA	4.16667	5.26316
Esch_coli_2014C-3338	NA	0.900901	NA	2.04082	2.5641	NA	NA	NA	4	NA	NA	1.88679	NA	4.16667	5.26316
Esch_coli_2017_01_04CC	0.757576	0.900901	5.88235	2.04082	2.5641	NA	1.72414	NA	4	NA	1.49254	NA	10	4.16667	5.26316
Esch_coli_2017_04_03CC	NA	1.8018	NA	2.04082	2.5641	NA	3.44828	NA	4	NA	NA	NA	NA	4.16667	5.26316
Esch_coli_2017_09_02CC	NA	NA	NA	2.04082	5.12821	NA	NA	NA	4	NA	NA	NA	NA	4.16667	10.5263
Esch_coli_2017_11_01CC	1.51515	NA	NA	2.04082	5.12821	NA	NA	NA	4	NA	2.98507	NA	NA	4.16667	10.5263
Esch_coli_2018-02-2CC	1.51515	2.7027	NA	2.04082	5.12821	NA	3.44828	NA	4	NA	2.98507	1.88679	NA	4.16667	10.5263
Esch_coli_2018-06-4CC	NA	0.900901	NA	2.04082	2.5641	NA	NA	NA	4	NA	NA	1.88679	NA	4.16667	5.26316
Esch_coli_2018-11-3CC	NA	2.7027	NA	2.04082	12.8205	NA	1.72414	NA	4	10	NA	3.77358	NA	4.16667	15.7895
Esch_coli_2018-18_25PC	NA	1.8018	NA	2.04082	5.12821	NA	NA	NA	4	5	NA	3.77358	NA	4.16667	5.26316
Esch_coli_2EC1	NA	0.900901	NA	2.04082	2.5641	NA	1.72414	NA	4	NA	NA	NA	NA	4.16667	5.26316
Esch_coli_30COLEC	1.51515	0.900901	NA	2.04082	2.5641	1.53846	1.72414	NA	4	NA	1.49254	NA	NA	4.16667	5.26316
Esch_coli_362	0.757576	0.900901	NA	2.04082	2.5641	NA	NA	NA	4	NA	1.49254	1.88679	NA	4.16667	5.26316
Esch_coli_382634_2f	NA	NA	5.88235	4.08163	2.5641	NA	NA	14.2857	8	NA	NA	NA	NA	4.16667	5.26316
Esch_coli_40EC	NA	0.900901	NA	2.04082	2.5641	NA	NA	NA	4	NA	NA	1.88679	NA	4.16667	5.26316
Esch_coli_442_2	1.51515	0.900901	NA	4.08163	5.12821	NA	NA	NA	4	NA	2.98507	1.88679	NA	8.33333	10.5263
Esch_coli_53	1.51515	NA	NA	2.04082	2.5641	3.07692	NA	NA	4	NA	NA	NA	NA	4.16667	5.26316
Esch_coli_600468	1.51515	0.900901	11.7647	2.04082	5.12821	3.07692	1.72414	14.2857	4	NA	NA	NA	10	4.16667	10.5263
Esch_coli_61	NA	NA	NA	2.04082	5.12821	NA	NA	NA	4	NA	NA	NA	NA	4.16667	10.5263
Esch_coli_63-2	NA	NA	5.88235	2.04082	2.5641	NA	NA	NA	4	NA	NA	NA	10	4.16667	5.26316
Esch_coli_64_1	NA	0.900901	NA	2.04082	2.5641	NA	1.72414	NA	4	NA	NA	NA	NA	4.16667	5.26316
Esch_coli_68	NA	0.900901	NA	2.04082	2.5641	NA	1.72414	NA	4	NA	NA	NA	NA	4.16667	5.26316
Esch_coli_81	4.54545	NA	NA	2.04082	2.5641	3.07692	NA	NA	4	NA	5.97015	NA	NA	4.16667	5.26316
Esch_coli_88-3493	0.757576	NA	NA	2.04082	2.5641	NA	NA	NA	4	NA	1.49254	NA	NA	4.16667	5.26316
Esch_coli_90-9272	NA	NA	NA	2.04082	5.12821	NA	NA	NA	4	NA	NA	NA	NA	4.16667	10.5263
Esch_coli_A11	0.757576	NA	NA	2.04082	2.5641	1.53846	NA	NA	4	NA	NA	NA	NA	4.16667	5.26316
Esch_coli_A23	NA	NA	NA	2.04082	5.12821	NA	NA	NA	4	5	NA	NA	NA	4.16667	5.26316
Esch_coli_A29	0.757576	NA	NA	2.04082	2.5641	NA	NA	NA	4	NA	1.49254	NA	NA	4.16667	5.26316
Esch_coli_AH04	0.757576	NA	NA	2.04082	2.5641	1.53846	NA	NA	4	NA	NA	NA	NA	4.16667	5.26316
Esch_coli_AMSCJX02	NA	0.900901	NA	2.04082	2.5641	NA	NA	NA	4	NA	NA	1.88679	NA	4.16667	5.26316
Esch_coli_APEC_O2-211	NA	0.900901	NA	2.04082	2.5641	NA	NA	NA	4	NA	NA	1.88679	NA	4.16667	5.26316
Esch_coli_AR_0061	NA	0.900901	11.7647	2.04082	5.12821	NA	1.72414	NA	4	5	NA	NA	20	4.16667	5.26316
Esch_coli_AR_0069	0.757576	NA	NA	4.08163	5.12821	1.53846	NA	NA	8	5	NA	NA	NA	4.16667	5.26316
Esch_coli_AR_0114	0.757576	NA	NA	2.04082	2.5641	1.53846	NA	NA	4	NA	NA	NA	NA	4.16667	5.26316
Esch_coli_AR_0369	NA	NA	5.88235	2.04082	2.5641	NA	NA	NA	4	NA	NA	NA	10	4.16667	5.26316
Esch_coli_AR_0374	0.757576	NA	NA	4.08163	2.5641	1.53846	NA	NA	8	NA	NA	NA	NA	4.16667	5.26316
Esch_coli_AR435	0.757576	NA	NA	2.04082	2.5641	1.53846	NA	NA	4	NA	NA	NA	NA	4.16667	5.26316
Esch_coli_ATCC_8739	1.51515	NA	NA	2.04082	2.5641	1.53846	NA	NA	4	NA	1.49254	NA	NA	4.16667	5.26316
Esch_coli_B379	NA	2.7027	NA	2.04082	5.12821	NA	NA	NA	4	NA	NA	5.66038	NA	4.16667	10.5263
Esch_coli_BE2-5	1.51515	0.900901	NA	2.04082	10.2564	1.53846	NA	NA	4	10	1.49254	1.88679	NA	4.16667	10.5263
Esch_coli_BE311	0.757576	NA	5.88235	2.04082	2.5641	1.53846	NA	14.2857	4	NA	NA	NA	NA	4.16667	5.26316
Esch_coli_BEC1-S17-ESBL-07	0.757576	0.900901	NA	2.04082	2.5641	NA	1.72414	NA	4	NA	1.49254	NA	NA	4.16667	5.26316
Esch_coli_BEC1-S17-ESBL-09	1.51515	NA	NA	4.08163	2.5641	NA	NA	NA	8	NA	2.98507	NA	NA	4.16667	5.26316
Esch_coli_BL21_TaKaRa	1.51515	NA	NA	2.04082	2.5641	NA	NA	NA	4	NA	2.98507	NA	NA	4.16667	5.26316
Esch_coli_BLK9	1.51515	5.40541	5.88235	2.04082	2.5641	NA	6.89655	NA	4	NA	2.98507	3.77358	10	4.16667	5.26316
Esch_coli_BMH-17-0027	0.757576	NA	NA	2.04082	2.5641	NA	NA	NA	4	NA	1.49254	NA	NA	4.16667	5.26316
Esch_coli_C2	NA	2.7027	NA	2.04082	5.12821	NA	1.72414	NA	4	5	NA	3.77358	NA	4.16667	5.26316
Esch_coli_C21	NA	0.900901	NA	2.04082	2.5641	NA	NA	NA	4	NA	NA	1.88679	NA	4.16667	5.26316
Esch_coli_CE10	0.757576	NA	NA	2.04082	2.5641	1.53846	NA	NA	4	NA	NA	NA	NA	4.16667	5.26316
Esch_coli_CFS3246	NA	NA	NA	2.04082	5.12821	NA	NA	NA	4	5	NA	NA	NA	4.16667	5.26316
Esch_coli_CFSAN061761	NA	0.900901	NA	2.04082	2.5641	NA	NA	NA	4	NA	NA	1.88679	NA	4.16667	5.26316
Esch_coli_CFSAN061768	0.757576	0.900901	NA	2.04082	2.5641	1.53846	NA	NA	4	NA	NA	1.88679	NA	4.16667	5.26316
Esch_coli_CFSAN061769	NA	NA	NA	4.08163	2.5641	NA	NA	NA	4	NA	NA	NA	NA	8.33333	5.26316
Esch_coli_CFSAN061772	0.757576	0.900901	NA	2.04082	2.5641	NA	1.72414	NA	4	NA	1.49254	NA	NA	4.16667	5.26316
Esch_coli_CFSAN064036	NA	NA	NA	2.04082	5.12821	NA	NA	NA	4	5	NA	NA	NA	4.16667	5.26316
Esch_coli_CI5	0.757576	NA	NA	2.04082	2.5641	NA	NA	NA	4	NA	1.49254	NA	NA	4.16667	5.26316
Esch_coli_CIT	0.757576	NA	NA	2.04082	2.5641	1.53846	NA	NA	4	NA	NA	NA	NA	4.16667	5.26316
Esch_coli_Combat11I9	NA	0.900901	NA	2.04082	7.69231	NA	NA	NA	4	5	NA	1.88679	NA	4.16667	10.5263
Esch_coli_Combat13F7	NA	7.20721	5.88235	2.04082	12.8205	NA	10.3448	NA	4	10	NA	3.77358	10	4.16667	15.7895
Esch_coli_CPww7	0.757576	NA	NA	2.04082	2.5641	1.53846	NA	NA	4	NA	NA	NA	NA	4.16667	5.26316
Esch_coli_CT02	NA	NA	5.88235	2.04082	2.5641	NA	NA	14.2857	4	NA	NA	NA	NA	4.16667	5.26316
Esch_coli_CU37RT-2	0.757576	NA	NA	2.04082	2.5641	1.53846	NA	NA	4	NA	NA	NA	NA	4.16667	5.26316
Esch_coli_D4	NA	1.8018	NA	2.04082	5.12821	NA	NA	NA	4	5	NA	3.77358	NA	4.16667	5.26316
Esch_coli_DE17	4.54545	0.900901	NA	2.04082	2.5641	4.61538	1.72414	NA	4	NA	4.47761	NA	NA	4.16667	5.26316
Esch_coli_DEC5E	0.757576	NA	NA	2.04082	2.5641	NA	NA	NA	4	NA	1.49254	NA	NA	4.16667	5.26316
Esch_coli_E110019	0.757576	NA	NA	2.04082	2.5641	1.53846	NA	NA	4	NA	NA	NA	NA	4.16667	5.26316
Esch_coli_E706	NA	0.900901	NA	2.04082	2.5641	NA	NA	NA	4	NA	NA	1.88679	NA	4.16667	5.26316
Esch_coli_EA2	NA	NA	5.88235	4.08163	2.5641	NA	NA	NA	8	NA	NA	NA	10	4.16667	5.26316
Esch_coli_EA7	0.757576	1.8018	NA	2.04082	5.12821	1.53846	1.72414	NA	4	5	NA	1.88679	NA	4.16667	5.26316
Esch_coli_EC-107	0.757576	NA	NA	2.04082	2.5641	NA	NA	NA	4	NA	1.49254	NA	NA	4.16667	5.26316
Esch_coli_EC-1639	1.51515	NA	NA	2.04082	5.12821	NA	NA	NA	4	NA	2.98507	NA	NA	4.16667	10.5263
Esch_coli_EC-7215	NA	NA	5.88235	2.04082	5.12821	NA	NA	NA	4	NA	NA	NA	10	4.16667	10.5263
Esch_coli_Ec-RL2-1X	1.51515	NA	NA	2.04082	2.5641	NA	NA	NA	4	NA	2.98507	NA	NA	4.16667	5.26316
Esch_coli_EC15	0.757576	NA	NA	2.04082	2.5641	NA	NA	NA	4	NA	1.49254	NA	NA	4.16667	5.26316
Esch_coli_EC1722-1	0.757576	NA	NA	2.04082	2.5641	NA	NA	NA	4	NA	1.49254	NA	NA	4.16667	5.26316
Esch_coli_EC2	3.78788	NA	NA	2.04082	2.5641	3.07692	NA	NA	4	NA	4.47761	NA	NA	4.16667	5.26316
Esch_coli_EC21Z-014	0.757576	4.5045	NA	2.04082	5.12821	NA	8.62069	NA	4	5	1.49254	NA	NA	4.16667	5.26316
Esch_coli_EC21Z-048	NA	NA	5.88235	4.08163	2.5641	NA	NA	NA	4	NA	NA	NA	10	8.33333	5.26316
Esch_coli_EC42405	NA	0.900901	NA	2.04082	5.12821	NA	1.72414	NA	4	NA	NA	NA	NA	4.16667	10.5263
Esch_coli_EC50	NA	1.8018	NA	2.04082	5.12821	NA	1.72414	NA	4	5	NA	1.88679	NA	4.16667	5.26316
Esch_coli_EC6563	NA	3.6036	NA	2.04082	2.5641	NA	5.17241	NA	4	NA	NA	1.88679	NA	4.16667	5.26316
Esch_coli_EC96	NA	0.900901	NA	2.04082	2.5641	NA	NA	NA	4	NA	NA	1.88679	NA	4.16667	5.26316
Esch_coli_ECCHD184	NA	1.8018	NA	2.04082	2.5641	NA	1.72414	NA	4	NA	NA	1.88679	NA	4.16667	5.26316
Esch_coli_EcMAD1	NA	NA	NA	2.04082	5.12821	NA	NA	NA	4	NA	NA	NA	NA	4.16667	10.5263
Esch_coli_ECNB21-M121	0.757576	NA	NA	2.04082	2.5641	NA	NA	NA	4	NA	1.49254	NA	NA	4.16667	5.26316
Esch_coli_Eco-15	2.27273	NA	5.88235	2.04082	2.5641	1.53846	NA	NA	4	NA	2.98507	NA	10	4.16667	5.26316
Esch_coli_Ecol_AZ147	1.51515	NA	5.88235	6.12245	5.12821	NA	NA	NA	8	5	2.98507	NA	10	8.33333	5.26316
Esch_coli_Ecol_AZ155	0.757576	NA	NA	2.04082	5.12821	1.53846	NA	NA	4	5	NA	NA	NA	4.16667	5.26316
Esch_coli_EcPF14	0.757576	NA	NA	2.04082	2.5641	NA	NA	NA	4	NA	1.49254	NA	NA	4.16667	5.26316
Esch_coli_EcPF15	NA	0.900901	NA	2.04082	2.5641	NA	NA	NA	4	NA	NA	1.88679	NA	4.16667	5.26316
Esch_coli_EcPF16	1.51515	NA	5.88235	2.04082	2.5641	NA	NA	14.2857	4	NA	2.98507	NA	NA	4.16667	5.26316
Esch_coli_EcPF20	1.51515	NA	NA	2.04082	2.5641	3.07692	NA	NA	4	NA	NA	NA	NA	4.16667	5.26316
Esch_coli_EcPF7	0.757576	NA	NA	2.04082	2.5641	NA	NA	NA	4	NA	1.49254	NA	NA	4.16667	5.26316
Esch_coli_EFF60	NA	0.900901	NA	2.04082	2.5641	NA	NA	NA	4	NA	NA	1.88679	NA	4.16667	5.26316
Esch_coli_EH10-18-47	NA	NA	NA	2.04082	5.12821	NA	NA	NA	4	5	NA	NA	NA	4.16667	5.26316
Esch_coli_EM10-18-28	0.757576	NA	NA	2.04082	2.5641	NA	NA	NA	4	NA	1.49254	NA	NA	4.16667	5.26316
Esch_coli_EM20-18-50	NA	0.900901	NA	2.04082	2.5641	NA	1.72414	NA	4	NA	NA	NA	NA	4.16667	5.26316
Esch_coli_EV36	0.757576	NA	NA	2.04082	2.5641	1.53846	NA	NA	4	NA	NA	NA	NA	4.16667	5.26316
Esch_coli_F5656C1	NA	NA	NA	2.04082	5.12821	NA	NA	NA	4	5	NA	NA	NA	4.16667	5.26316
Esch_coli_f9610206-5e81-11e8-bf7f-3c4a9275d6c8	1.51515	NA	NA	2.04082	2.5641	NA	NA	NA	4	NA	2.98507	NA	NA	4.16667	5.26316
Esch_coli_FDAARGOS_1077	NA	0.900901	NA	2.04082	2.5641	NA	1.72414	NA	4	NA	NA	NA	NA	4.16667	5.26316
Esch_coli_FDAARGOS_1276	NA	0.900901	NA	2.04082	2.5641	NA	1.72414	NA	4	NA	NA	NA	NA	4.16667	5.26316
Esch_coli_FDAARGOS_1283	0.757576	NA	NA	2.04082	2.5641	NA	NA	NA	4	NA	1.49254	NA	NA	4.16667	5.26316
Esch_coli_FDAARGOS_1289	0.757576	NA	NA	2.04082	2.5641	1.53846	NA	NA	4	NA	NA	NA	NA	4.16667	5.26316
Esch_coli_FDAARGOS_1291	1.51515	NA	NA	2.04082	2.5641	1.53846	NA	NA	4	NA	1.49254	NA	NA	4.16667	5.26316
Esch_coli_FDAARGOS_1337	NA	0.900901	NA	2.04082	2.5641	NA	NA	NA	4	NA	NA	1.88679	NA	4.16667	5.26316
Esch_coli_FDAARGOS_348	0.757576	0.900901	NA	2.04082	2.5641	NA	NA	NA	4	NA	1.49254	1.88679	NA	4.16667	5.26316
Esch_coli_fEC_1	NA	1.8018	NA	2.04082	2.5641	NA	1.72414	NA	4	NA	NA	1.88679	NA	4.16667	5.26316
Esch_coli_FORC_041	0.757576	NA	NA	2.04082	5.12821	NA	NA	NA	4	NA	1.49254	NA	NA	4.16667	10.5263
Esch_coli_G3_10	NA	NA	NA	2.04082	5.12821	NA	NA	NA	4	NA	NA	NA	NA	4.16667	10.5263
Esch_coli_G3X16-2	NA	0.900901	NA	2.04082	2.5641	NA	NA	NA	4	NA	NA	1.88679	NA	4.16667	5.26316
Esch_coli_G4_9	2.27273	4.5045	NA	2.04082	5.12821	4.61538	3.44828	NA	4	NA	NA	5.66038	NA	4.16667	10.5263
Esch_coli_G6_7	6.81818	NA	NA	2.04082	2.5641	10.7692	NA	NA	4	NA	2.98507	NA	NA	4.16667	5.26316
Esch_coli_GD33	NA	NA	NA	2.04082	5.12821	NA	NA	NA	4	5	NA	NA	NA	4.16667	5.26316
Esch_coli_GDAR2-2	NA	1.8018	5.88235	2.04082	2.5641	NA	3.44828	14.2857	4	NA	NA	NA	NA	4.16667	5.26316
Esch_coli_GSH8M-2	0.757576	0.900901	5.88235	2.04082	2.5641	NA	1.72414	NA	4	NA	1.49254	NA	10	4.16667	5.26316
Esch_coli_H1	NA	NA	NA	2.04082	5.12821	NA	NA	NA	4	NA	NA	NA	NA	4.16667	10.5263
Esch_coli_H14	NA	0.900901	NA	2.04082	2.5641	NA	1.72414	NA	4	NA	NA	NA	NA	4.16667	5.26316
Esch_coli_H15	0.757576	0.900901	NA	2.04082	7.69231	NA	1.72414	NA	4	5	1.49254	NA	NA	4.16667	10.5263
Esch_coli_H2_GCF_001900795.1	0.757576	NA	NA	2.04082	2.5641	NA	NA	NA	4	NA	1.49254	NA	NA	4.16667	5.26316
Esch_coli_H3	0.757576	NA	NA	2.04082	5.12821	1.53846	NA	NA	4	5	NA	NA	NA	4.16667	5.26316
Esch_coli_H3_GCF_001900815.1	0.757576	0.900901	5.88235	2.04082	5.12821	NA	NA	14.2857	4	NA	1.49254	1.88679	NA	4.16667	10.5263
Esch_coli_H7	0.757576	0.900901	NA	2.04082	2.5641	1.53846	NA	NA	4	NA	NA	1.88679	NA	4.16667	5.26316
Esch_coli_H9Ecoli	NA	NA	NA	2.04082	5.12821	NA	NA	NA	4	NA	NA	NA	NA	4.16667	10.5263
Esch_coli_HKUOPY1	NA	0.900901	NA	2.04082	2.5641	NA	NA	NA	4	NA	NA	1.88679	NA	4.16667	5.26316
Esch_coli_HS30-1	0.757576	3.6036	NA	2.04082	2.5641	1.53846	1.72414	NA	4	NA	NA	5.66038	NA	4.16667	5.26316
Esch_coli_IBS28	0.757576	NA	NA	2.04082	2.5641	1.53846	NA	NA	4	NA	NA	NA	NA	4.16667	5.26316
Esch_coli_IDR1900005638-01-02	0.757576	NA	NA	2.04082	2.5641	1.53846	NA	NA	4	NA	NA	NA	NA	4.16667	5.26316
Esch_coli_ISHS7	NA	NA	NA	4.08163	2.5641	NA	NA	NA	8	NA	NA	NA	NA	4.16667	5.26316
Esch_coli_J31	NA	0.900901	NA	2.04082	2.5641	NA	NA	NA	4	NA	NA	1.88679	NA	4.16667	5.26316
Esch_coli_JL05	0.757576	2.7027	5.88235	2.04082	2.5641	NA	3.44828	14.2857	4	NA	1.49254	1.88679	NA	4.16667	5.26316
Esch_coli_KKo009	NA	0.900901	NA	2.04082	5.12821	NA	NA	NA	4	5	NA	1.88679	NA	4.16667	5.26316
Esch_coli_KL53	NA	1.8018	NA	4.08163	2.5641	NA	NA	NA	4	NA	NA	3.77358	NA	8.33333	5.26316
Esch_coli_KSC64	NA	NA	NA	2.04082	5.12821	NA	NA	NA	4	NA	NA	NA	NA	4.16667	10.5263
Esch_coli_L37	0.757576	NA	NA	2.04082	2.5641	NA	NA	NA	4	NA	1.49254	NA	NA	4.16667	5.26316
Esch_coli_L7_E1373_ETEC	NA	0.900901	NA	2.04082	2.5641	NA	NA	NA	4	NA	NA	1.88679	NA	4.16667	5.26316
Esch_coli_LAU-OXA	NA	NA	NA	2.04082	5.12821	NA	NA	NA	4	NA	NA	NA	NA	4.16667	10.5263
Esch_coli_LD22-1	2.27273	9.90991	5.88235	6.12245	5.12821	NA	8.62069	14.2857	8	NA	4.47761	11.3208	NA	8.33333	10.5263
Esch_coli_LD27-1	0.757576	NA	NA	4.08163	2.5641	NA	NA	NA	8	NA	1.49254	NA	NA	4.16667	5.26316
Esch_coli_LD91-1	0.757576	0.900901	NA	2.04082	2.5641	1.53846	1.72414	NA	4	NA	NA	NA	NA	4.16667	5.26316
Esch_coli_LH09-a	3.0303	NA	NA	2.04082	5.12821	1.53846	NA	NA	4	5	4.47761	NA	NA	4.16667	5.26316
Esch_coli_LH50-c	NA	1.8018	NA	2.04082	2.5641	NA	NA	NA	4	NA	NA	3.77358	NA	4.16667	5.26316
Esch_coli_M10	NA	1.8018	NA	2.04082	2.5641	NA	1.72414	NA	4	NA	NA	1.88679	NA	4.16667	5.26316
Esch_coli_M18	NA	0.900901	NA	2.04082	2.5641	NA	1.72414	NA	4	NA	NA	NA	NA	4.16667	5.26316
Esch_coli_MB10	NA	0.900901	NA	2.04082	2.5641	NA	NA	NA	4	NA	NA	1.88679	NA	4.16667	5.26316
Esch_coli_MB19	4.54545	2.7027	5.88235	4.08163	5.12821	1.53846	3.44828	NA	8	NA	7.46269	1.88679	10	4.16667	10.5263
Esch_coli_MB22	NA	0.900901	5.88235	2.04082	2.5641	NA	1.72414	NA	4	NA	NA	NA	10	4.16667	5.26316
Esch_coli_MB50	NA	2.7027	NA	2.04082	5.12821	NA	1.72414	NA	4	5	NA	3.77358	NA	4.16667	5.26316
Esch_coli_MB56	0.757576	NA	NA	2.04082	2.5641	NA	NA	NA	4	NA	1.49254	NA	NA	4.16667	5.26316
Esch_coli_MDR_56	1.51515	NA	NA	2.04082	2.5641	3.07692	NA	NA	4	NA	NA	NA	NA	4.16667	5.26316
Esch_coli_ML35	1.51515	NA	NA	2.04082	2.5641	3.07692	NA	NA	4	NA	NA	NA	NA	4.16667	5.26316
Esch_coli_MS1170	NA	NA	NA	2.04082	5.12821	NA	NA	NA	4	NA	NA	NA	NA	4.16667	10.5263
Esch_coli_MS14386	0.757576	NA	NA	2.04082	5.12821	1.53846	NA	NA	4	5	NA	NA	NA	4.16667	5.26316
Esch_coli_MSHS_133	NA	1.8018	NA	2.04082	5.12821	NA	1.72414	NA	4	NA	NA	1.88679	NA	4.16667	10.5263
Esch_coli_MSHS_472	NA	1.8018	NA	2.04082	5.12821	NA	3.44828	NA	4	5	NA	NA	NA	4.16667	5.26316
Esch_coli_N18-04097	0.757576	0.900901	NA	2.04082	5.12821	1.53846	NA	NA	4	NA	NA	1.88679	NA	4.16667	10.5263
Esch_coli_NC19	0.757576	0.900901	NA	2.04082	2.5641	1.53846	NA	NA	4	NA	NA	1.88679	NA	4.16667	5.26316
Esch_coli_NCTC10973	2.27273	3.6036	5.88235	4.08163	2.5641	3.07692	1.72414	NA	8	NA	1.49254	5.66038	10	4.16667	5.26316
Esch_coli_NCTC11023	3.0303	NA	NA	2.04082	2.5641	4.61538	NA	NA	4	NA	1.49254	NA	NA	4.16667	5.26316
Esch_coli_NCTC86EC	0.757576	NA	NA	2.04082	2.5641	1.53846	NA	NA	4	NA	NA	NA	NA	4.16667	5.26316
Esch_coli_NCTC9008	NA	NA	NA	2.04082	5.12821	NA	NA	NA	4	NA	NA	NA	NA	4.16667	10.5263
Esch_coli_NCTC9041	0.757576	0.900901	NA	2.04082	5.12821	NA	NA	NA	4	5	1.49254	1.88679	NA	4.16667	5.26316
Esch_coli_NCTC9080	NA	4.5045	5.88235	2.04082	2.5641	NA	3.44828	14.2857	4	NA	NA	5.66038	NA	4.16667	5.26316
Esch_coli_NCTC9082	2.27273	NA	NA	2.04082	2.5641	3.07692	NA	NA	4	NA	1.49254	NA	NA	4.16667	5.26316
Esch_coli_NCTC9087	9.84848	9.90991	5.88235	4.08163	7.69231	6.15385	6.89655	14.2857	4	NA	13.4328	13.2075	NA	8.33333	15.7895
Esch_coli_NCTC9107	NA	NA	NA	4.08163	2.5641	NA	NA	NA	8	NA	NA	NA	NA	4.16667	5.26316
Esch_coli_NDM1	NA	0.900901	NA	4.08163	5.12821	NA	1.72414	NA	8	5	NA	NA	NA	4.16667	5.26316
Esch_coli_Nissle_1917	3.0303	NA	NA	4.08163	2.5641	3.07692	NA	NA	8	NA	2.98507	NA	NA	4.16667	5.26316
Esch_coli_NMBU-W12E19	1.51515	NA	NA	2.04082	2.5641	1.53846	NA	NA	4	NA	1.49254	NA	NA	4.16667	5.26316
Esch_coli_OSUCMP42NDM	0.757576	0.900901	NA	2.04082	2.5641	NA	NA	NA	4	NA	1.49254	1.88679	NA	4.16667	5.26316
Esch_coli_OW1E2	NA	0.900901	NA	2.04082	2.5641	NA	NA	NA	4	NA	NA	1.88679	NA	4.16667	5.26316
Esch_coli_P15-25	NA	3.6036	NA	2.04082	2.5641	NA	5.17241	NA	4	NA	NA	1.88679	NA	4.16667	5.26316
Esch_coli_P15-385	3.0303	0.900901	NA	4.08163	5.12821	3.07692	NA	NA	8	NA	2.98507	1.88679	NA	4.16667	10.5263
Esch_coli_PapRG-06-3	NA	NA	NA	2.04082	5.12821	NA	NA	NA	4	NA	NA	NA	NA	4.16667	10.5263
Esch_coli_PapRG-06-5	NA	NA	NA	4.08163	2.5641	NA	NA	NA	4	NA	NA	NA	NA	8.33333	5.26316
Esch_coli_PCN061	NA	0.900901	NA	2.04082	2.5641	NA	NA	NA	4	NA	NA	1.88679	NA	4.16667	5.26316
Esch_coli_PD7	NA	0.900901	NA	2.04082	2.5641	NA	NA	NA	4	NA	NA	1.88679	NA	4.16667	5.26316
Esch_coli_PI7	0.757576	NA	NA	2.04082	2.5641	NA	NA	NA	4	NA	1.49254	NA	NA	4.16667	5.26316
Esch_coli_PigCaeca_1	NA	NA	NA	2.04082	5.12821	NA	NA	NA	4	NA	NA	NA	NA	4.16667	10.5263
Esch_coli_PK8276	NA	1.8018	NA	2.04082	2.5641	NA	NA	NA	4	NA	NA	3.77358	NA	4.16667	5.26316
Esch_coli_PM4	NA	0.900901	NA	2.04082	2.5641	NA	NA	NA	4	NA	NA	1.88679	NA	4.16667	5.26316
Esch_coli_PM4-5	NA	NA	NA	2.04082	5.12821	NA	NA	NA	4	NA	NA	NA	NA	4.16667	10.5263
Esch_coli_PS10-3	0.757576	0.900901	NA	2.04082	5.12821	NA	NA	NA	4	NA	1.49254	1.88679	NA	4.16667	10.5263
Esch_coli_QA-1986_83	NA	1.8018	NA	4.08163	2.5641	NA	1.72414	NA	4	NA	NA	1.88679	NA	8.33333	5.26316
Esch_coli_QEC11-421	NA	0.900901	NA	2.04082	2.5641	NA	1.72414	NA	4	NA	NA	NA	NA	4.16667	5.26316
Esch_coli_Quinolone_resistant_GCF_904426485.1	NA	0.900901	NA	2.04082	5.12821	NA	NA	NA	4	5	NA	1.88679	NA	4.16667	5.26316
Esch_coli_Quinolone_resistant_GCF_904711295.1	4.54545	0.900901	11.7647	2.04082	2.5641	7.69231	NA	14.2857	4	NA	1.49254	1.88679	10	4.16667	5.26316
Esch_coli_Quinolone_resistant_GCF_904711305.1	NA	0.900901	NA	2.04082	2.5641	NA	NA	NA	4	NA	NA	1.88679	NA	4.16667	5.26316
Esch_coli_Quinolone_resistant_GCF_904842665.1	NA	NA	NA	2.04082	10.2564	NA	NA	NA	4	5	NA	NA	NA	4.16667	15.7895
Esch_coli_RCAD0514	NA	NA	NA	2.04082	5.12821	NA	NA	NA	4	5	NA	NA	NA	4.16667	5.26316
Esch_coli_Res13-Lact-EB12-05	2.27273	NA	NA	2.04082	2.5641	4.61538	NA	NA	4	NA	NA	NA	NA	4.16667	5.26316
Esch_coli_Res13-Lact-ER01-35	NA	1.8018	NA	2.04082	2.5641	NA	3.44828	NA	4	NA	NA	NA	NA	4.16667	5.26316
Esch_coli_Res13-Lact-PEB08-01	NA	NA	NA	2.04082	5.12821	NA	NA	NA	4	NA	NA	NA	NA	4.16667	10.5263
Esch_coli_Res13-Lact-PEB17-18	NA	0.900901	NA	2.04082	2.5641	NA	NA	NA	4	NA	NA	1.88679	NA	4.16667	5.26316
Esch_coli_Res13-Lact-PER04-33	NA	0.900901	NA	2.04082	2.5641	NA	NA	NA	4	NA	NA	1.88679	NA	4.16667	5.26316
Esch_coli_Res13-Sevr-PER07-33	1.51515	NA	5.88235	2.04082	2.5641	1.53846	NA	NA	4	NA	1.49254	NA	10	4.16667	5.26316
Esch_coli_RIVM_C018249	1.51515	NA	NA	2.04082	2.5641	NA	NA	NA	4	NA	2.98507	NA	NA	4.16667	5.26316
Esch_coli_RIVM_C018576	0.757576	NA	NA	2.04082	2.5641	1.53846	NA	NA	4	NA	NA	NA	NA	4.16667	5.26316
Esch_coli_RIVM_C019217	0.757576	NA	NA	2.04082	2.5641	1.53846	NA	NA	4	NA	NA	NA	NA	4.16667	5.26316
Esch_coli_RIVM_C029020	0.757576	NA	NA	2.04082	2.5641	1.53846	NA	NA	4	NA	NA	NA	NA	4.16667	5.26316
Esch_coli_RM9088	0.757576	NA	NA	2.04082	2.5641	NA	NA	NA	4	NA	1.49254	NA	NA	4.16667	5.26316
Esch_coli_RM9387	NA	NA	NA	2.04082	5.12821	NA	NA	NA	4	5	NA	NA	NA	4.16667	5.26316
Esch_coli_S3	NA	NA	NA	2.04082	5.12821	NA	NA	NA	4	5	NA	NA	NA	4.16667	5.26316
Esch_coli_S30	NA	NA	NA	2.04082	5.12821	NA	NA	NA	4	5	NA	NA	NA	4.16667	5.26316
Esch_coli_S50	3.0303	0.900901	NA	2.04082	5.12821	1.53846	1.72414	NA	4	NA	4.47761	NA	NA	4.16667	10.5263
Esch_coli_S56	NA	1.8018	NA	4.08163	2.5641	NA	1.72414	NA	8	NA	NA	1.88679	NA	4.16667	5.26316
Esch_coli_SA31-1	NA	NA	5.88235	4.08163	5.12821	NA	NA	NA	4	NA	NA	NA	10	8.33333	10.5263
Esch_coli_SaT040	1.51515	NA	NA	4.08163	2.5641	1.53846	NA	NA	8	NA	1.49254	NA	NA	4.16667	5.26316
Esch_coli_SBF45	0.757576	3.6036	5.88235	2.04082	5.12821	1.53846	3.44828	14.2857	4	5	NA	3.77358	NA	4.16667	5.26316
Esch_coli_SC467	NA	0.900901	NA	2.04082	2.5641	NA	1.72414	NA	4	NA	NA	NA	NA	4.16667	5.26316
Esch_coli_SC475	0.757576	4.5045	NA	2.04082	2.5641	NA	3.44828	NA	4	NA	1.49254	5.66038	NA	4.16667	5.26316
Esch_coli_SC476	NA	NA	NA	2.04082	5.12821	NA	NA	NA	4	NA	NA	NA	NA	4.16667	10.5263
Esch_coli_SCU-102	NA	NA	5.88235	2.04082	2.5641	NA	NA	14.2857	4	NA	NA	NA	NA	4.16667	5.26316
Esch_coli_SCU-104	8.33333	NA	NA	2.04082	2.5641	4.61538	NA	NA	4	NA	11.9403	NA	NA	4.16667	5.26316
Esch_coli_SCU-105	3.0303	0.900901	NA	2.04082	2.5641	4.61538	1.72414	NA	4	NA	1.49254	NA	NA	4.16667	5.26316
Esch_coli_SCU-113	NA	1.8018	NA	2.04082	5.12821	NA	3.44828	NA	4	NA	NA	NA	NA	4.16667	10.5263
Esch_coli_SCU-172	1.51515	NA	NA	2.04082	2.5641	3.07692	NA	NA	4	NA	NA	NA	NA	4.16667	5.26316
Esch_coli_SJC33	NA	0.900901	NA	2.04082	2.5641	NA	1.72414	NA	4	NA	NA	NA	NA	4.16667	5.26316
Esch_coli_ST2747_GCF_000599685.1	NA	NA	NA	2.04082	5.12821	NA	NA	NA	4	5	NA	NA	NA	4.16667	5.26316
Esch_coli_ST540_GCF_000599625.1	3.78788	2.7027	NA	4.08163	5.12821	4.61538	1.72414	NA	8	5	2.98507	3.77358	NA	4.16667	5.26316
Esch_coli_ST648	1.51515	NA	NA	2.04082	2.5641	3.07692	NA	NA	4	NA	NA	NA	NA	4.16667	5.26316
Esch_coli_STEC299	6.81818	NA	NA	2.04082	2.5641	4.61538	NA	NA	4	NA	8.95522	NA	NA	4.16667	5.26316
Esch_coli_STEC711	NA	0.900901	NA	2.04082	5.12821	NA	1.72414	NA	4	5	NA	NA	NA	4.16667	5.26316
Esch_coli_STEC719	0.757576	NA	NA	2.04082	2.5641	1.53846	NA	NA	4	NA	NA	NA	NA	4.16667	5.26316
Esch_coli_str_TO6	1.51515	NA	NA	2.04082	5.12821	1.53846	NA	NA	4	5	1.49254	NA	NA	4.16667	5.26316
Esch_coli_str_TO60	4.54545	NA	NA	2.04082	2.5641	4.61538	NA	NA	4	NA	4.47761	NA	NA	4.16667	5.26316
Esch_coli_Sx181-0-1	NA	3.6036	NA	2.04082	2.5641	NA	5.17241	NA	4	NA	NA	1.88679	NA	4.16667	5.26316
Esch_coli_TKEC21-17	1.51515	0.900901	5.88235	2.04082	2.5641	1.53846	NA	14.2857	4	NA	1.49254	1.88679	NA	4.16667	5.26316
Esch_coli_TUM18780	NA	0.900901	NA	2.04082	5.12821	NA	1.72414	NA	4	5	NA	NA	NA	4.16667	5.26316
Esch_coli_TUM20902	2.27273	NA	NA	2.04082	2.5641	1.53846	NA	NA	4	NA	2.98507	NA	NA	4.16667	5.26316
Esch_coli_U1	1.51515	NA	5.88235	4.08163	2.5641	1.53846	NA	14.2857	8	NA	1.49254	NA	NA	4.16667	5.26316
Esch_coli_UMB200201_11	NA	0.900901	NA	2.04082	5.12821	NA	NA	NA	4	NA	NA	1.88679	NA	4.16667	10.5263
Esch_coli_UPEC-774U_190308	3.0303	NA	NA	2.04082	2.5641	4.61538	NA	NA	4	NA	1.49254	NA	NA	4.16667	5.26316
Esch_coli_VCSW8	0.757576	NA	5.88235	4.08163	2.5641	1.53846	NA	NA	8	NA	NA	NA	10	4.16667	5.26316
Esch_coli_VR50	4.54545	NA	NA	2.04082	5.12821	6.15385	NA	NA	4	NA	2.98507	NA	NA	4.16667	10.5263
Esch_coli_W_GCF_000258145.1	NA	NA	5.88235	2.04082	2.5641	NA	NA	14.2857	4	NA	NA	NA	NA	4.16667	5.26316
Esch_coli_W5-6	NA	1.8018	NA	2.04082	7.69231	NA	1.72414	NA	4	10	NA	1.88679	NA	4.16667	5.26316
Esch_coli_WAT	NA	0.900901	NA	2.04082	2.5641	NA	NA	NA	4	NA	NA	1.88679	NA	4.16667	5.26316
Esch_coli_WG5	NA	NA	NA	2.04082	5.12821	NA	NA	NA	4	5	NA	NA	NA	4.16667	5.26316
Esch_coli_WP2-W18-ESBL-08	NA	2.7027	5.88235	2.04082	7.69231	NA	3.44828	14.2857	4	5	NA	1.88679	NA	4.16667	10.5263
Esch_coli_WP5-S17-ESBL-11	NA	NA	NA	2.04082	5.12821	NA	NA	NA	4	5	NA	NA	NA	4.16667	5.26316
Esch_coli_WP7-S17-ESBL-04	2.27273	2.7027	NA	2.04082	2.5641	NA	5.17241	NA	4	NA	4.47761	NA	NA	4.16667	5.26316
Esch_coli_WP8-S17-ESBL-05	NA	0.900901	NA	4.08163	5.12821	NA	NA	NA	4	NA	NA	1.88679	NA	8.33333	10.5263
Esch_coli_WP8-S18-ESBL-07	5.30303	NA	NA	2.04082	5.12821	4.61538	NA	NA	4	5	5.97015	NA	NA	4.16667	5.26316
Esch_coli_WS0115A	0.757576	NA	NA	2.04082	2.5641	NA	NA	NA	4	NA	1.49254	NA	NA	4.16667	5.26316
Esch_coli_XD35	NA	0.900901	NA	2.04082	2.5641	NA	NA	NA	4	NA	NA	1.88679	NA	4.16667	5.26316
Esch_coli_XH988	NA	0.900901	NA	2.04082	2.5641	NA	NA	NA	4	NA	NA	1.88679	NA	4.16667	5.26316
Esch_coli_YJ6	0.757576	NA	NA	2.04082	2.5641	1.53846	NA	NA	4	NA	NA	NA	NA	4.16667	5.26316
Esch_coli_YSP8-1	NA	0.900901	NA	2.04082	2.5641	NA	NA	NA	4	NA	NA	1.88679	NA	4.16667	5.26316
Esch_coli_Z0117EC0005	0.757576	0.900901	NA	2.04082	2.5641	NA	NA	NA	4	NA	1.49254	1.88679	NA	4.16667	5.26316
Esch_coli_Z0117EC0056	3.0303	NA	NA	4.08163	2.5641	3.07692	NA	NA	4	NA	2.98507	NA	NA	8.33333	5.26316
Esch_coli_Z0117EC0133	NA	0.900901	NA	2.04082	2.5641	NA	NA	NA	4	NA	NA	1.88679	NA	4.16667	5.26316
Esch_fergusonii_EF20JDJ4045	0.757576	NA	NA	2.04082	2.5641	1.53846	NA	NA	4	NA	NA	NA	NA	4.16667	5.26316
Esch_fergusonii_EF21JD053	NA	0.900901	NA	2.04082	2.5641	NA	1.72414	NA	4	NA	NA	NA	NA	4.16667	5.26316
Esch_fergusonii_EF91	0.757576	0.900901	NA	2.04082	2.5641	1.53846	NA	NA	4	NA	NA	1.88679	NA	4.16667	5.26316
Esch_fergusonii_RHB19-C05	0.757576	0.900901	NA	2.04082	5.12821	1.53846	NA	NA	4	5	NA	1.88679	NA	4.16667	5.26316
Esch_fergusonii_RHB28-C21	NA	NA	NA	2.04082	5.12821	NA	NA	NA	4	NA	NA	NA	NA	4.16667	10.5263
Esch_fergusonii_RHB38-C01	NA	NA	NA	2.04082	5.12821	NA	NA	NA	4	5	NA	NA	NA	4.16667	5.26316
Shig_dysenteriae_SWHEFF_49	NA	NA	NA	2.04082	5.12821	NA	NA	NA	4	5	NA	NA	NA	4.16667	5.26316
Shig_flexneri_STEFF_10	NA	2.7027	NA	2.04082	2.5641	NA	5.17241	NA	4	NA	NA	NA	NA	4.16667	5.26316
Shig_flexneri_STEFF_12	0.757576	NA	NA	2.04082	2.5641	1.53846	NA	NA	4	NA	NA	NA	NA	4.16667	5.26316
Shig_flexneri_STEFF_16	0.757576	4.5045	NA	2.04082	5.12821	NA	5.17241	NA	4	5	1.49254	3.77358	NA	4.16667	5.26316
Shig_flexneri_STEFF_22	0.757576	1.8018	NA	2.04082	5.12821	NA	1.72414	NA	4	NA	1.49254	1.88679	NA	4.16667	10.5263
Shig_flexneri_STLEFF_38	NA	0.900901	NA	2.04082	2.5641	NA	1.72414	NA	4	NA	NA	NA	NA	4.16667	5.26316
Shig_flexneri_STLIN_8	NA	NA	5.88235	2.04082	2.5641	NA	NA	NA	4	NA	NA	NA	10	4.16667	5.26316
Shig_flexneri_SWHEFF_67	NA	3.6036	5.88235	2.04082	5.12821	NA	1.72414	NA	4	5	NA	5.66038	10	4.16667	5.26316
Shig_flexneri_SWHEFF_71	1.51515	NA	NA	2.04082	2.5641	1.53846	NA	NA	4	NA	1.49254	NA	NA	4.16667	5.26316
Shig_flexneri_SWHIN_104	1.51515	3.6036	NA	2.04082	2.5641	3.07692	3.44828	NA	4	NA	NA	3.77358	NA	4.16667	5.26316
Shig_flexneri_SWHIN_116	NA	0.900901	NA	2.04082	2.5641	NA	1.72414	NA	4	NA	NA	NA	NA	4.16667	5.26316
Shig_flexneri_WW1	NA	1.8018	NA	2.04082	2.5641	NA	3.44828	NA	4	NA	NA	NA	NA	4.16667	5.26316
Shig_sp._PIB	0.757576	NA	NA	2.04082	2.5641	NA	NA	NA	4	NA	1.49254	NA	NA	4.16667	5.26316
NA	0.757576	0.900901	5.88235	2.04082	2.5641	1.53846	1.72414	14.2857	4	5	1.49254	1.88679	10	4.16667	5.26316
