# Supplementary material for: Contaminated drinking water facilitates Escherichia coli strain-sharing within households in urban informal settlements
Source: Nat Microbiol. 2025 May 1;10(5):1198–209. doi: 10.1038/s41564-025-01986-w (PMC12055605; doi:10.1038/s41564-025-01986-w)
Supplement: Supplementary file 8 — Source data for Fig. 2. [file 41564_2025_1986_MOESM8_ESM.csv]

	pathotype	variable	value
1	EPEC	Human	7.57575757575758
2	EAEC	Human	13.6363636363636
3	DAEC	Human	NA
4	EIEC	Human	NA
5	ETEC	Human	0.757575757575758
6	EHEC	Human	0.757575757575758
7	Shigella	Human	6.06060606060606
8	EPEC	Adult	4.34782608695652
9	EAEC	Adult	8.69565217391304
10	DAEC	Adult	NA
11	EIEC	Adult	NA
12	ETEC	Adult	NA
13	EHEC	Adult	NA
14	Shigella	Adult	4.34782608695652
15	EPEC	Older child	5.88235294117647
16	EAEC	Older child	8.82352941176471
17	DAEC	Older child	NA
18	EIEC	Older child	NA
19	ETEC	Older child	NA
20	EHEC	Older child	2.94117647058824
21	Shigella	Older child	11.7647058823529
22	EPEC	child	11.5384615384615
23	EAEC	child	21.1538461538462
24	DAEC	child	NA
25	EIEC	child	NA
26	ETEC	child	1.92307692307692
27	EHEC	child	NA
28	Shigella	child	3.84615384615385
29	EPEC	Poultry	0.900900900900901
30	EAEC	Poultry	1.8018018018018
31	DAEC	Poultry	NA
32	EIEC	Poultry	NA
33	ETEC	Poultry	0.900900900900901
34	EHEC	Poultry	NA
35	Shigella	Poultry	18.9189189189189
36	EPEC	Dog	5.88235294117647
37	EAEC	Dog	5.88235294117647
38	DAEC	Dog	NA
39	EIEC	Dog	NA
40	ETEC	Dog	NA
41	EHEC	Dog	NA
42	Shigella	Dog	11.7647058823529
43	EPEC	Stored water	NA
44	EAEC	Stored water	4.08163265306122
45	DAEC	Stored water	NA
46	EIEC	Stored water	NA
47	ETEC	Stored water	NA
48	EHEC	Stored water	NA
49	Shigella	Stored water	NA
50	EPEC	Household soil	2.56410256410256
51	EAEC	Household soil	7.69230769230769
52	DAEC	Household soil	NA
53	EIEC	Household soil	NA
54	ETEC	Household soil	7.69230769230769
55	EHEC	Household soil	NA
56	Shigella	Household soil	10.2564102564103
