# Supplementary material for: Contaminated drinking water facilitates Escherichia coli strain-sharing within households in urban informal settlements
Source: Nat Microbiol. 2025 May 1;10(5):1198–209. doi: 10.1038/s41564-025-01986-w (PMC12055605; doi:10.1038/s41564-025-01986-w)
Supplement: Supplementary file 9 — Source data for Fig. 3. [file 41564_2025_1986_MOESM9_ESM.xlsx]

## Sheet: source_data_Fig_3
category	subcounty	HH_type	num.obs	all.poss	percent	text	rate
Dog - Dog	Overall	Different	0	136	0	(0/136)	0
Dog - Household soil	Overall	Different	1	585	0.17094	(1/585)	0.0017094
Dog - Household soil	Overall	Same	0	12	0	(0/12)	0
Dog - Stored water	Overall	Different	1	680	0.147059	(1/680)	0.00147059
Dog - Stored water	Overall	Same	0	17	0	(0/17)	0
Household soil - Household soil	Overall	Different	0	741	0	(0/741)	0
Human - Dog	Overall	Different	5	697	0.71736	(5/697)	0.00267814
Human - Dog	Overall	Same	0	17	0	(0/17)	0
Human - Household soil	Overall	Different	6	1170	0.512821	(6/1170)	0.00122507
Human - Household soil	Overall	Same	0	39	0	(0/39)	0
Human - Human	Overall	Different	40	1225	3.26531	(40/1225)	0.00510204
Human - Human	Overall	Same	14	48	29.1667	(14/48)	0.1875
Human - Poultry	Overall	Different	6	1225	0.489796	(6/1225)	0.000489796
Human - Poultry	Overall	Same	1	50	2	(1/50)	0.00222222
Human - Stored water	Overall	Different	2	1225	0.163265	(2/1225)	0.00029932
Human - Stored water	Overall	Same	6	49	12.2449	(6/49)	0.0646259
Poultry - Dog	Overall	Different	4	697	0.573888	(4/697)	0.0017934
Poultry - Dog	Overall	Same	1	17	5.88235	(1/17)	0.0588235
Poultry - Household soil	Overall	Different	8	1170	0.683761	(8/1170)	0.00235043
Poultry - Household soil	Overall	Same	3	39	7.69231	(3/39)	0.0384615
Poultry - Poultry	Overall	Different	17	1225	1.38776	(17/1225)	0.00231293
Poultry - Poultry	Overall	Same	11	35	31.4286	(11/35)	0.152381
Poultry - Stored water	Overall	Different	3	1225	0.244898	(3/1225)	0.000571429
Poultry - Stored water	Overall	Same	0	49	0	(0/49)	0
Stored water - Household soil	Overall	Different	0	1170	0	(0/1170)	0
Stored water - Household soil	Overall	Same	2	38	5.26316	(2/38)	0.0526316
Stored water - Stored water	Overall	Different	0	1176	0	(0/1176)	0
Dog - Dog	Dagoretti South	Different	0	21	0	(0/21)	0
Dog - Dog	Kibera	Different	0	45	0	(0/45)	0
Dog - Household soil	Dagoretti South	Different	1	130	0.769231	(1/130)	0.00769231
Dog - Household soil	Dagoretti South	Same	0	4	0	(0/4)	0
Dog - Household soil	Kibera	Different	0	154	0	(0/154)	0
Dog - Household soil	Kibera	Same	0	8	0	(0/8)	0
Dog - Stored water	Dagoretti South	Different	0	147	0	(0/147)	0
Dog - Stored water	Dagoretti South	Same	0	7	0	(0/7)	0
Dog - Stored water	Kibera	Different	1	185	0.540541	(1/185)	0.00540541
Dog - Stored water	Kibera	Same	0	10	0	(0/10)	0
Household soil - Household soil	Dagoretti South	Different	0	190	0	(0/190)	0
Household soil - Household soil	Kibera	Different	0	171	0	(0/171)	0
Human - Dog	Dagoretti South	Different	0	147	0	(0/147)	0
Human - Dog	Dagoretti South	Same	0	7	0	(0/7)	0
Human - Dog	Kibera	Different	2	195	1.02564	(2/195)	0.00512821
Human - Dog	Kibera	Same	0	10	0	(0/10)	0
Human - Household soil	Dagoretti South	Different	2	290	0.689655	(2/290)	0.00114943
Human - Household soil	Dagoretti South	Same	0	20	0	(0/20)	0
Human - Household soil	Kibera	Different	1	285	0.350877	(1/285)	0.000701754
Human - Household soil	Kibera	Same	0	19	0	(0/19)	0
Human - Human	Dagoretti South	Different	7	300	2.33333	(7/300)	0.00425926
Human - Human	Dagoretti South	Same	8	24	33.3333	(8/24)	0.208333
Human - Human	Kibera	Different	10	300	3.33333	(10/300)	0.00481481
Human - Human	Kibera	Same	6	24	25	(6/24)	0.166667
Human - Poultry	Dagoretti South	Different	0	300	0	(0/300)	0
Human - Poultry	Dagoretti South	Same	0	25	0	(0/25)	0
Human - Poultry	Kibera	Different	0	300	0	(0/300)	0
Human - Poultry	Kibera	Same	1	25	4	(1/25)	0.00444444
Human - Stored water	Dagoretti South	Different	1	300	0.333333	(1/300)	0.000555556
Human - Stored water	Dagoretti South	Same	4	25	16	(4/25)	0.08
Human - Stored water	Kibera	Different	0	300	0	(0/300)	0
Human - Stored water	Kibera	Same	2	24	8.33333	(2/24)	0.0486111
Poultry - Dog	Dagoretti South	Different	1	147	0.680272	(1/147)	0.00226757
Poultry - Dog	Dagoretti South	Same	1	7	14.2857	(1/7)	0.142857
Poultry - Dog	Kibera	Different	0	195	0	(0/195)	0
Poultry - Dog	Kibera	Same	0	10	0	(0/10)	0
Poultry - Household soil	Dagoretti South	Different	3	290	1.03448	(3/290)	0.00517241
Poultry - Household soil	Dagoretti South	Same	2	20	10	(2/20)	0.05
Poultry - Household soil	Kibera	Different	2	285	0.701754	(2/285)	0.00175439
Poultry - Household soil	Kibera	Same	1	19	5.26316	(1/19)	0.0263158
Poultry - Poultry	Dagoretti South	Different	7	300	2.33333	(7/300)	0.00462963
Poultry - Poultry	Dagoretti South	Same	9	18	50	(9/18)	0.222222
Poultry - Poultry	Kibera	Different	2	300	0.666667	(2/300)	0.000740741
Poultry - Poultry	Kibera	Same	2	17	11.7647	(2/17)	0.0784314
Poultry - Stored water	Dagoretti South	Different	0	300	0	(0/300)	0
Poultry - Stored water	Dagoretti South	Same	0	25	0	(0/25)	0
Poultry - Stored water	Kibera	Different	2	300	0.666667	(2/300)	0.0015
Poultry - Stored water	Kibera	Same	0	24	0	(0/24)	0
Stored water - Household soil	Dagoretti South	Different	0	290	0	(0/290)	0
Stored water - Household soil	Dagoretti South	Same	1	20	5	(1/20)	0.05
Stored water - Household soil	Kibera	Different	0	285	0	(0/285)	0
Stored water - Household soil	Kibera	Same	1	18	5.55556	(1/18)	0.0555556
Stored water - Stored water	Dagoretti South	Different	0	300	0	(0/300)	0
Stored water - Stored water	Kibera	Different	0	276	0	(0/276)	0
Dog - Dog	Overall	Same	0	0	NA	(0/0)	NA
Stored water - Stored water	Overall	Same	0	0	NA	(0/0)	NA
Household soil - Household soil	Overall	Same	0	0	NA	(0/0)	NA
Dog - Dog	Dagoretti South	Same	0	0	NA	(0/0)	NA
Stored water - Stored water	Dagoretti South	Same	0	0	NA	(0/0)	NA
Household soil - Household soil	Dagoretti South	Same	0	0	NA	(0/0)	NA
Dog - Dog	Kibera	Same	0	0	NA	(0/0)	NA
Stored water - Stored water	Kibera	Same	0	0	NA	(0/0)	NA
Household soil - Household soil	Kibera	Same	0	0	NA	(0/0)	NA
Dog - Dog	Different	Dagoretti South	0	21	0	(0/21)	0
Dog - Dog	Different	Kibera	0	45	0	(0/45)	0
Dog - Household soil	Different	Dagoretti South	1	130	0.769231	(1/130)	0.00769231
Dog - Household soil	Same	Dagoretti South	0	4	0	(0/4)	0
Dog - Household soil	Different	Kibera	0	154	0	(0/154)	0
Dog - Household soil	Same	Kibera	0	8	0	(0/8)	0
Dog - Stored water	Different	Dagoretti South	0	147	0	(0/147)	0
Dog - Stored water	Same	Dagoretti South	0	7	0	(0/7)	0
Dog - Stored water	Different	Kibera	1	185	0.540541	(1/185)	0.00540541
Dog - Stored water	Same	Kibera	0	10	0	(0/10)	0
Household soil - Household soil	Different	Dagoretti South	0	190	0	(0/190)	0
Household soil - Household soil	Different	Kibera	0	171	0	(0/171)	0
Human - Dog	Different	Dagoretti South	0	147	0	(0/147)	0
Human - Dog	Same	Dagoretti South	0	7	0	(0/7)	0
Human - Dog	Different	Kibera	2	195	1.02564	(2/195)	0.00512821
Human - Dog	Same	Kibera	0	10	0	(0/10)	0
Human - Household soil	Different	Dagoretti South	2	290	0.689655	(2/290)	0.00114943
Human - Household soil	Same	Dagoretti South	0	20	0	(0/20)	0
Human - Household soil	Different	Kibera	1	285	0.350877	(1/285)	0.000701754
Human - Household soil	Same	Kibera	0	19	0	(0/19)	0
Human - Human	Different	Dagoretti South	7	300	2.33333	(7/300)	0.00425926
Human - Human	Same	Dagoretti South	8	24	33.3333	(8/24)	0.208333
Human - Human	Different	Kibera	10	300	3.33333	(10/300)	0.00481481
Human - Human	Same	Kibera	6	24	25	(6/24)	0.166667
Human - Poultry	Different	Dagoretti South	0	300	0	(0/300)	0
Human - Poultry	Same	Dagoretti South	0	25	0	(0/25)	0
Human - Poultry	Different	Kibera	0	300	0	(0/300)	0
Human - Poultry	Same	Kibera	1	25	4	(1/25)	0.00444444
Human - Stored water	Different	Dagoretti South	1	300	0.333333	(1/300)	0.000555556
Human - Stored water	Same	Dagoretti South	4	25	16	(4/25)	0.08
Human - Stored water	Different	Kibera	0	300	0	(0/300)	0
Human - Stored water	Same	Kibera	2	24	8.33333	(2/24)	0.0486111
Poultry - Dog	Different	Dagoretti South	1	147	0.680272	(1/147)	0.00226757
Poultry - Dog	Same	Dagoretti South	1	7	14.2857	(1/7)	0.142857
Poultry - Dog	Different	Kibera	0	195	0	(0/195)	0
Poultry - Dog	Same	Kibera	0	10	0	(0/10)	0
Poultry - Household soil	Different	Dagoretti South	3	290	1.03448	(3/290)	0.00517241
Poultry - Household soil	Same	Dagoretti South	2	20	10	(2/20)	0.05
Poultry - Household soil	Different	Kibera	2	285	0.701754	(2/285)	0.00175439
Poultry - Household soil	Same	Kibera	1	19	5.26316	(1/19)	0.0263158
Poultry - Poultry	Different	Dagoretti South	7	300	2.33333	(7/300)	0.00462963
Poultry - Poultry	Same	Dagoretti South	9	18	50	(9/18)	0.222222
Poultry - Poultry	Different	Kibera	2	300	0.666667	(2/300)	0.000740741
Poultry - Poultry	Same	Kibera	2	17	11.7647	(2/17)	0.0784314
Poultry - Stored water	Different	Dagoretti South	0	300	0	(0/300)	0
Poultry - Stored water	Same	Dagoretti South	0	25	0	(0/25)	0
Poultry - Stored water	Different	Kibera	2	300	0.666667	(2/300)	0.0015
Poultry - Stored water	Same	Kibera	0	24	0	(0/24)	0
Stored water - Household soil	Different	Dagoretti South	0	290	0	(0/290)	0
Stored water - Household soil	Same	Dagoretti South	1	20	5	(1/20)	0.05
Stored water - Household soil	Different	Kibera	0	285	0	(0/285)	0
Stored water - Household soil	Same	Kibera	1	18	5.55556	(1/18)	0.0555556
Stored water - Stored water	Different	Dagoretti South	0	300	0	(0/300)	0
Stored water - Stored water	Different	Kibera	0	276	0	(0/276)	0
Dog - Dog	Same	Dagoretti South	0	0	NA	(0/0)	NA
Stored water - Stored water	Same	Dagoretti South	0	0	NA	(0/0)	NA
Household soil - Household soil	Same	Dagoretti South	0	0	NA	(0/0)	NA
Dog - Dog	Same	Kibera	0	0	NA	(0/0)	NA
Stored water - Stored water	Same	Kibera	0	0	NA	(0/0)	NA
Household soil - Household soil	Same	Kibera	0	0	NA	(0/0)	NA

## Sheet: stat
Overall						By village							Between village
subcategory	Same_mean	Different_mean	p.value	adj.p		village	subcategory	Same_mean	Different_mean	p.value	adj.p		subcategory	HH_type	Kib_mean	Dag_mean	p.value	adj.p
dog_human	0	0.00267814	0.402	0.4824		Kibera	dog_human	0	0.00512821	1	1		dog_human	Same	0	0	NA	NA
dog_poultry	0.0588235	0.0017934	0.003	0.006		Kibera	dog_poultry	0	0	NA	NA		dog_poultry	Same	0	0.142857	0.404	0.8715
dog_soil	0	0.0017094	1	1		Kibera	dog_soil	0	0	NA	NA		dog_soil	Same	0	0	NA	NA
dog_water_source	0	0.00147059	0.548	0.597818		Kibera	dog_water_source	0	0.00540541	0.23	0.328571		dog_water_source	Same	0	0	NA	NA
human_human	0.1875	0.00510204	0	0		Kibera	human_human	0.166667	0.00481481	0	0		human_human	Same	0.166667	0.208333	0.714	0.8715
human_poultry	0.00222222	0.000489796	0.078	0.133714		Kibera	human_poultry	0.00444444	0	0.068	0.113333		human_poultry	Same	0.00444444	0	1	1
human_soil	0	0.00122507	0.362	0.4824		Kibera	human_soil	0	0.000701754	0.847	1		human_soil	Same	0	0	NA	NA
human_water_source	0.0646259	0.00029932	0	0		Kibera	human_water_source	0.0486111	0	0.001	0.005		human_water_source	Same	0.0486111	0.08	0.592	0.8715
poultry_poultry	0.152381	0.00231293	0	0		Kibera	poultry_poultry	0.0784314	0.000740741	0.005	0.0166667		poultry_poultry	Same	0.0784314	0.222222	0.154	0.8715
poultry_soil	0.0384615	0.00235043	0.002	0.0048		Kibera	poultry_soil	0.0263158	0.00175439	0.034	0.085		poultry_soil	Same	0.0263158	0.05	0.747	0.8715
poultry_water_source	0	0.000571429	0.114	0.171		Kibera	poultry_water_source	0	0.0015	0.907	1		poultry_water_source	Same	0	0	NA	NA
soil_water_source	0.0526316	0	0	0		Kibera	soil_water_source	0.0555556	0	0.064	0.113333		soil_water_source	Same	0.0555556	0.05	0.69	0.8715
						Dagoretti South	dog_human	0	0	NA	NA		dog_human	Different	0.00512821	0	0.496	0.66
						Dagoretti South	dog_poultry	0.142857	0.00226757	0.053	0.0906667		dog_poultry	Different	0	0.00226757	0.216	0.66
						Dagoretti South	dog_soil	0	0.00769231	0.45	0.514286		dog_soil	Different	0	0.00769231	0.186	0.66
						Dagoretti South	dog_water_source	0	0	NA	NA		dog_water_source	Different	0.00540541	0	0.507	0.66
						Dagoretti South	human_human	0.208333	0.00425926	0	0		human_human	Different	0.00481481	0.00425926	0.843	0.897
						Dagoretti South	human_poultry	0	0	NA	NA		human_poultry	Different	0	0	NA	NA
						Dagoretti South	human_soil	0	0.00114943	0.545	0.545		human_soil	Different	0.000701754	0.00114943	0.897	0.897
						Dagoretti South	human_water_source	0.08	0.000555556	0	0		human_water_source	Different	0	0.000555556	0.353	0.66
						Dagoretti South	poultry_poultry	0.222222	0.00462963	0	0		poultry_poultry	Different	0.000740741	0.00462963	0.024	0.24
						Dagoretti South	poultry_soil	0.05	0.00517241	0.068	0.0906667		poultry_soil	Different	0.00175439	0.00517241	0.528	0.66
						Dagoretti South	poultry_water_source	0	0	NA	NA		poultry_water_source	Different	0.0015	0	0.471	0.66
						Dagoretti South	soil_water_source	0.05	0	0.058	0.0906667		soil_soil	Different	0	0	NA	NA
													soil_water_source	Different	0	0	NA	NA
													water_source_water_source	Different	0	0	NA	NA
													dog_dog	Different	0	0	NA	NA
