# Supplementary material for: Contaminated drinking water facilitates Escherichia coli strain-sharing within households in urban informal settlements
Source: Nat Microbiol. 2025 May 1;10(5):1198–209. doi: 10.1038/s41564-025-01986-w (PMC12055605; doi:10.1038/s41564-025-01986-w)
Supplement: Supplementary file 10 — Source data for Fig. 4. [file 41564_2025_1986_MOESM10_ESM.xlsx]

## Sheet: source_data_Fig_4A
cat	num.pos	total	percent
overall	22	49	44.898
Dagoretti South	13	25	52
Kibera	9	24	37.5
	p-value = 0.3931

## Sheet: source_data_Fig_4B
subcategory	subcounty	contam	mean	prevlaence	num.hh.pos	num.hh.all	prev.rate
Human - Dog	Dagoretti South	E. coli negative	0	(0/4)	0	4	0
Human - Dog	Dagoretti South	E. coli positive	0	(0/3)	0	3	0
Human - Dog	Kibera	E. coli negative	0	(0/9)	0	9	0
Human - Dog	Kibera	E. coli positive	0	(0/1)	0	1	0
Human - Dog	Overall	E. coli negative	0	(0/13)	0	13	0
Human - Dog	Overall	E. coli positive	0	(0/4)	0	4	0
Poultry - Dog	Dagoretti South	E. coli negative	0.25	(1/4)	1	4	25
Poultry - Dog	Dagoretti South	E. coli positive	0	(0/3)	0	3	0
Poultry - Dog	Kibera	E. coli negative	0	(0/9)	0	9	0
Poultry - Dog	Kibera	E. coli positive	0	(0/1)	0	1	0
Poultry - Dog	Overall	E. coli negative	0.0769231	(1/13)	1	13	7.69231
Poultry - Dog	Overall	E. coli positive	0	(0/4)	0	4	0
Dog - Household soil	Dagoretti South	E. coli negative	0	(0/2)	0	2	0
Dog - Household soil	Dagoretti South	E. coli positive	0	(0/2)	0	2	0
Dog - Household soil	Kibera	E. coli negative	0	(0/8)	0	8	0
Dog - Household soil	Kibera	E. coli positive	NA	(0/0)	0	0	NA
Dog - Household soil	Overall	E. coli negative	0	(0/10)	0	10	0
Dog - Household soil	Overall	E. coli positive	0	(0/2)	0	2	0
Dog - Stored water	Dagoretti South	E. coli negative	0	(0/4)	0	4	0
Dog - Stored water	Dagoretti South	E. coli positive	0	(0/3)	0	3	0
Dog - Stored water	Kibera	E. coli negative	0	(0/9)	0	9	0
Dog - Stored water	Kibera	E. coli positive	0	(0/1)	0	1	0
Dog - Stored water	Overall	E. coli negative	0	(0/13)	0	13	0
Dog - Stored water	Overall	E. coli positive	0	(0/4)	0	4	0
Human - Human	Dagoretti South	E. coli negative	0.0909091	(2/11)	2	11	18.1818
Human - Human	Dagoretti South	E. coli positive	0.307692	(6/13)	6	13	46.1538
Human - Human	Kibera	E. coli negative	0.0888889	(3/15)	3	15	20
Human - Human	Kibera	E. coli positive	0.333333	(3/8)	3	8	37.5
Human - Human	Overall	E. coli negative	0.0897436	(5/26)	5	26	19.2308
Human - Human	Overall	E. coli positive	0.31746	(9/21)	9	21	42.8571
Human - Poultry	Dagoretti South	E. coli negative	0	(0/12)	0	12	0
Human - Poultry	Dagoretti South	E. coli positive	0	(0/13)	0	13	0
Human - Poultry	Kibera	E. coli negative	0	(0/15)	0	15	0
Human - Poultry	Kibera	E. coli positive	0	(0/9)	0	9	0
Human - Poultry	Overall	E. coli negative	0	(0/27)	0	27	0
Human - Poultry	Overall	E. coli positive	0	(0/22)	0	22	0
Human - Household soil	Dagoretti South	E. coli negative	0	(0/8)	0	8	0
Human - Household soil	Dagoretti South	E. coli positive	0	(0/12)	0	12	0
Human - Household soil	Kibera	E. coli negative	0	(0/10)	0	10	0
Human - Household soil	Kibera	E. coli positive	0	(0/8)	0	8	0
Human - Household soil	Overall	E. coli negative	0	(0/18)	0	18	0
Human - Household soil	Overall	E. coli positive	0	(0/20)	0	20	0
Poultry - Poultry	Dagoretti South	E. coli negative	0.166667	(4/10)	4	10	40
Poultry - Poultry	Dagoretti South	E. coli positive	0.291667	(5/8)	5	8	62.5
Poultry - Poultry	Kibera	E. coli negative	0.133333	(2/10)	2	10	20
Poultry - Poultry	Kibera	E. coli positive	0	(0/6)	0	6	0
Poultry - Poultry	Overall	E. coli negative	0.15	(6/20)	6	20	30
Poultry - Poultry	Overall	E. coli positive	0.166667	(5/14)	5	14	35.7143
Poultry - Household soil	Dagoretti South	E. coli negative	0	(0/8)	0	8	0
Poultry - Household soil	Dagoretti South	E. coli positive	0.0833333	(2/12)	2	12	16.6667
Poultry - Household soil	Kibera	E. coli negative	0	(0/10)	0	10	0
Poultry - Household soil	Kibera	E. coli positive	0.0625	(1/8)	1	8	12.5
Poultry - Household soil	Overall	E. coli negative	0	(0/18)	0	18	0
Poultry - Household soil	Overall	E. coli positive	0.075	(3/20)	3	20	15
Poultry - Stored water	Dagoretti South	E. coli negative	0	(0/12)	0	12	0
Poultry - Stored water	Dagoretti South	E. coli positive	0	(0/13)	0	13	0
Poultry - Stored water	Kibera	E. coli negative	0	(0/15)	0	15	0
Poultry - Stored water	Kibera	E. coli positive	0	(0/9)	0	9	0
Poultry - Stored water	Overall	E. coli negative	0	(0/27)	0	27	0
Poultry - Stored water	Overall	E. coli positive	0	(0/22)	0	22	0
Stored water - Household soil	Dagoretti South	E. coli negative	0	(0/8)	0	8	0
Stored water - Household soil	Dagoretti South	E. coli positive	0.0833333	(1/12)	1	12	8.33333
Stored water - Household soil	Kibera	E. coli negative	0	(0/10)	0	10	0
Stored water - Household soil	Kibera	E. coli positive	0.125	(1/8)	1	8	12.5
Stored water - Household soil	Overall	E. coli negative	0	(0/18)	0	18	0
Stored water - Household soil	Overall	E. coli positive	0.1	(2/20)	2	20	10

## Sheet: Fig_4B_stat
Sharing type	Mean strain-sharing rate		p
(within households)	E. coli positive in stored water	E. coli negative in stored water
Human-Human	0.317	0.0897	0.02
Poultry-Poultry	0.167	0.15	0.992
Human-Poultry	0	0	-
Human-Canine	0	0	-
Human-Drinking water	0.144	0	0.004
Human-Household soil	0	0	-
Poultry-Canine	0	0.077	1
Poultry-Drinking water	0	0	-
Poultry-Household soil	0.075	0	0.249
Canine-Drinking water	0	0	-
Canine-Household soil	0	0	-
Drinking water- Household soil	0.1	0	0.476
