# Supplementary material for: Contaminated drinking water facilitates Escherichia coli strain-sharing within households in urban informal settlements
Source: Nat Microbiol. 2025 May 1;10(5):1198–209. doi: 10.1038/s41564-025-01986-w (PMC12055605; doi:10.1038/s41564-025-01986-w)
Supplement: Supplementary file 11 — Source data for Fig. 5. [file 41564_2025_1986_MOESM11_ESM.xlsx]

## Sheet: source_data_Fig_5_bar
cluster	V2	drug_class	variable	value
Cluster 11195	APH(6)-Id	Aminoglycoside	mobile	382
Cluster 10982	APH(6)-Id	Aminoglycoside	mobile	10
Cluster 11196	APH(6)-Id	Aminoglycoside	mobile	13
Cluster 10995	APH(6)-Id	Aminoglycoside	mobile	9
Cluster 12094	APH(6)-Id	Aminoglycoside	mobile	5
Cluster 16327	dfrA14	Trimethoprim	mobile	274
Cluster 16359	dfrA14	Trimethoprim	mobile	39
Cluster 16372	dfrA14	Trimethoprim	mobile	7
Cluster 11441	bacA	Peptide	mobile	245
Cluster 11443	bacA	Peptide	mobile	94
Cluster 11466	bacA	Peptide	mobile	56
Cluster 11440	bacA	Peptide	mobile	43
Cluster 11439	bacA	Peptide	mobile	16
Cluster 10985	TEM-1	Beta-lactam	mobile	191
Cluster 10994	TEM-1	Beta-lactam	mobile	7
Cluster 10996	TEM-1	Beta-lactam	mobile	3
Cluster 11019	TEM-1	Beta-lactam	mobile	4
Cluster 8678	mdtE	Multidrug	mobile	0
Cluster 8675	mdtE	Multidrug	mobile	0
Cluster 8684	mdtE	Multidrug	mobile	0
Cluster 8543	mdtE	Multidrug	mobile	0
Cluster 8708	mdtE	Multidrug	mobile	0
Cluster 4678	TolC	Multidrug	mobile	130
Cluster 4762	TolC	Multidrug	mobile	85
Cluster 4754	TolC	Multidrug	mobile	68
Cluster 4676	TolC	Multidrug	mobile	10
Cluster 4755	TolC	Multidrug	mobile	15
Cluster 13684	QnrS1	Quinolone	mobile	69
Cluster 16497	dfrA1	Trimethoprim	mobile	41
Cluster 16504	dfrA1	Trimethoprim	mobile	20
Cluster 10888	CTX-M-15	Beta-lactam	mobile	43
Cluster 15116	dfrA17	Trimethoprim	mobile	28
Cluster 15121	dfrA17	Trimethoprim	mobile	1
Cluster 16495	dfrA5	Trimethoprim	mobile	30
Cluster 10709	mphA	MLS	mobile	46
Cluster 10707	mphA	MLS	mobile	28
Cluster 10658	mphA	MLS	mobile	5
Cluster 10720	mphA	MLS	mobile	4
Cluster 10717	mphA	MLS	mobile	2
Cluster 5628	tet(L)	Tetracycline	mobile	17
Cluster 5672	tet(L)	Tetracycline	mobile	2
Cluster 13175	QnrB10	Quinolone	mobile	6
Cluster 12540	QnrB10	Quinolone	mobile	2
Cluster 3142	tet(M)	Tetracycline	mobile	12
Cluster 3140	tet(M)	Tetracycline	mobile	1
Cluster 3145	tet(M)	Tetracycline	mobile	2
Cluster 3144	tet(M)	Tetracycline	mobile	0
Cluster 3149	tet(M)	Tetracycline	mobile	1
Cluster 15118	AAC(6')-Ii	Aminoglycoside	mobile	5
Cluster 15123	AAC(6')-Ii	Aminoglycoside	mobile	1
Cluster 15114	AAC(6')-Ii	Aminoglycoside	mobile	4
Cluster 15128	AAC(6')-Ii	Aminoglycoside	mobile	2
Cluster 15131	AAC(6')-Ii	Aminoglycoside	mobile	2
Cluster 16061	dfrA12	Trimethoprim	mobile	7
Cluster 10890	OXA-1	Beta-lactam	mobile	1
Cluster 11836	APH(3')-IIIa	Aminoglycoside	mobile	4
Cluster 13016	AAC(6')-Ib-cr6	Aminoglycoside	mobile	1
Cluster 14516	AAC(6')-Ib-cr6	Aminoglycoside	mobile	0
Cluster 11657	APH(3')-Ia	Aminoglycoside	mobile	0
Cluster 11648	APH(3')-Ia	Aminoglycoside	mobile	1
Cluster 12340	ErmT	MLS	mobile	0
Cluster 6490	cmlA1	Chloramphenicol	mobile	3
Cluster 10989	AAC(3)-IId	Aminoglycoside	mobile	5
Cluster 16109	catB3	Chloramphenicol	mobile	1
Cluster 13954	catB3	Chloramphenicol	mobile	0
Cluster 15126	AAC(6')-Iid	Aminoglycoside	mobile	2
Cluster 15153	AAC(6')-Iid	Aminoglycoside	mobile	0
Cluster 15109	AAC(6')-Iid	Aminoglycoside	mobile	1
Cluster 15120	AAC(6')-Iid	Aminoglycoside	mobile	1
Cluster 7262	floR	Chloramphenicol	mobile	0
Cluster 7271	floR	Chloramphenicol	mobile	0
Cluster 13180	QnrB13	Quinolone	mobile	3
Cluster 13176	QnrB13	Quinolone	mobile	0
Cluster 10992	AAC(3)-IIe	Aminoglycoside	mobile	3
Cluster 16515	dfrA15	Trimethoprim	mobile	1
Cluster 10261	SHV-1	Beta-lactam	mobile	0
Cluster 11020	SHV-1	Beta-lactam	mobile	0
Cluster 11790	OXA-10	Beta-lactam	mobile	1
Cluster 10907	CTX-M-55	Beta-lactam	mobile	0
Cluster 13806	QnrB22	Quinolone	mobile	1
Cluster 13824	QnrB20	Quinolone	mobile	2
Cluster 21572	QnrB66	Quinolone	mobile	0
Cluster 28666	QnrB49	Quinolone	mobile	0
Cluster 6498	cmlA5	Chloramphenicol	mobile	1
Cluster 11195	APH(6)-Id	Aminoglycoside	non.mobile	6
Cluster 10982	APH(6)-Id	Aminoglycoside	non.mobile	0
Cluster 11196	APH(6)-Id	Aminoglycoside	non.mobile	9
Cluster 10995	APH(6)-Id	Aminoglycoside	non.mobile	0
Cluster 12094	APH(6)-Id	Aminoglycoside	non.mobile	0
Cluster 16327	dfrA14	Trimethoprim	non.mobile	6
Cluster 16359	dfrA14	Trimethoprim	non.mobile	0
Cluster 16372	dfrA14	Trimethoprim	non.mobile	0
Cluster 11441	bacA	Peptide	non.mobile	19
Cluster 11443	bacA	Peptide	non.mobile	2
Cluster 11466	bacA	Peptide	non.mobile	1
Cluster 11440	bacA	Peptide	non.mobile	0
Cluster 11439	bacA	Peptide	non.mobile	0
Cluster 10985	TEM-1	Beta-lactam	non.mobile	3
Cluster 10994	TEM-1	Beta-lactam	non.mobile	0
Cluster 10996	TEM-1	Beta-lactam	non.mobile	0
Cluster 11019	TEM-1	Beta-lactam	non.mobile	0
Cluster 8678	mdtE	Multidrug	non.mobile	202
Cluster 8675	mdtE	Multidrug	non.mobile	136
Cluster 8684	mdtE	Multidrug	non.mobile	52
Cluster 8543	mdtE	Multidrug	non.mobile	3
Cluster 8708	mdtE	Multidrug	non.mobile	19
Cluster 4678	TolC	Multidrug	non.mobile	17
Cluster 4762	TolC	Multidrug	non.mobile	6
Cluster 4754	TolC	Multidrug	non.mobile	9
Cluster 4676	TolC	Multidrug	non.mobile	0
Cluster 4755	TolC	Multidrug	non.mobile	1
Cluster 13684	QnrS1	Quinolone	non.mobile	0
Cluster 16497	dfrA1	Trimethoprim	non.mobile	0
Cluster 16504	dfrA1	Trimethoprim	non.mobile	0
Cluster 10888	CTX-M-15	Beta-lactam	non.mobile	0
Cluster 15116	dfrA17	Trimethoprim	non.mobile	0
Cluster 15121	dfrA17	Trimethoprim	non.mobile	0
Cluster 16495	dfrA5	Trimethoprim	non.mobile	0
Cluster 10709	mphA	MLS	non.mobile	0
Cluster 10707	mphA	MLS	non.mobile	0
Cluster 10658	mphA	MLS	non.mobile	0
Cluster 10720	mphA	MLS	non.mobile	0
Cluster 10717	mphA	MLS	non.mobile	0
Cluster 5628	tet(L)	Tetracycline	non.mobile	5
Cluster 5672	tet(L)	Tetracycline	non.mobile	0
Cluster 13175	QnrB10	Quinolone	non.mobile	4
Cluster 12540	QnrB10	Quinolone	non.mobile	0
Cluster 3142	tet(M)	Tetracycline	non.mobile	3
Cluster 3140	tet(M)	Tetracycline	non.mobile	2
Cluster 3145	tet(M)	Tetracycline	non.mobile	0
Cluster 3144	tet(M)	Tetracycline	non.mobile	2
Cluster 3149	tet(M)	Tetracycline	non.mobile	0
Cluster 15118	AAC(6')-Ii	Aminoglycoside	non.mobile	0
Cluster 15123	AAC(6')-Ii	Aminoglycoside	non.mobile	0
Cluster 15114	AAC(6')-Ii	Aminoglycoside	non.mobile	0
Cluster 15128	AAC(6')-Ii	Aminoglycoside	non.mobile	0
Cluster 15131	AAC(6')-Ii	Aminoglycoside	non.mobile	0
Cluster 16061	dfrA12	Trimethoprim	non.mobile	0
Cluster 10890	OXA-1	Beta-lactam	non.mobile	1
Cluster 11836	APH(3')-IIIa	Aminoglycoside	non.mobile	2
Cluster 13016	AAC(6')-Ib-cr6	Aminoglycoside	non.mobile	0
Cluster 14516	AAC(6')-Ib-cr6	Aminoglycoside	non.mobile	1
Cluster 11657	APH(3')-Ia	Aminoglycoside	non.mobile	0
Cluster 11648	APH(3')-Ia	Aminoglycoside	non.mobile	0
Cluster 12340	ErmT	MLS	non.mobile	0
Cluster 6490	cmlA1	Chloramphenicol	non.mobile	0
Cluster 10989	AAC(3)-IId	Aminoglycoside	non.mobile	0
Cluster 16109	catB3	Chloramphenicol	non.mobile	0
Cluster 13954	catB3	Chloramphenicol	non.mobile	1
Cluster 15126	AAC(6')-Iid	Aminoglycoside	non.mobile	2
Cluster 15153	AAC(6')-Iid	Aminoglycoside	non.mobile	2
Cluster 15109	AAC(6')-Iid	Aminoglycoside	non.mobile	0
Cluster 15120	AAC(6')-Iid	Aminoglycoside	non.mobile	0
Cluster 7262	floR	Chloramphenicol	non.mobile	0
Cluster 7271	floR	Chloramphenicol	non.mobile	0
Cluster 13180	QnrB13	Quinolone	non.mobile	0
Cluster 13176	QnrB13	Quinolone	non.mobile	1
Cluster 10992	AAC(3)-IIe	Aminoglycoside	non.mobile	0
Cluster 16515	dfrA15	Trimethoprim	non.mobile	0
Cluster 10261	SHV-1	Beta-lactam	non.mobile	3
Cluster 11020	SHV-1	Beta-lactam	non.mobile	1
Cluster 11790	OXA-10	Beta-lactam	non.mobile	0
Cluster 10907	CTX-M-55	Beta-lactam	non.mobile	0
Cluster 13806	QnrB22	Quinolone	non.mobile	1
Cluster 13824	QnrB20	Quinolone	non.mobile	0
Cluster 21572	QnrB66	Quinolone	non.mobile	0
Cluster 28666	QnrB49	Quinolone	non.mobile	0
Cluster 6498	cmlA5	Chloramphenicol	non.mobile	0
Cluster 11195	APH(6)-Id	Aminoglycoside	not.known	105
Cluster 10982	APH(6)-Id	Aminoglycoside	not.known	37
Cluster 11196	APH(6)-Id	Aminoglycoside	not.known	12
Cluster 10995	APH(6)-Id	Aminoglycoside	not.known	13
Cluster 12094	APH(6)-Id	Aminoglycoside	not.known	2
Cluster 16327	dfrA14	Trimethoprim	not.known	87
Cluster 16359	dfrA14	Trimethoprim	not.known	29
Cluster 16372	dfrA14	Trimethoprim	not.known	1
Cluster 11441	bacA	Peptide	not.known	16
Cluster 11443	bacA	Peptide	not.known	9
Cluster 11466	bacA	Peptide	not.known	7
Cluster 11440	bacA	Peptide	not.known	18
Cluster 11439	bacA	Peptide	not.known	22
Cluster 10985	TEM-1	Beta-lactam	not.known	83
Cluster 10994	TEM-1	Beta-lactam	not.known	0
Cluster 10996	TEM-1	Beta-lactam	not.known	1
Cluster 11019	TEM-1	Beta-lactam	not.known	0
Cluster 8678	mdtE	Multidrug	not.known	14
Cluster 8675	mdtE	Multidrug	not.known	28
Cluster 8684	mdtE	Multidrug	not.known	6
Cluster 8543	mdtE	Multidrug	not.known	37
Cluster 8708	mdtE	Multidrug	not.known	3
Cluster 4678	TolC	Multidrug	not.known	9
Cluster 4762	TolC	Multidrug	not.known	2
Cluster 4754	TolC	Multidrug	not.known	15
Cluster 4676	TolC	Multidrug	not.known	43
Cluster 4755	TolC	Multidrug	not.known	27
Cluster 13684	QnrS1	Quinolone	not.known	5
Cluster 16497	dfrA1	Trimethoprim	not.known	25
Cluster 16504	dfrA1	Trimethoprim	not.known	3
Cluster 10888	CTX-M-15	Beta-lactam	not.known	15
Cluster 15116	dfrA17	Trimethoprim	not.known	28
Cluster 15121	dfrA17	Trimethoprim	not.known	1
Cluster 16495	dfrA5	Trimethoprim	not.known	26
Cluster 10709	mphA	MLS	not.known	6
Cluster 10707	mphA	MLS	not.known	5
Cluster 10658	mphA	MLS	not.known	6
Cluster 10720	mphA	MLS	not.known	1
Cluster 10717	mphA	MLS	not.known	0
Cluster 5628	tet(L)	Tetracycline	not.known	19
Cluster 5672	tet(L)	Tetracycline	not.known	3
Cluster 13175	QnrB10	Quinolone	not.known	19
Cluster 12540	QnrB10	Quinolone	not.known	6
Cluster 3142	tet(M)	Tetracycline	not.known	14
Cluster 3140	tet(M)	Tetracycline	not.known	12
Cluster 3145	tet(M)	Tetracycline	not.known	4
Cluster 3144	tet(M)	Tetracycline	not.known	3
Cluster 3149	tet(M)	Tetracycline	not.known	2
Cluster 15118	AAC(6')-Ii	Aminoglycoside	not.known	21
Cluster 15123	AAC(6')-Ii	Aminoglycoside	not.known	15
Cluster 15114	AAC(6')-Ii	Aminoglycoside	not.known	5
Cluster 15128	AAC(6')-Ii	Aminoglycoside	not.known	7
Cluster 15131	AAC(6')-Ii	Aminoglycoside	not.known	5
Cluster 16061	dfrA12	Trimethoprim	not.known	13
Cluster 10890	OXA-1	Beta-lactam	not.known	12
Cluster 11836	APH(3')-IIIa	Aminoglycoside	not.known	7
Cluster 13016	AAC(6')-Ib-cr6	Aminoglycoside	not.known	12
Cluster 14516	AAC(6')-Ib-cr6	Aminoglycoside	not.known	1
Cluster 11657	APH(3')-Ia	Aminoglycoside	not.known	12
Cluster 11648	APH(3')-Ia	Aminoglycoside	not.known	1
Cluster 12340	ErmT	MLS	not.known	9
Cluster 6490	cmlA1	Chloramphenicol	not.known	6
Cluster 10989	AAC(3)-IId	Aminoglycoside	not.known	3
Cluster 16109	catB3	Chloramphenicol	not.known	7
Cluster 13954	catB3	Chloramphenicol	not.known	2
Cluster 15126	AAC(6')-Iid	Aminoglycoside	not.known	3
Cluster 15153	AAC(6')-Iid	Aminoglycoside	not.known	3
Cluster 15109	AAC(6')-Iid	Aminoglycoside	not.known	3
Cluster 15120	AAC(6')-Iid	Aminoglycoside	not.known	1
Cluster 7262	floR	Chloramphenicol	not.known	6
Cluster 7271	floR	Chloramphenicol	not.known	2
Cluster 13180	QnrB13	Quinolone	not.known	2
Cluster 13176	QnrB13	Quinolone	not.known	3
Cluster 10992	AAC(3)-IIe	Aminoglycoside	not.known	1
Cluster 16515	dfrA15	Trimethoprim	not.known	3
Cluster 10261	SHV-1	Beta-lactam	not.known	0
Cluster 11020	SHV-1	Beta-lactam	not.known	1
Cluster 11790	OXA-10	Beta-lactam	not.known	2
Cluster 10907	CTX-M-55	Beta-lactam	not.known	2
Cluster 13806	QnrB22	Quinolone	not.known	0
Cluster 13824	QnrB20	Quinolone	not.known	0
Cluster 21572	QnrB66	Quinolone	not.known	2
Cluster 28666	QnrB49	Quinolone	not.known	2
Cluster 6498	cmlA5	Chloramphenicol	not.known	1

## Sheet: source_data_Fig_5_heatmap
cluster	V2	drug_class	variable	value
Cluster 11195	APH(6)-Id	Aminoglycoside	Human.pct	65.9091
Cluster 10982	APH(6)-Id	Aminoglycoside	Human.pct	8.33333
Cluster 11196	APH(6)-Id	Aminoglycoside	Human.pct	13.6364
Cluster 10995	APH(6)-Id	Aminoglycoside	Human.pct	3.0303
Cluster 12094	APH(6)-Id	Aminoglycoside	Human.pct	NA
Cluster 16327	dfrA14	Trimethoprim	Human.pct	32.5758
Cluster 16359	dfrA14	Trimethoprim	Human.pct	9.84848
Cluster 16372	dfrA14	Trimethoprim	Human.pct	NA
Cluster 11441	bacA	Peptide	Human.pct	55.303
Cluster 11443	bacA	Peptide	Human.pct	15.9091
Cluster 11466	bacA	Peptide	Human.pct	11.3636
Cluster 11440	bacA	Peptide	Human.pct	15.1515
Cluster 11439	bacA	Peptide	Human.pct	14.3939
Cluster 10985	TEM-1	Beta-lactam	Human.pct	73.4848
Cluster 10994	TEM-1	Beta-lactam	Human.pct	0.757576
Cluster 10996	TEM-1	Beta-lactam	Human.pct	0.757576
Cluster 11019	TEM-1	Beta-lactam	Human.pct	NA
Cluster 8678	mdtE	Multidrug	Human.pct	47.7273
Cluster 8675	mdtE	Multidrug	Human.pct	23.4848
Cluster 8684	mdtE	Multidrug	Human.pct	9.84848
Cluster 8543	mdtE	Multidrug	Human.pct	12.1212
Cluster 8708	mdtE	Multidrug	Human.pct	4.54545
Cluster 4678	TolC	Multidrug	Human.pct	38.6364
Cluster 4762	TolC	Multidrug	Human.pct	12.8788
Cluster 4754	TolC	Multidrug	Human.pct	19.697
Cluster 4676	TolC	Multidrug	Human.pct	12.8788
Cluster 4755	TolC	Multidrug	Human.pct	7.57576
Cluster 13684	QnrS1	Quinolone	Human.pct	12.1212
Cluster 16497	dfrA1	Trimethoprim	Human.pct	13.6364
Cluster 16504	dfrA1	Trimethoprim	Human.pct	10.6061
Cluster 10888	CTX-M-15	Beta-lactam	Human.pct	20.4545
Cluster 15116	dfrA17	Trimethoprim	Human.pct	17.4242
Cluster 15121	dfrA17	Trimethoprim	Human.pct	1.51515
Cluster 16495	dfrA5	Trimethoprim	Human.pct	15.9091
Cluster 10709	mphA	MLS	Human.pct	17.4242
Cluster 10707	mphA	MLS	Human.pct	10.6061
Cluster 10658	mphA	MLS	Human.pct	3.78788
Cluster 10720	mphA	MLS	Human.pct	NA
Cluster 10717	mphA	MLS	Human.pct	NA
Cluster 5628	tet(L)	Tetracycline	Human.pct	5.30303
Cluster 5672	tet(L)	Tetracycline	Human.pct	2.27273
Cluster 13175	QnrB10	Quinolone	Human.pct	1.51515
Cluster 12540	QnrB10	Quinolone	Human.pct	0.757576
Cluster 3142	tet(M)	Tetracycline	Human.pct	3.0303
Cluster 3140	tet(M)	Tetracycline	Human.pct	3.78788
Cluster 3145	tet(M)	Tetracycline	Human.pct	1.51515
Cluster 3144	tet(M)	Tetracycline	Human.pct	2.27273
Cluster 3149	tet(M)	Tetracycline	Human.pct	0.757576
Cluster 15118	AAC(6')-Ii	Aminoglycoside	Human.pct	2.27273
Cluster 15123	AAC(6')-Ii	Aminoglycoside	Human.pct	1.51515
Cluster 15114	AAC(6')-Ii	Aminoglycoside	Human.pct	3.0303
Cluster 15128	AAC(6')-Ii	Aminoglycoside	Human.pct	3.78788
Cluster 15131	AAC(6')-Ii	Aminoglycoside	Human.pct	3.0303
Cluster 16061	dfrA12	Trimethoprim	Human.pct	3.78788
Cluster 10890	OXA-1	Beta-lactam	Human.pct	7.57576
Cluster 11836	APH(3')-IIIa	Aminoglycoside	Human.pct	5.30303
Cluster 13016	AAC(6')-Ib-cr6	Aminoglycoside	Human.pct	5.30303
Cluster 14516	AAC(6')-Ib-cr6	Aminoglycoside	Human.pct	0.757576
Cluster 11657	APH(3')-Ia	Aminoglycoside	Human.pct	3.0303
Cluster 11648	APH(3')-Ia	Aminoglycoside	Human.pct	1.51515
Cluster 12340	ErmT	MLS	Human.pct	3.0303
Cluster 6490	cmlA1	Chloramphenicol	Human.pct	NA
Cluster 10989	AAC(3)-IId	Aminoglycoside	Human.pct	3.0303
Cluster 16109	catB3	Chloramphenicol	Human.pct	5.30303
Cluster 13954	catB3	Chloramphenicol	Human.pct	0.757576
Cluster 15126	AAC(6')-Iid	Aminoglycoside	Human.pct	1.51515
Cluster 15153	AAC(6')-Iid	Aminoglycoside	Human.pct	NA
Cluster 15109	AAC(6')-Iid	Aminoglycoside	Human.pct	3.0303
Cluster 15120	AAC(6')-Iid	Aminoglycoside	Human.pct	1.51515
Cluster 7262	floR	Chloramphenicol	Human.pct	0.757576
Cluster 7271	floR	Chloramphenicol	Human.pct	NA
Cluster 13180	QnrB13	Quinolone	Human.pct	NA
Cluster 13176	QnrB13	Quinolone	Human.pct	0.757576
Cluster 10992	AAC(3)-IIe	Aminoglycoside	Human.pct	3.0303
Cluster 16515	dfrA15	Trimethoprim	Human.pct	NA
Cluster 10261	SHV-1	Beta-lactam	Human.pct	0.757576
Cluster 11020	SHV-1	Beta-lactam	Human.pct	NA
Cluster 11790	OXA-10	Beta-lactam	Human.pct	NA
Cluster 10907	CTX-M-55	Beta-lactam	Human.pct	NA
Cluster 13806	QnrB22	Quinolone	Human.pct	NA
Cluster 13824	QnrB20	Quinolone	Human.pct	NA
Cluster 21572	QnrB66	Quinolone	Human.pct	0.757576
Cluster 28666	QnrB49	Quinolone	Human.pct	NA
Cluster 6498	cmlA5	Chloramphenicol	Human.pct	NA
Cluster 11195	APH(6)-Id	Aminoglycoside	Poultry.pct	59.4595
Cluster 10982	APH(6)-Id	Aminoglycoside	Poultry.pct	18.018
Cluster 11196	APH(6)-Id	Aminoglycoside	Poultry.pct	4.5045
Cluster 10995	APH(6)-Id	Aminoglycoside	Poultry.pct	9.90991
Cluster 12094	APH(6)-Id	Aminoglycoside	Poultry.pct	3.6036
Cluster 16327	dfrA14	Trimethoprim	Poultry.pct	45.045
Cluster 16359	dfrA14	Trimethoprim	Poultry.pct	23.4234
Cluster 16372	dfrA14	Trimethoprim	Poultry.pct	0.900901
Cluster 11441	bacA	Peptide	Poultry.pct	58.5586
Cluster 11443	bacA	Peptide	Poultry.pct	39.6396
Cluster 11466	bacA	Peptide	Poultry.pct	18.018
Cluster 11440	bacA	Peptide	Poultry.pct	13.5135
Cluster 11439	bacA	Peptide	Poultry.pct	9.00901
Cluster 10985	TEM-1	Beta-lactam	Poultry.pct	51.3514
Cluster 10994	TEM-1	Beta-lactam	Poultry.pct	5.40541
Cluster 10996	TEM-1	Beta-lactam	Poultry.pct	0.900901
Cluster 11019	TEM-1	Beta-lactam	Poultry.pct	NA
Cluster 8678	mdtE	Multidrug	Poultry.pct	47.7477
Cluster 8675	mdtE	Multidrug	Poultry.pct	45.9459
Cluster 8684	mdtE	Multidrug	Poultry.pct	25.2252
Cluster 8543	mdtE	Multidrug	Poultry.pct	13.5135
Cluster 8708	mdtE	Multidrug	Poultry.pct	4.5045
Cluster 4678	TolC	Multidrug	Poultry.pct	39.6396
Cluster 4762	TolC	Multidrug	Poultry.pct	36.9369
Cluster 4754	TolC	Multidrug	Poultry.pct	21.6216
Cluster 4676	TolC	Multidrug	Poultry.pct	16.2162
Cluster 4755	TolC	Multidrug	Poultry.pct	13.5135
Cluster 13684	QnrS1	Quinolone	Poultry.pct	30.6306
Cluster 16497	dfrA1	Trimethoprim	Poultry.pct	18.018
Cluster 16504	dfrA1	Trimethoprim	Poultry.pct	6.30631
Cluster 10888	CTX-M-15	Beta-lactam	Poultry.pct	4.5045
Cluster 15116	dfrA17	Trimethoprim	Poultry.pct	19.8198
Cluster 15121	dfrA17	Trimethoprim	Poultry.pct	NA
Cluster 16495	dfrA5	Trimethoprim	Poultry.pct	11.7117
Cluster 10709	mphA	MLS	Poultry.pct	9.00901
Cluster 10707	mphA	MLS	Poultry.pct	1.8018
Cluster 10658	mphA	MLS	Poultry.pct	NA
Cluster 10720	mphA	MLS	Poultry.pct	NA
Cluster 10717	mphA	MLS	Poultry.pct	1.8018
Cluster 5628	tet(L)	Tetracycline	Poultry.pct	15.3153
Cluster 5672	tet(L)	Tetracycline	Poultry.pct	1.8018
Cluster 13175	QnrB10	Quinolone	Poultry.pct	0.900901
Cluster 12540	QnrB10	Quinolone	Poultry.pct	NA
Cluster 3142	tet(M)	Tetracycline	Poultry.pct	12.6126
Cluster 3140	tet(M)	Tetracycline	Poultry.pct	4.5045
Cluster 3145	tet(M)	Tetracycline	Poultry.pct	NA
Cluster 3144	tet(M)	Tetracycline	Poultry.pct	NA
Cluster 3149	tet(M)	Tetracycline	Poultry.pct	0.900901
Cluster 15118	AAC(6')-Ii	Aminoglycoside	Poultry.pct	9.90991
Cluster 15123	AAC(6')-Ii	Aminoglycoside	Poultry.pct	9.90991
Cluster 15114	AAC(6')-Ii	Aminoglycoside	Poultry.pct	0.900901
Cluster 15128	AAC(6')-Ii	Aminoglycoside	Poultry.pct	1.8018
Cluster 15131	AAC(6')-Ii	Aminoglycoside	Poultry.pct	1.8018
Cluster 16061	dfrA12	Trimethoprim	Poultry.pct	7.20721
Cluster 10890	OXA-1	Beta-lactam	Poultry.pct	NA
Cluster 11836	APH(3')-IIIa	Aminoglycoside	Poultry.pct	1.8018
Cluster 13016	AAC(6')-Ib-cr6	Aminoglycoside	Poultry.pct	NA
Cluster 14516	AAC(6')-Ib-cr6	Aminoglycoside	Poultry.pct	NA
Cluster 11657	APH(3')-Ia	Aminoglycoside	Poultry.pct	2.7027
Cluster 11648	APH(3')-Ia	Aminoglycoside	Poultry.pct	NA
Cluster 12340	ErmT	MLS	Poultry.pct	1.8018
Cluster 6490	cmlA1	Chloramphenicol	Poultry.pct	3.6036
Cluster 10989	AAC(3)-IId	Aminoglycoside	Poultry.pct	0.900901
Cluster 16109	catB3	Chloramphenicol	Poultry.pct	NA
Cluster 13954	catB3	Chloramphenicol	Poultry.pct	NA
Cluster 15126	AAC(6')-Iid	Aminoglycoside	Poultry.pct	0.900901
Cluster 15153	AAC(6')-Iid	Aminoglycoside	Poultry.pct	2.7027
Cluster 15109	AAC(6')-Iid	Aminoglycoside	Poultry.pct	NA
Cluster 15120	AAC(6')-Iid	Aminoglycoside	Poultry.pct	NA
Cluster 7262	floR	Chloramphenicol	Poultry.pct	1.8018
Cluster 7271	floR	Chloramphenicol	Poultry.pct	NA
Cluster 13180	QnrB13	Quinolone	Poultry.pct	2.7027
Cluster 13176	QnrB13	Quinolone	Poultry.pct	1.8018
Cluster 10992	AAC(3)-IIe	Aminoglycoside	Poultry.pct	NA
Cluster 16515	dfrA15	Trimethoprim	Poultry.pct	NA
Cluster 10261	SHV-1	Beta-lactam	Poultry.pct	NA
Cluster 11020	SHV-1	Beta-lactam	Poultry.pct	NA
Cluster 11790	OXA-10	Beta-lactam	Poultry.pct	1.8018
Cluster 10907	CTX-M-55	Beta-lactam	Poultry.pct	1.8018
Cluster 13806	QnrB22	Quinolone	Poultry.pct	NA
Cluster 13824	QnrB20	Quinolone	Poultry.pct	1.8018
Cluster 21572	QnrB66	Quinolone	Poultry.pct	NA
Cluster 28666	QnrB49	Quinolone	Poultry.pct	NA
Cluster 6498	cmlA5	Chloramphenicol	Poultry.pct	1.8018
Cluster 11195	APH(6)-Id	Aminoglycoside	Dog.pct	41.1765
Cluster 10982	APH(6)-Id	Aminoglycoside	Dog.pct	23.5294
Cluster 11196	APH(6)-Id	Aminoglycoside	Dog.pct	23.5294
Cluster 10995	APH(6)-Id	Aminoglycoside	Dog.pct	17.6471
Cluster 12094	APH(6)-Id	Aminoglycoside	Dog.pct	NA
Cluster 16327	dfrA14	Trimethoprim	Dog.pct	29.4118
Cluster 16359	dfrA14	Trimethoprim	Dog.pct	17.6471
Cluster 16372	dfrA14	Trimethoprim	Dog.pct	NA
Cluster 11441	bacA	Peptide	Dog.pct	70.5882
Cluster 11443	bacA	Peptide	Dog.pct	52.9412
Cluster 11466	bacA	Peptide	Dog.pct	17.6471
Cluster 11440	bacA	Peptide	Dog.pct	17.6471
Cluster 11439	bacA	Peptide	Dog.pct	11.7647
Cluster 10985	TEM-1	Beta-lactam	Dog.pct	76.4706
Cluster 10994	TEM-1	Beta-lactam	Dog.pct	NA
Cluster 10996	TEM-1	Beta-lactam	Dog.pct	NA
Cluster 11019	TEM-1	Beta-lactam	Dog.pct	NA
Cluster 8678	mdtE	Multidrug	Dog.pct	52.9412
Cluster 8675	mdtE	Multidrug	Dog.pct	47.0588
Cluster 8684	mdtE	Multidrug	Dog.pct	29.4118
Cluster 8543	mdtE	Multidrug	Dog.pct	17.6471
Cluster 8708	mdtE	Multidrug	Dog.pct	17.6471
Cluster 4678	TolC	Multidrug	Dog.pct	35.2941
Cluster 4762	TolC	Multidrug	Dog.pct	35.2941
Cluster 4754	TolC	Multidrug	Dog.pct	23.5294
Cluster 4676	TolC	Multidrug	Dog.pct	11.7647
Cluster 4755	TolC	Multidrug	Dog.pct	23.5294
Cluster 13684	QnrS1	Quinolone	Dog.pct	41.1765
Cluster 16497	dfrA1	Trimethoprim	Dog.pct	29.4118
Cluster 16504	dfrA1	Trimethoprim	Dog.pct	NA
Cluster 10888	CTX-M-15	Beta-lactam	Dog.pct	23.5294
Cluster 15116	dfrA17	Trimethoprim	Dog.pct	29.4118
Cluster 15121	dfrA17	Trimethoprim	Dog.pct	NA
Cluster 16495	dfrA5	Trimethoprim	Dog.pct	5.88235
Cluster 10709	mphA	MLS	Dog.pct	29.4118
Cluster 10707	mphA	MLS	Dog.pct	17.6471
Cluster 10658	mphA	MLS	Dog.pct	NA
Cluster 10720	mphA	MLS	Dog.pct	NA
Cluster 10717	mphA	MLS	Dog.pct	NA
Cluster 5628	tet(L)	Tetracycline	Dog.pct	23.5294
Cluster 5672	tet(L)	Tetracycline	Dog.pct	NA
Cluster 13175	QnrB10	Quinolone	Dog.pct	5.88235
Cluster 12540	QnrB10	Quinolone	Dog.pct	11.7647
Cluster 3142	tet(M)	Tetracycline	Dog.pct	11.7647
Cluster 3140	tet(M)	Tetracycline	Dog.pct	NA
Cluster 3145	tet(M)	Tetracycline	Dog.pct	5.88235
Cluster 3144	tet(M)	Tetracycline	Dog.pct	11.7647
Cluster 3149	tet(M)	Tetracycline	Dog.pct	NA
Cluster 15118	AAC(6')-Ii	Aminoglycoside	Dog.pct	NA
Cluster 15123	AAC(6')-Ii	Aminoglycoside	Dog.pct	5.88235
Cluster 15114	AAC(6')-Ii	Aminoglycoside	Dog.pct	17.6471
Cluster 15128	AAC(6')-Ii	Aminoglycoside	Dog.pct	11.7647
Cluster 15131	AAC(6')-Ii	Aminoglycoside	Dog.pct	NA
Cluster 16061	dfrA12	Trimethoprim	Dog.pct	11.7647
Cluster 10890	OXA-1	Beta-lactam	Dog.pct	NA
Cluster 11836	APH(3')-IIIa	Aminoglycoside	Dog.pct	11.7647
Cluster 13016	AAC(6')-Ib-cr6	Aminoglycoside	Dog.pct	NA
Cluster 14516	AAC(6')-Ib-cr6	Aminoglycoside	Dog.pct	NA
Cluster 11657	APH(3')-Ia	Aminoglycoside	Dog.pct	11.7647
Cluster 11648	APH(3')-Ia	Aminoglycoside	Dog.pct	NA
Cluster 12340	ErmT	MLS	Dog.pct	11.7647
Cluster 6490	cmlA1	Chloramphenicol	Dog.pct	NA
Cluster 10989	AAC(3)-IId	Aminoglycoside	Dog.pct	5.88235
Cluster 16109	catB3	Chloramphenicol	Dog.pct	NA
Cluster 13954	catB3	Chloramphenicol	Dog.pct	NA
Cluster 15126	AAC(6')-Iid	Aminoglycoside	Dog.pct	5.88235
Cluster 15153	AAC(6')-Iid	Aminoglycoside	Dog.pct	NA
Cluster 15109	AAC(6')-Iid	Aminoglycoside	Dog.pct	NA
Cluster 15120	AAC(6')-Iid	Aminoglycoside	Dog.pct	NA
Cluster 7262	floR	Chloramphenicol	Dog.pct	NA
Cluster 7271	floR	Chloramphenicol	Dog.pct	NA
Cluster 13180	QnrB13	Quinolone	Dog.pct	5.88235
Cluster 13176	QnrB13	Quinolone	Dog.pct	NA
Cluster 10992	AAC(3)-IIe	Aminoglycoside	Dog.pct	NA
Cluster 16515	dfrA15	Trimethoprim	Dog.pct	5.88235
Cluster 10261	SHV-1	Beta-lactam	Dog.pct	NA
Cluster 11020	SHV-1	Beta-lactam	Dog.pct	NA
Cluster 11790	OXA-10	Beta-lactam	Dog.pct	NA
Cluster 10907	CTX-M-55	Beta-lactam	Dog.pct	NA
Cluster 13806	QnrB22	Quinolone	Dog.pct	NA
Cluster 13824	QnrB20	Quinolone	Dog.pct	NA
Cluster 21572	QnrB66	Quinolone	Dog.pct	NA
Cluster 28666	QnrB49	Quinolone	Dog.pct	NA
Cluster 6498	cmlA5	Chloramphenicol	Dog.pct	NA
Cluster 11195	APH(6)-Id	Aminoglycoside	Stored.water.pct	57.8947
Cluster 10982	APH(6)-Id	Aminoglycoside	Stored.water.pct	5.26316
Cluster 11196	APH(6)-Id	Aminoglycoside	Stored.water.pct	15.7895
Cluster 10995	APH(6)-Id	Aminoglycoside	Stored.water.pct	5.26316
Cluster 12094	APH(6)-Id	Aminoglycoside	Stored.water.pct	NA
Cluster 16327	dfrA14	Trimethoprim	Stored.water.pct	36.8421
Cluster 16359	dfrA14	Trimethoprim	Stored.water.pct	10.5263
Cluster 16372	dfrA14	Trimethoprim	Stored.water.pct	NA
Cluster 11441	bacA	Peptide	Stored.water.pct	42.1053
Cluster 11443	bacA	Peptide	Stored.water.pct	15.7895
Cluster 11466	bacA	Peptide	Stored.water.pct	21.0526
Cluster 11440	bacA	Peptide	Stored.water.pct	15.7895
Cluster 11439	bacA	Peptide	Stored.water.pct	NA
Cluster 10985	TEM-1	Beta-lactam	Stored.water.pct	68.4211
Cluster 10994	TEM-1	Beta-lactam	Stored.water.pct	NA
Cluster 10996	TEM-1	Beta-lactam	Stored.water.pct	5.26316
Cluster 11019	TEM-1	Beta-lactam	Stored.water.pct	NA
Cluster 8678	mdtE	Multidrug	Stored.water.pct	21.0526
Cluster 8675	mdtE	Multidrug	Stored.water.pct	42.1053
Cluster 8684	mdtE	Multidrug	Stored.water.pct	NA
Cluster 8543	mdtE	Multidrug	Stored.water.pct	NA
Cluster 8708	mdtE	Multidrug	Stored.water.pct	15.7895
Cluster 4678	TolC	Multidrug	Stored.water.pct	26.3158
Cluster 4762	TolC	Multidrug	Stored.water.pct	15.7895
Cluster 4754	TolC	Multidrug	Stored.water.pct	26.3158
Cluster 4676	TolC	Multidrug	Stored.water.pct	5.26316
Cluster 4755	TolC	Multidrug	Stored.water.pct	15.7895
Cluster 13684	QnrS1	Quinolone	Stored.water.pct	15.7895
Cluster 16497	dfrA1	Trimethoprim	Stored.water.pct	21.0526
Cluster 16504	dfrA1	Trimethoprim	Stored.water.pct	5.26316
Cluster 10888	CTX-M-15	Beta-lactam	Stored.water.pct	5.26316
Cluster 15116	dfrA17	Trimethoprim	Stored.water.pct	5.26316
Cluster 15121	dfrA17	Trimethoprim	Stored.water.pct	NA
Cluster 16495	dfrA5	Trimethoprim	Stored.water.pct	15.7895
Cluster 10709	mphA	MLS	Stored.water.pct	5.26316
Cluster 10707	mphA	MLS	Stored.water.pct	10.5263
Cluster 10658	mphA	MLS	Stored.water.pct	5.26316
Cluster 10720	mphA	MLS	Stored.water.pct	NA
Cluster 10717	mphA	MLS	Stored.water.pct	NA
Cluster 5628	tet(L)	Tetracycline	Stored.water.pct	NA
Cluster 5672	tet(L)	Tetracycline	Stored.water.pct	NA
Cluster 13175	QnrB10	Quinolone	Stored.water.pct	5.26316
Cluster 12540	QnrB10	Quinolone	Stored.water.pct	5.26316
Cluster 3142	tet(M)	Tetracycline	Stored.water.pct	NA
Cluster 3140	tet(M)	Tetracycline	Stored.water.pct	NA
Cluster 3145	tet(M)	Tetracycline	Stored.water.pct	NA
Cluster 3144	tet(M)	Tetracycline	Stored.water.pct	NA
Cluster 3149	tet(M)	Tetracycline	Stored.water.pct	5.26316
Cluster 15118	AAC(6')-Ii	Aminoglycoside	Stored.water.pct	10.5263
Cluster 15123	AAC(6')-Ii	Aminoglycoside	Stored.water.pct	NA
Cluster 15114	AAC(6')-Ii	Aminoglycoside	Stored.water.pct	NA
Cluster 15128	AAC(6')-Ii	Aminoglycoside	Stored.water.pct	NA
Cluster 15131	AAC(6')-Ii	Aminoglycoside	Stored.water.pct	NA
Cluster 16061	dfrA12	Trimethoprim	Stored.water.pct	NA
Cluster 10890	OXA-1	Beta-lactam	Stored.water.pct	NA
Cluster 11836	APH(3')-IIIa	Aminoglycoside	Stored.water.pct	NA
Cluster 13016	AAC(6')-Ib-cr6	Aminoglycoside	Stored.water.pct	5.26316
Cluster 14516	AAC(6')-Ib-cr6	Aminoglycoside	Stored.water.pct	NA
Cluster 11657	APH(3')-Ia	Aminoglycoside	Stored.water.pct	5.26316
Cluster 11648	APH(3')-Ia	Aminoglycoside	Stored.water.pct	NA
Cluster 12340	ErmT	MLS	Stored.water.pct	NA
Cluster 6490	cmlA1	Chloramphenicol	Stored.water.pct	NA
Cluster 10989	AAC(3)-IId	Aminoglycoside	Stored.water.pct	NA
Cluster 16109	catB3	Chloramphenicol	Stored.water.pct	NA
Cluster 13954	catB3	Chloramphenicol	Stored.water.pct	NA
Cluster 15126	AAC(6')-Iid	Aminoglycoside	Stored.water.pct	5.26316
Cluster 15153	AAC(6')-Iid	Aminoglycoside	Stored.water.pct	NA
Cluster 15109	AAC(6')-Iid	Aminoglycoside	Stored.water.pct	NA
Cluster 15120	AAC(6')-Iid	Aminoglycoside	Stored.water.pct	NA
Cluster 7262	floR	Chloramphenicol	Stored.water.pct	5.26316
Cluster 7271	floR	Chloramphenicol	Stored.water.pct	NA
Cluster 13180	QnrB13	Quinolone	Stored.water.pct	NA
Cluster 13176	QnrB13	Quinolone	Stored.water.pct	NA
Cluster 10992	AAC(3)-IIe	Aminoglycoside	Stored.water.pct	NA
Cluster 16515	dfrA15	Trimethoprim	Stored.water.pct	NA
Cluster 10261	SHV-1	Beta-lactam	Stored.water.pct	10.5263
Cluster 11020	SHV-1	Beta-lactam	Stored.water.pct	NA
Cluster 11790	OXA-10	Beta-lactam	Stored.water.pct	NA
Cluster 10907	CTX-M-55	Beta-lactam	Stored.water.pct	NA
Cluster 13806	QnrB22	Quinolone	Stored.water.pct	5.26316
Cluster 13824	QnrB20	Quinolone	Stored.water.pct	NA
Cluster 21572	QnrB66	Quinolone	Stored.water.pct	NA
Cluster 28666	QnrB49	Quinolone	Stored.water.pct	5.26316
Cluster 6498	cmlA5	Chloramphenicol	Stored.water.pct	NA
Cluster 11195	APH(6)-Id	Aminoglycoside	Household.soil.pct	71.0526
Cluster 10982	APH(6)-Id	Aminoglycoside	Household.soil.pct	15.7895
Cluster 11196	APH(6)-Id	Aminoglycoside	Household.soil.pct	10.5263
Cluster 10995	APH(6)-Id	Aminoglycoside	Household.soil.pct	7.89474
Cluster 12094	APH(6)-Id	Aminoglycoside	Household.soil.pct	NA
Cluster 16327	dfrA14	Trimethoprim	Household.soil.pct	50
Cluster 16359	dfrA14	Trimethoprim	Household.soil.pct	31.5789
Cluster 16372	dfrA14	Trimethoprim	Household.soil.pct	2.63158
Cluster 11441	bacA	Peptide	Household.soil.pct	71.0526
Cluster 11443	bacA	Peptide	Household.soil.pct	28.9474
Cluster 11466	bacA	Peptide	Household.soil.pct	36.8421
Cluster 11440	bacA	Peptide	Household.soil.pct	28.9474
Cluster 11439	bacA	Peptide	Household.soil.pct	13.1579
Cluster 10985	TEM-1	Beta-lactam	Household.soil.pct	81.5789
Cluster 10994	TEM-1	Beta-lactam	Household.soil.pct	NA
Cluster 10996	TEM-1	Beta-lactam	Household.soil.pct	NA
Cluster 11019	TEM-1	Beta-lactam	Household.soil.pct	2.63158
Cluster 8678	mdtE	Multidrug	Household.soil.pct	47.3684
Cluster 8675	mdtE	Multidrug	Household.soil.pct	60.5263
Cluster 8684	mdtE	Multidrug	Household.soil.pct	18.4211
Cluster 8543	mdtE	Multidrug	Household.soil.pct	10.5263
Cluster 8708	mdtE	Multidrug	Household.soil.pct	7.89474
Cluster 4678	TolC	Multidrug	Household.soil.pct	47.3684
Cluster 4762	TolC	Multidrug	Household.soil.pct	31.5789
Cluster 4754	TolC	Multidrug	Household.soil.pct	39.4737
Cluster 4676	TolC	Multidrug	Household.soil.pct	18.4211
Cluster 4755	TolC	Multidrug	Household.soil.pct	15.7895
Cluster 13684	QnrS1	Quinolone	Household.soil.pct	31.5789
Cluster 16497	dfrA1	Trimethoprim	Household.soil.pct	31.5789
Cluster 16504	dfrA1	Trimethoprim	Household.soil.pct	2.63158
Cluster 10888	CTX-M-15	Beta-lactam	Household.soil.pct	15.7895
Cluster 15116	dfrA17	Trimethoprim	Household.soil.pct	13.1579
Cluster 15121	dfrA17	Trimethoprim	Household.soil.pct	NA
Cluster 16495	dfrA5	Trimethoprim	Household.soil.pct	15.7895
Cluster 10709	mphA	MLS	Household.soil.pct	23.6842
Cluster 10707	mphA	MLS	Household.soil.pct	NA
Cluster 10658	mphA	MLS	Household.soil.pct	5.26316
Cluster 10720	mphA	MLS	Household.soil.pct	5.26316
Cluster 10717	mphA	MLS	Household.soil.pct	NA
Cluster 5628	tet(L)	Tetracycline	Household.soil.pct	18.4211
Cluster 5672	tet(L)	Tetracycline	Household.soil.pct	NA
Cluster 13175	QnrB10	Quinolone	Household.soil.pct	5.26316
Cluster 12540	QnrB10	Quinolone	Household.soil.pct	2.63158
Cluster 3142	tet(M)	Tetracycline	Household.soil.pct	15.7895
Cluster 3140	tet(M)	Tetracycline	Household.soil.pct	2.63158
Cluster 3145	tet(M)	Tetracycline	Household.soil.pct	5.26316
Cluster 3144	tet(M)	Tetracycline	Household.soil.pct	NA
Cluster 3149	tet(M)	Tetracycline	Household.soil.pct	NA
Cluster 15118	AAC(6')-Ii	Aminoglycoside	Household.soil.pct	26.3158
Cluster 15123	AAC(6')-Ii	Aminoglycoside	Household.soil.pct	5.26316
Cluster 15114	AAC(6')-Ii	Aminoglycoside	Household.soil.pct	2.63158
Cluster 15128	AAC(6')-Ii	Aminoglycoside	Household.soil.pct	NA
Cluster 15131	AAC(6')-Ii	Aminoglycoside	Household.soil.pct	2.63158
Cluster 16061	dfrA12	Trimethoprim	Household.soil.pct	13.1579
Cluster 10890	OXA-1	Beta-lactam	Household.soil.pct	10.5263
Cluster 11836	APH(3')-IIIa	Aminoglycoside	Household.soil.pct	5.26316
Cluster 13016	AAC(6')-Ib-cr6	Aminoglycoside	Household.soil.pct	10.5263
Cluster 14516	AAC(6')-Ib-cr6	Aminoglycoside	Household.soil.pct	2.63158
Cluster 11657	APH(3')-Ia	Aminoglycoside	Household.soil.pct	2.63158
Cluster 11648	APH(3')-Ia	Aminoglycoside	Household.soil.pct	NA
Cluster 12340	ErmT	MLS	Household.soil.pct	NA
Cluster 6490	cmlA1	Chloramphenicol	Household.soil.pct	13.1579
Cluster 10989	AAC(3)-IId	Aminoglycoside	Household.soil.pct	2.63158
Cluster 16109	catB3	Chloramphenicol	Household.soil.pct	2.63158
Cluster 13954	catB3	Chloramphenicol	Household.soil.pct	5.26316
Cluster 15126	AAC(6')-Iid	Aminoglycoside	Household.soil.pct	5.26316
Cluster 15153	AAC(6')-Iid	Aminoglycoside	Household.soil.pct	2.63158
Cluster 15109	AAC(6')-Iid	Aminoglycoside	Household.soil.pct	NA
Cluster 15120	AAC(6')-Iid	Aminoglycoside	Household.soil.pct	NA
Cluster 7262	floR	Chloramphenicol	Household.soil.pct	2.63158
Cluster 7271	floR	Chloramphenicol	Household.soil.pct	5.26316
Cluster 13180	QnrB13	Quinolone	Household.soil.pct	2.63158
Cluster 13176	QnrB13	Quinolone	Household.soil.pct	2.63158
Cluster 10992	AAC(3)-IIe	Aminoglycoside	Household.soil.pct	NA
Cluster 16515	dfrA15	Trimethoprim	Household.soil.pct	7.89474
Cluster 10261	SHV-1	Beta-lactam	Household.soil.pct	NA
Cluster 11020	SHV-1	Beta-lactam	Household.soil.pct	5.26316
Cluster 11790	OXA-10	Beta-lactam	Household.soil.pct	2.63158
Cluster 10907	CTX-M-55	Beta-lactam	Household.soil.pct	NA
Cluster 13806	QnrB22	Quinolone	Household.soil.pct	2.63158
Cluster 13824	QnrB20	Quinolone	Household.soil.pct	NA
Cluster 21572	QnrB66	Quinolone	Household.soil.pct	2.63158
Cluster 28666	QnrB49	Quinolone	Household.soil.pct	2.63158
Cluster 6498	cmlA5	Chloramphenicol	Household.soil.pct	NA
