# Supplementary material for: Contaminated drinking water facilitates Escherichia coli strain-sharing within households in urban informal settlements
Source: Nat Microbiol. 2025 May 1;10(5):1198–209. doi: 10.1038/s41564-025-01986-w (PMC12055605; doi:10.1038/s41564-025-01986-w)
Supplement: Supplementary file 12 — Source data for Fig. 6. [file 41564_2025_1986_MOESM12_ESM.xlsx]

## Sheet: source_data_Fig_6
category	HH_type	rate	overall_mean	non_mean	mob_mean	num.pairs	overall_sim	non_sim	mob_sim
Dog - Household soil	Within	0	0.936703	0.9106	0.934824	12	0.0632968	0.0893999	0.0651759
Dog - Stored water	Within	0	0.957451	0.943444	0.956407	4	0.042549	0.0565556	0.0435933
Human - Dog	Within	0	0.946095	0.928215	0.935139	46	0.0539053	0.0717847	0.064861
Human - Household soil	Within	0	0.948987	0.930388	0.932306	98	0.0510135	0.0696121	0.0676943
Human - Human	Within	0.1875	0.924321	0.886185	0.884725	116	0.0756794	0.113815	0.115275
Human - Poultry	Within	0.00222222	0.949578	0.927902	0.934532	293	0.0504221	0.0720979	0.065468
Human - Stored water	Within	0.0646259	0.935743	0.896763	0.902984	49	0.0642572	0.103237	0.097016
Poultry - Dog	Within	0.0588235	0.926671	0.888621	0.90397	36	0.0733286	0.111379	0.0960305
Poultry - Household soil	Within	0.0384615	0.936142	0.905622	0.915236	86	0.0638583	0.0943778	0.0847643
Poultry - Poultry	Within	0.152381	0.90706	0.849055	0.855451	87	0.0929396	0.150945	0.144549
Poultry - Stored water	Within	0	0.954714	0.926859	0.933014	39	0.0452863	0.0731413	0.0669864
Stored water - Household soil	Within	0.0526316	0.939431	0.914555	0.902512	16	0.0605685	0.085445	0.0974877
Dog - Dog	Between	0	0.938327	0.913145	0.933179	136	0.0616733	0.0868551	0.0668208
Dog - Household soil	Between	0.0017094	0.939369	0.915166	0.926531	634	0.0606312	0.0848343	0.0734691
Dog - Stored water	Between	0.00147059	0.956709	0.935526	0.943834	319	0.0432914	0.0644738	0.0561661
Household soil - Household soil	Between	0	0.939952	0.919592	0.926299	703	0.0600483	0.0804076	0.0737014
Human - Dog	Between	0.00267814	0.949303	0.929729	0.937878	2198	0.0506969	0.0702712	0.0621219
Human - Household soil	Between	0.00122507	0.950314	0.933974	0.937323	4918	0.0496865	0.066026	0.0626773
Human - Human	Between	0.00510204	0.952198	0.936468	0.933794	8530	0.047802	0.0635316	0.0662059
Human - Poultry	Between	0.000489796	0.951074	0.932648	0.93554	14359	0.0489259	0.0673522	0.0644596
Human - Stored water	Between	0.00029932	0.963455	0.949317	0.94546	2459	0.0365455	0.0506831	0.0545397
Poultry - Dog	Between	0.0017934	0.938194	0.910486	0.926139	1851	0.0618059	0.0895143	0.0738605
Poultry - Household soil	Between	0.00235043	0.940335	0.917701	0.924996	4132	0.059665	0.0822986	0.0750039
Poultry - Poultry	Between	0.00231293	0.938163	0.910959	0.917063	6018	0.0618369	0.089041	0.0829371
Poultry - Stored water	Between	0.000571429	0.958781	0.939757	0.940163	2070	0.0412191	0.0602427	0.0598372
Stored water - Household soil	Between	0	0.958456	0.942543	0.945795	706	0.0415444	0.0574571	0.0542053
Stored water - Stored water	Between	0	0.967745	0.951638	0.951056	171	0.0322555	0.0483615	0.0489435

## Sheet: stats
	within households		Between households
	strain-sharing vs. non-mobile	strain-sharing vs. mobile	strain-sharing vs. non-mobile	strain-sharing vs. mobile
Spearman' r	0.86	0.89	0.36	0.46
p-value	0.0003	9.7e-05	0.18	0.88
