# Supplementary material for: Contaminated drinking water facilitates Escherichia coli strain-sharing within households in urban informal settlements
Source: Nat Microbiol. 2025 May 1;10(5):1198–209. doi: 10.1038/s41564-025-01986-w (PMC12055605; doi:10.1038/s41564-025-01986-w)
Supplement: Supplementary file 13 — Source data for Extended Data Fig. 2. [file 41564_2025_1986_MOESM13_ESM.xlsx]

## Sheet: source_data_extended_data_fig2a
sample	host.type	num.strains	subcounty		host1	host2	host1_mean	host2_mean	p.value	adj.p
P1111	Poultry	5	Dagoretti South		Poultry	Human	3	2	0.0344858	0.0574763
P2109	Poultry	3	Kibera		Poultry	Stored water	3	1	0.000163868	0.00163868
A1033	Human	3	Kibera		Poultry	Household soil	3	3	0.149458	0.186823
P1066	Poultry	4	Dagoretti South		Poultry	Dog	3	3	0.519851	0.577613
P1119	Poultry	1	Dagoretti South		Human	Stored water	2	1	0.00203284	0.00668219
P2034	Poultry	3	Kibera		Human	Household soil	2	3	0.00550269	0.0110054
W1111	Stored water	2	Dagoretti South		Human	Dog	2	3	0.0875708	0.125101
A1069	Human	2	Dagoretti South		Stored water	Household soil	1	3	0.000328388	0.00164194
S1004	Household soil	3	Kibera		Stored water	Dog	1	3	0.00267288	0.00668219
D1075	Dog	3	Dagoretti South		Household soil	Dog	3	3	0.680693	0.680693
C1069	Human	3	Dagoretti South
O1104	Human	1	Kibera
W1060	Stored water	1	Dagoretti South
A1060	Human	1	Dagoretti South
A1045	Human	2	Kibera
P1038	Poultry	4	Kibera
P3069	Poultry	2	Dagoretti South
P3071	Poultry	4	Dagoretti South
P3099	Poultry	3	Dagoretti South
P2038	Poultry	2	Kibera
P3038	Poultry	3	Kibera
S1071	Household soil	4	Dagoretti South
D1045	Dog	1	Kibera
S1081	Household soil	2	Dagoretti South
P2064	Poultry	3	Dagoretti South
D1109	Dog	3	Kibera
P1058	Poultry	5	Dagoretti South
P3068	Poultry	2	Dagoretti South
P1064	Poultry	4	Dagoretti South
S1099	Household soil	2	Dagoretti South
D1076	Dog	3	Dagoretti South
P3011	Poultry	2	Kibera
P1099	Poultry	1	Dagoretti South
S1053	Household soil	4	Kibera
P1110	Poultry	2	Kibera
P2092	Poultry	3	Dagoretti South
P3060	Poultry	3	Dagoretti South
P2069	Poultry	4	Dagoretti South
D1058	Dog	4	Dagoretti South
P2060	Poultry	3	Dagoretti South
D1098	Dog	3	Dagoretti South
P1024	Poultry	2	Kibera
P2024	Poultry	2	Kibera
O1064	Human	3	Dagoretti South
P2020	Poultry	4	Kibera
A1049	Human	3	Kibera
P2050	Poultry	3	Kibera
P3051	Poultry	3	Kibera
P1109	Poultry	3	Kibera
O1069	Human	4	Dagoretti South
C1081	Human	2	Dagoretti South
S1021	Household soil	3	Kibera
C1009	Human	3	Kibera
C1053	Human	4	Kibera
P2093	Poultry	3	Dagoretti South
P1075	Poultry	2	Dagoretti South
P1033	Poultry	5	Kibera
W1081	Stored water	5	Dagoretti South
C1111	Human	3	Dagoretti South
P1081	Poultry	3	Dagoretti South
S1103	Household soil	4	Dagoretti South
P3064	Poultry	4	Dagoretti South
O1042	Human	3	Kibera
O1109	Human	3	Kibera
P1060	Poultry	2	Dagoretti South
A1109	Human	3	Kibera
O1090	Human	3	Dagoretti South
P3120	Poultry	2	Dagoretti South
P1120	Poultry	3	Dagoretti South
P2120	Poultry	4	Dagoretti South
D1011	Dog	2	Kibera
P2068	Poultry	3	Dagoretti South
P2066	Poultry	4	Dagoretti South
S1009	Household soil	2	Kibera
C1048	Human	1	Kibera
A1050	Human	5	Kibera
C1019	Human	2	Kibera
P3075	Poultry	2	Dagoretti South
O1019	Human	1	Kibera
P2104	Poultry	4	Kibera
S1034	Household soil	2	Kibera
S1076	Household soil	5	Dagoretti South
S1050	Household soil	3	Kibera
P1045	Poultry	2	Kibera
S1090	Household soil	5	Dagoretti South
P1034	Poultry	2	Kibera
S1111	Household soil	2	Dagoretti South
C1090	Human	3	Dagoretti South
O1053	Human	3	Kibera
P3109	Poultry	5	Kibera
O1004	Human	4	Kibera
D1060	Dog	5	Dagoretti South
P3005	Poultry	3	Kibera
S1030	Household soil	3	Kibera
A1009	Human	1	Kibera
W1055	Stored water	3	Kibera
P3050	Poultry	4	Kibera
C1066	Human	2	Dagoretti South
O1066	Human	2	Dagoretti South
S1024	Household soil	5	Kibera
C1080	Human	2	Dagoretti South
D1093	Dog	3	Dagoretti South
D1021	Dog	4	Kibera
A1093	Human	3	Dagoretti South
P3066	Poultry	2	Dagoretti South
S1049	Household soil	5	Kibera
P3080	Poultry	3	Dagoretti South
A1031	Human	2	Kibera
O1031	Human	2	Kibera
C1085	Human	3	Dagoretti South
C1092	Human	4	Dagoretti South
C1031	Human	1	Kibera
O1034	Human	2	Kibera
S1019	Household soil	4	Kibera
O1119	Human	2	Dagoretti South
A1051	Human	4	Kibera
A1081	Human	3	Dagoretti South
S1062	Household soil	1	Dagoretti South
D1049	Dog	4	Kibera
W1057	Stored water	2	Dagoretti South
O1057	Human	2	Dagoretti South
S1057	Household soil	1	Dagoretti South
A1066	Human	4	Dagoretti South
D1024	Dog	4	Kibera
C1057	Human	1	Dagoretti South
C1060	Human	2	Dagoretti South
A1090	Human	1	Dagoretti South
C1030	Human	3	Kibera
P1021	Poultry	3	Kibera
P2031	Poultry	4	Kibera
S1031	Household soil	3	Kibera
A1071	Human	2	Dagoretti South
C1108	Human	3	Kibera
P2099	Poultry	2	Dagoretti South
W1084	Stored water	3	Dagoretti South
C1042	Human	3	Kibera
O1108	Human	4	Kibera
A1005	Human	3	Kibera
C1045	Human	4	Kibera
P2009	Poultry	3	Kibera
P3053	Poultry	3	Kibera
O1005	Human	5	Kibera
P1080	Poultry	2	Dagoretti South
P3093	Poultry	2	Dagoretti South
P1103	Poultry	3	Dagoretti South
A1030	Human	2	Kibera
P1049	Poultry	1	Kibera
P3104	Poultry	2	Kibera
S1093	Household soil	3	Dagoretti South
C1058	Human	2	Dagoretti South
S1060	Household soil	3	Dagoretti South
P1055	Poultry	5	Kibera
A1099	Human	3	Dagoretti South
P3108	Poultry	3	Kibera
W1042	Stored water	1	Kibera
O1009	Human	3	Kibera
S1085	Household soil	4	Dagoretti South
A1021	Human	1	Kibera
A1120	Human	4	Dagoretti South
S1005	Household soil	3	Kibera
S1119	Household soil	1	Dagoretti South
P2075	Poultry	2	Dagoretti South
P1093	Poultry	3	Dagoretti South
P1009	Poultry	1	Kibera
P1005	Poultry	4	Kibera
S1109	Household soil	3	Kibera
O1058	Human	2	Dagoretti South
P2051	Poultry	2	Kibera
O1020	Human	2	Kibera
C1076	Human	4	Dagoretti South
A1024	Human	3	Kibera
A1083	Human	1	Dagoretti South
C1034	Human	2	Kibera
C1083	Human	3	Dagoretti South
C1020	Human	1	Kibera
O1093	Human	1	Dagoretti South
P1053	Poultry	4	Kibera
W1099	Stored water	4	Dagoretti South
S1120	Household soil	3	Dagoretti South
C1110	Human	2	Kibera
A1042	Human	3	Kibera
D1009	Dog	1	Kibera
S1055	Household soil	2	Kibera
A1053	Human	3	Kibera
O1033	Human	1	Kibera
C1005	Human	2	Kibera
O1120	Human	3	Dagoretti South
P3092	Poultry	3	Dagoretti South
P2076	Poultry	1	Dagoretti South
S1066	Household soil	3	Dagoretti South
W1031	Stored water	1	Kibera
S1104	Household soil	5	Kibera
P2053	Poultry	5	Kibera
S1083	Household soil	5	Dagoretti South
P1083	Poultry	4	Dagoretti South
A1055	Human	3	Kibera
D1030	Dog	2	Kibera
O1051	Human	2	Kibera
W1120	Stored water	1	Dagoretti South
D1004	Dog	2	Kibera
W1051	Stored water	1	Kibera
A1104	Human	2	Kibera
A1108	Human	3	Kibera
C1051	Human	3	Kibera
A1111	Human	3	Dagoretti South
P1019	Poultry	1	Kibera
P2071	Poultry	3	Dagoretti South
O1099	Human	2	Dagoretti South
P1098	Poultry	4	Dagoretti South
C1119	Human	2	Dagoretti South
P2005	Poultry	4	Kibera
C1104	Human	1	Kibera
P1104	Poultry	2	Kibera
P1042	Poultry	3	Kibera
C1103	Human	2	Dagoretti South
A1103	Human	2	Dagoretti South
S1108	Household soil	2	Kibera
P2090	Poultry	4	Dagoretti South
P2108	Poultry	1	Kibera
P1050	Poultry	2	Kibera
P3034	Poultry	1	Kibera
A1098	Human	4	Dagoretti South
C2068	Human	2	Dagoretti South
C1093	Human	2	Dagoretti South
A1119	Human	2	Dagoretti South
O1092	Human	1	Dagoretti South
A1058	Human	2	Dagoretti South
O1011	Human	3	Kibera
S1068	Household soil	5	Dagoretti South
C1011	Human	3	Kibera
S1110	Household soil	3	Kibera
C1109	Human	3	Kibera
S1064	Household soil	4	Dagoretti South
A1068	Human	2	Dagoretti South
P1051	Poultry	3	Kibera
A1064	Human	2	Dagoretti South
P2011	Poultry	3	Kibera
P3004	Poultry	2	Kibera
P2085	Poultry	3	Dagoretti South
P1085	Poultry	1	Dagoretti South
P1084	Poultry	2	Dagoretti South
P1048	Poultry	3	Kibera
W1005	Stored water	1	Kibera
P3057	Poultry	2	Dagoretti South
W1092	Stored water	1	Dagoretti South
W1019	Stored water	3	Kibera
P1068	Poultry	2	Dagoretti South
P1108	Poultry	3	Kibera
P3076	Poultry	2	Dagoretti South
S1084	Household soil	1	Dagoretti South
A1011	Human	4	Kibera
P2110	Poultry	3	Kibera
P1092	Poultry	2	Dagoretti South
C2048	Human	1	Kibera
D1042	Dog	2	Kibera
P1004	Poultry	3	Kibera
A1062	Human	3	Dagoretti South
S1045	Household soil	1	Kibera
P1011	Poultry	1	Kibera
A1057	Human	2	Dagoretti South
P2004	Poultry	2	Kibera
W1098	Stored water	2	Dagoretti South
O1062	Human	3	Dagoretti South
C2111	Human	5	Dagoretti South
C1099	Human	1	Dagoretti South
P3031	Poultry	3	Kibera
P1071	Poultry	2	Dagoretti South
O1021	Human	3	Kibera
P1090	Poultry	1	Dagoretti South
C1038	Human	4	Kibera
C1033	Human	3	Kibera
P1020	Poultry	2	Kibera
O1038	Human	1	Kibera
W1110	Stored water	1	Kibera
A1092	Human	3	Dagoretti South
W1083	Stored water	1	Dagoretti South
C1084	Human	1	Dagoretti South
O1049	Human	3	Kibera
C2084	Human	1	Dagoretti South
P1030	Poultry	3	Kibera
P2103	Poultry	1	Dagoretti South
P1069	Poultry	1	Dagoretti South
A1084	Human	3	Dagoretti South
O1030	Human	1	Kibera
W1064	Stored water	1	Dagoretti South
P2030	Poultry	2	Kibera
P1057	Poultry	2	Dagoretti South
W1050	Stored water	1	Kibera
A1080	Human	3	Dagoretti South
C1098	Human	1	Dagoretti South
C1024	Human	2	Kibera
A1076	Human	2	Dagoretti South
C1062	Human	1	Dagoretti South
C1049	Human	2	Kibera
C1021	Human	2	Kibera
D1057	Dog	2	Dagoretti South
P1076	Poultry	2	Dagoretti South
P2062	Poultry	1	Dagoretti South
O1045	Human	2	Kibera
C1075	Human	1	Dagoretti South
C1064	Human	1	Dagoretti South
P1062	Poultry	1	Dagoretti South
S1092	Household soil	2	Dagoretti South
O1060	Human	1	Dagoretti South
A1020	Human	1	Kibera
A1085	Human	1	Dagoretti South
C1120	Human	1	Dagoretti South
A1075	Human	2	Dagoretti South
A1048	Human	1	Kibera
C1050	Human	2	Kibera
P2057	Poultry	1	Dagoretti South
A1038	Human	2	Kibera
P3103	Poultry	1	Dagoretti South
C1004	Human	1	Kibera
P2080	Poultry	1	Dagoretti South
C1055	Human	2	Kibera
O1080	Human	1	Dagoretti South
S1051	Household soil	0	Kibera
W1068	Stored water	0	Dagoretti South
W1108	Stored water	0	Kibera
W1103	Stored water	0	Dagoretti South

## Sheet: source_data_extended_data_fig2b
n	host	iter	num.uniq.strains			X1	X2	host1_mean	host2_mean	p.value	adj.p
10	Human	X3	21			Human	Adult (> 15 yr)	21.224	22.707	1.99136e-29	2.32326e-29
10	Adult (> 15 yr)	X3	23			Human	Child (0 - 5 yr)	21.224	20.373	1.94504e-10	2.01708e-10
10	Child (0 - 5 yr)	X3	18			Human	Child (5 - 15 yr)	21.224	21.197	0.967929	0.967929
10	Child (5 - 15 yr)	X3	17			Human	Poultry	21.224	23.976	4.21365e-70	5.89911e-70
10	Poultry	X3	22			Human	Dog	21.224	25.956	1.83766e-202	4.67769e-202
10	Dog	X3	26			Human	Stored water	21.224	16.289	4.14504e-189	8.92778e-189
10	Stored water	X3	16			Human	Household soil	21.224	28.513	6.76667e-251	2.36833e-250
10	Household soil	X3	27			Adult (> 15 yr)	Child (0 - 5 yr)	22.707	20.373	4.44106e-71	6.54471e-71
10	Human	X4	24			Adult (> 15 yr)	Child (5 - 15 yr)	22.707	21.197	1.65724e-33	2.01751e-33
10	Adult (> 15 yr)	X4	21			Adult (> 15 yr)	Poultry	22.707	23.976	1.32087e-18	1.47938e-18
10	Child (0 - 5 yr)	X4	23			Adult (> 15 yr)	Dog	22.707	25.956	3.48792e-132	6.10386e-132
10	Child (5 - 15 yr)	X4	20			Adult (> 15 yr)	Stored water	22.707	16.289	2.28596e-260	1.06678e-259
10	Poultry	X4	25			Adult (> 15 yr)	Household soil	22.707	28.513	3.50508e-207	9.81424e-207
10	Dog	X4	28			Child (0 - 5 yr)	Child (5 - 15 yr)	20.373	21.197	6.14999e-12	6.62307e-12
10	Stored water	X4	17			Child (0 - 5 yr)	Poultry	20.373	23.976	1.34146e-117	2.20946e-117
10	Household soil	X4	29			Child (0 - 5 yr)	Dog	20.373	25.956	9.72788e-258	3.89115e-257
10	Human	X5	23			Child (0 - 5 yr)	Stored water	20.373	16.289	4.00046e-158	8.00092e-158
10	Adult (> 15 yr)	X5	22			Child (0 - 5 yr)	Household soil	20.373	28.513	3.13451e-283	2.92554e-282
10	Child (0 - 5 yr)	X5	18			Child (5 - 15 yr)	Poultry	21.197	23.976	1.15218e-77	1.79228e-77
10	Child (5 - 15 yr)	X5	22			Child (5 - 15 yr)	Dog	21.197	25.956	4.11239e-223	1.27941e-222
10	Poultry	X5	22			Child (5 - 15 yr)	Stored water	21.197	16.289	1.20873e-201	2.82036e-201
10	Dog	X5	23			Child (5 - 15 yr)	Household soil	21.197	28.513	2.11038e-262	1.18181e-261
10	Stored water	X5	16			Poultry	Dog	23.976	25.956	1.4282e-46	1.81771e-46
10	Household soil	X5	26			Poultry	Stored water	23.976	16.289	1.22471e-273	8.57296e-273
10	Human	X6	16			Poultry	Household soil	23.976	28.513	5.19086e-133	9.6896e-133
10	Adult (> 15 yr)	X6	25			Dog	Stored water	25.956	16.289	0	0
10	Child (0 - 5 yr)	X6	17			Dog	Household soil	25.956	28.513	1.38758e-65	1.8501e-65
10	Child (5 - 15 yr)	X6	21			Stored water	Household soil	16.289	28.513	0	0
10	Poultry	X6	24
10	Dog	X6	26
10	Stored water	X6	17
10	Household soil	X6	29
10	Human	X7	21
10	Adult (> 15 yr)	X7	26
10	Child (0 - 5 yr)	X7	18
10	Child (5 - 15 yr)	X7	21
10	Poultry	X7	20
10	Dog	X7	23
10	Stored water	X7	18
10	Household soil	X7	33
10	Human	X8	20
10	Adult (> 15 yr)	X8	24
10	Child (0 - 5 yr)	X8	19
10	Child (5 - 15 yr)	X8	21
10	Poultry	X8	22
10	Dog	X8	25
10	Stored water	X8	22
10	Household soil	X8	35
10	Human	X9	26
10	Adult (> 15 yr)	X9	25
10	Child (0 - 5 yr)	X9	24
10	Child (5 - 15 yr)	X9	19
10	Poultry	X9	29
10	Dog	X9	27
10	Stored water	X9	16
10	Household soil	X9	32
10	Human	X10	17
10	Adult (> 15 yr)	X10	22
10	Child (0 - 5 yr)	X10	25
10	Child (5 - 15 yr)	X10	22
10	Poultry	X10	25
10	Dog	X10	29
10	Stored water	X10	20
10	Household soil	X10	30
10	Human	X11	25
10	Adult (> 15 yr)	X11	22
10	Child (0 - 5 yr)	X11	18
10	Child (5 - 15 yr)	X11	20
10	Poultry	X11	24
10	Dog	X11	26
10	Stored water	X11	20
10	Household soil	X11	29
10	Human	X12	27
10	Adult (> 15 yr)	X12	25
10	Child (0 - 5 yr)	X12	23
10	Child (5 - 15 yr)	X12	22
10	Poultry	X12	23
10	Dog	X12	24
10	Stored water	X12	11
10	Household soil	X12	26
10	Human	X13	22
10	Adult (> 15 yr)	X13	21
10	Child (0 - 5 yr)	X13	18
10	Child (5 - 15 yr)	X13	19
10	Poultry	X13	18
10	Dog	X13	26
10	Stored water	X13	22
10	Household soil	X13	30
10	Human	X14	21
10	Adult (> 15 yr)	X14	26
10	Child (0 - 5 yr)	X14	23
10	Child (5 - 15 yr)	X14	23
10	Poultry	X14	26
10	Dog	X14	27
10	Stored water	X14	16
10	Household soil	X14	32
10	Human	X15	23
10	Adult (> 15 yr)	X15	18
10	Child (0 - 5 yr)	X15	26
10	Child (5 - 15 yr)	X15	19
10	Poultry	X15	21
10	Dog	X15	30
10	Stored water	X15	12
10	Household soil	X15	32
10	Human	X16	20
10	Adult (> 15 yr)	X16	20
10	Child (0 - 5 yr)	X16	22
10	Child (5 - 15 yr)	X16	22
10	Poultry	X16	21
10	Dog	X16	24
10	Stored water	X16	16
10	Household soil	X16	27
10	Human	X17	25
10	Adult (> 15 yr)	X17	16
10	Child (0 - 5 yr)	X17	19
10	Child (5 - 15 yr)	X17	24
10	Poultry	X17	22
10	Dog	X17	24
10	Stored water	X17	19
10	Household soil	X17	28
10	Human	X18	18
10	Adult (> 15 yr)	X18	25
10	Child (0 - 5 yr)	X18	21
10	Child (5 - 15 yr)	X18	17
10	Poultry	X18	18
10	Dog	X18	25
10	Stored water	X18	19
10	Household soil	X18	31
10	Human	X19	21
10	Adult (> 15 yr)	X19	20
10	Child (0 - 5 yr)	X19	24
10	Child (5 - 15 yr)	X19	23
10	Poultry	X19	29
10	Dog	X19	26
10	Stored water	X19	15
10	Household soil	X19	32
10	Human	X20	23
10	Adult (> 15 yr)	X20	24
10	Child (0 - 5 yr)	X20	19
10	Child (5 - 15 yr)	X20	25
10	Poultry	X20	23
10	Dog	X20	29
10	Stored water	X20	16
10	Household soil	X20	28
10	Human	X21	23
10	Adult (> 15 yr)	X21	26
10	Child (0 - 5 yr)	X21	20
10	Child (5 - 15 yr)	X21	18
10	Poultry	X21	19
10	Dog	X21	24
10	Stored water	X21	15
10	Household soil	X21	25
10	Human	X22	22
10	Adult (> 15 yr)	X22	21
10	Child (0 - 5 yr)	X22	18
10	Child (5 - 15 yr)	X22	24
10	Poultry	X22	31
10	Dog	X22	27
10	Stored water	X22	15
10	Household soil	X22	34
10	Human	X23	21
10	Adult (> 15 yr)	X23	23
10	Child (0 - 5 yr)	X23	21
10	Child (5 - 15 yr)	X23	17
10	Poultry	X23	25
10	Dog	X23	26
10	Stored water	X23	17
10	Household soil	X23	26
10	Human	X24	17
10	Adult (> 15 yr)	X24	23
10	Child (0 - 5 yr)	X24	21
10	Child (5 - 15 yr)	X24	18
10	Poultry	X24	25
10	Dog	X24	25
10	Stored water	X24	19
10	Household soil	X24	31
10	Human	X25	20
10	Adult (> 15 yr)	X25	19
10	Child (0 - 5 yr)	X25	24
10	Child (5 - 15 yr)	X25	24
10	Poultry	X25	22
10	Dog	X25	22
10	Stored water	X25	16
10	Household soil	X25	27
10	Human	X26	23
10	Adult (> 15 yr)	X26	25
10	Child (0 - 5 yr)	X26	22
10	Child (5 - 15 yr)	X26	22
10	Poultry	X26	20
10	Dog	X26	25
10	Stored water	X26	17
10	Household soil	X26	29
10	Human	X27	18
10	Adult (> 15 yr)	X27	20
10	Child (0 - 5 yr)	X27	20
10	Child (5 - 15 yr)	X27	19
10	Poultry	X27	25
10	Dog	X27	21
10	Stored water	X27	11
10	Household soil	X27	34
10	Human	X28	24
10	Adult (> 15 yr)	X28	20
10	Child (0 - 5 yr)	X28	18
10	Child (5 - 15 yr)	X28	26
10	Poultry	X28	27
10	Dog	X28	26
10	Stored water	X28	12
10	Household soil	X28	29
10	Human	X29	20
10	Adult (> 15 yr)	X29	24
10	Child (0 - 5 yr)	X29	21
10	Child (5 - 15 yr)	X29	23
10	Poultry	X29	24
10	Dog	X29	26
10	Stored water	X29	19
10	Household soil	X29	33
10	Human	X30	20
10	Adult (> 15 yr)	X30	23
10	Child (0 - 5 yr)	X30	18
10	Child (5 - 15 yr)	X30	20
10	Poultry	X30	26
10	Dog	X30	30
10	Stored water	X30	19
10	Household soil	X30	29
10	Human	X31	18
10	Adult (> 15 yr)	X31	24
10	Child (0 - 5 yr)	X31	21
10	Child (5 - 15 yr)	X31	13
10	Poultry	X31	25
10	Dog	X31	25
10	Stored water	X31	13
10	Household soil	X31	27
10	Human	X32	20
10	Adult (> 15 yr)	X32	17
10	Child (0 - 5 yr)	X32	20
10	Child (5 - 15 yr)	X32	22
10	Poultry	X32	24
10	Dog	X32	26
10	Stored water	X32	11
10	Household soil	X32	24
10	Human	X33	24
10	Adult (> 15 yr)	X33	25
10	Child (0 - 5 yr)	X33	20
10	Child (5 - 15 yr)	X33	23
10	Poultry	X33	26
10	Dog	X33	27
10	Stored water	X33	16
10	Household soil	X33	31
10	Human	X34	27
10	Adult (> 15 yr)	X34	26
10	Child (0 - 5 yr)	X34	20
10	Child (5 - 15 yr)	X34	21
10	Poultry	X34	19
10	Dog	X34	26
10	Stored water	X34	20
10	Household soil	X34	27
10	Human	X35	20
10	Adult (> 15 yr)	X35	20
10	Child (0 - 5 yr)	X35	24
10	Child (5 - 15 yr)	X35	16
10	Poultry	X35	30
10	Dog	X35	27
10	Stored water	X35	20
10	Household soil	X35	28
10	Human	X36	19
10	Adult (> 15 yr)	X36	22
10	Child (0 - 5 yr)	X36	17
10	Child (5 - 15 yr)	X36	16
10	Poultry	X36	19
10	Dog	X36	25
10	Stored water	X36	19
10	Household soil	X36	27
10	Human	X37	16
10	Adult (> 15 yr)	X37	20
10	Child (0 - 5 yr)	X37	20
10	Child (5 - 15 yr)	X37	22
10	Poultry	X37	19
10	Dog	X37	27
10	Stored water	X37	17
10	Household soil	X37	30
10	Human	X38	20
10	Adult (> 15 yr)	X38	25
10	Child (0 - 5 yr)	X38	19
10	Child (5 - 15 yr)	X38	21
10	Poultry	X38	22
10	Dog	X38	29
10	Stored water	X38	12
10	Household soil	X38	28
10	Human	X39	22
10	Adult (> 15 yr)	X39	22
10	Child (0 - 5 yr)	X39	21
10	Child (5 - 15 yr)	X39	16
10	Poultry	X39	19
10	Dog	X39	25
10	Stored water	X39	15
10	Household soil	X39	30
10	Human	X40	21
10	Adult (> 15 yr)	X40	26
10	Child (0 - 5 yr)	X40	18
10	Child (5 - 15 yr)	X40	14
10	Poultry	X40	23
10	Dog	X40	26
10	Stored water	X40	16
10	Household soil	X40	25
10	Human	X41	21
10	Adult (> 15 yr)	X41	26
10	Child (0 - 5 yr)	X41	23
10	Child (5 - 15 yr)	X41	18
10	Poultry	X41	26
10	Dog	X41	28
10	Stored water	X41	22
10	Household soil	X41	27
10	Human	X42	21
10	Adult (> 15 yr)	X42	22
10	Child (0 - 5 yr)	X42	25
10	Child (5 - 15 yr)	X42	18
10	Poultry	X42	21
10	Dog	X42	24
10	Stored water	X42	18
10	Household soil	X42	37
10	Human	X43	22
10	Adult (> 15 yr)	X43	22
10	Child (0 - 5 yr)	X43	23
10	Child (5 - 15 yr)	X43	20
10	Poultry	X43	24
10	Dog	X43	24
10	Stored water	X43	14
10	Household soil	X43	39
10	Human	X44	16
10	Adult (> 15 yr)	X44	20
10	Child (0 - 5 yr)	X44	21
10	Child (5 - 15 yr)	X44	20
10	Poultry	X44	31
10	Dog	X44	26
10	Stored water	X44	20
10	Household soil	X44	29
10	Human	X45	23
10	Adult (> 15 yr)	X45	25
10	Child (0 - 5 yr)	X45	18
10	Child (5 - 15 yr)	X45	22
10	Poultry	X45	23
10	Dog	X45	24
10	Stored water	X45	15
10	Household soil	X45	23
10	Human	X46	17
10	Adult (> 15 yr)	X46	27
10	Child (0 - 5 yr)	X46	21
10	Child (5 - 15 yr)	X46	16
10	Poultry	X46	25
10	Dog	X46	29
10	Stored water	X46	13
10	Household soil	X46	33
10	Human	X47	20
10	Adult (> 15 yr)	X47	25
10	Child (0 - 5 yr)	X47	21
10	Child (5 - 15 yr)	X47	22
10	Poultry	X47	22
10	Dog	X47	28
10	Stored water	X47	12
10	Household soil	X47	31
10	Human	X48	23
10	Adult (> 15 yr)	X48	18
10	Child (0 - 5 yr)	X48	19
10	Child (5 - 15 yr)	X48	21
10	Poultry	X48	22
10	Dog	X48	25
10	Stored water	X48	19
10	Household soil	X48	27
10	Human	X49	23
10	Adult (> 15 yr)	X49	23
10	Child (0 - 5 yr)	X49	17
10	Child (5 - 15 yr)	X49	23
10	Poultry	X49	29
10	Dog	X49	28
10	Stored water	X49	19
10	Household soil	X49	35
10	Human	X50	17
10	Adult (> 15 yr)	X50	24
10	Child (0 - 5 yr)	X50	20
10	Child (5 - 15 yr)	X50	22
10	Poultry	X50	23
10	Dog	X50	24
10	Stored water	X50	9
10	Household soil	X50	23
10	Human	X51	27
10	Adult (> 15 yr)	X51	26
10	Child (0 - 5 yr)	X51	18
10	Child (5 - 15 yr)	X51	21
10	Poultry	X51	31
10	Dog	X51	30
10	Stored water	X51	10
10	Household soil	X51	31
10	Human	X52	20
10	Adult (> 15 yr)	X52	23
10	Child (0 - 5 yr)	X52	20
10	Child (5 - 15 yr)	X52	20
10	Poultry	X52	22
10	Dog	X52	25
10	Stored water	X52	20
10	Household soil	X52	30
10	Human	X53	20
10	Adult (> 15 yr)	X53	21
10	Child (0 - 5 yr)	X53	21
10	Child (5 - 15 yr)	X53	20
10	Poultry	X53	23
10	Dog	X53	23
10	Stored water	X53	14
10	Household soil	X53	29
10	Human	X54	23
10	Adult (> 15 yr)	X54	22
10	Child (0 - 5 yr)	X54	19
10	Child (5 - 15 yr)	X54	23
10	Poultry	X54	27
10	Dog	X54	27
10	Stored water	X54	23
10	Household soil	X54	30
10	Human	X55	15
10	Adult (> 15 yr)	X55	19
10	Child (0 - 5 yr)	X55	22
10	Child (5 - 15 yr)	X55	25
10	Poultry	X55	23
10	Dog	X55	25
10	Stored water	X55	17
10	Household soil	X55	29
10	Human	X56	20
10	Adult (> 15 yr)	X56	25
10	Child (0 - 5 yr)	X56	23
10	Child (5 - 15 yr)	X56	19
10	Poultry	X56	26
10	Dog	X56	29
10	Stored water	X56	17
10	Household soil	X56	29
10	Human	X57	29
10	Adult (> 15 yr)	X57	23
10	Child (0 - 5 yr)	X57	17
10	Child (5 - 15 yr)	X57	24
10	Poultry	X57	26
10	Dog	X57	22
10	Stored water	X57	11
10	Household soil	X57	23
10	Human	X58	26
10	Adult (> 15 yr)	X58	19
10	Child (0 - 5 yr)	X58	21
10	Child (5 - 15 yr)	X58	26
10	Poultry	X58	18
10	Dog	X58	28
10	Stored water	X58	13
10	Household soil	X58	24
10	Human	X59	21
10	Adult (> 15 yr)	X59	24
10	Child (0 - 5 yr)	X59	23
10	Child (5 - 15 yr)	X59	17
10	Poultry	X59	19
10	Dog	X59	25
10	Stored water	X59	21
10	Household soil	X59	31
10	Human	X60	21
10	Adult (> 15 yr)	X60	20
10	Child (0 - 5 yr)	X60	23
10	Child (5 - 15 yr)	X60	22
10	Poultry	X60	20
10	Dog	X60	26
10	Stored water	X60	13
10	Household soil	X60	22
10	Human	X61	20
10	Adult (> 15 yr)	X61	24
10	Child (0 - 5 yr)	X61	19
10	Child (5 - 15 yr)	X61	15
10	Poultry	X61	21
10	Dog	X61	26
10	Stored water	X61	12
10	Household soil	X61	26
10	Human	X62	20
10	Adult (> 15 yr)	X62	23
10	Child (0 - 5 yr)	X62	21
10	Child (5 - 15 yr)	X62	16
10	Poultry	X62	33
10	Dog	X62	29
10	Stored water	X62	19
10	Household soil	X62	29
10	Human	X63	22
10	Adult (> 15 yr)	X63	24
10	Child (0 - 5 yr)	X63	20
10	Child (5 - 15 yr)	X63	21
10	Poultry	X63	27
10	Dog	X63	24
10	Stored water	X63	17
10	Household soil	X63	27
10	Human	X64	19
10	Adult (> 15 yr)	X64	23
10	Child (0 - 5 yr)	X64	19
10	Child (5 - 15 yr)	X64	22
10	Poultry	X64	18
10	Dog	X64	26
10	Stored water	X64	18
10	Household soil	X64	36
10	Human	X65	18
10	Adult (> 15 yr)	X65	22
10	Child (0 - 5 yr)	X65	20
10	Child (5 - 15 yr)	X65	22
10	Poultry	X65	24
10	Dog	X65	23
10	Stored water	X65	15
10	Household soil	X65	23
10	Human	X66	20
10	Adult (> 15 yr)	X66	25
10	Child (0 - 5 yr)	X66	20
10	Child (5 - 15 yr)	X66	19
10	Poultry	X66	20
10	Dog	X66	25
10	Stored water	X66	20
10	Household soil	X66	28
10	Human	X67	21
10	Adult (> 15 yr)	X67	24
10	Child (0 - 5 yr)	X67	23
10	Child (5 - 15 yr)	X67	21
10	Poultry	X67	24
10	Dog	X67	28
10	Stored water	X67	12
10	Household soil	X67	29
10	Human	X68	21
10	Adult (> 15 yr)	X68	22
10	Child (0 - 5 yr)	X68	18
10	Child (5 - 15 yr)	X68	28
10	Poultry	X68	20
10	Dog	X68	25
10	Stored water	X68	19
10	Household soil	X68	20
10	Human	X69	15
10	Adult (> 15 yr)	X69	22
10	Child (0 - 5 yr)	X69	21
10	Child (5 - 15 yr)	X69	25
10	Poultry	X69	27
10	Dog	X69	26
10	Stored water	X69	18
10	Household soil	X69	29
10	Human	X70	21
10	Adult (> 15 yr)	X70	24
10	Child (0 - 5 yr)	X70	19
10	Child (5 - 15 yr)	X70	21
10	Poultry	X70	30
10	Dog	X70	27
10	Stored water	X70	8
10	Household soil	X70	31
10	Human	X71	23
10	Adult (> 15 yr)	X71	20
10	Child (0 - 5 yr)	X71	19
10	Child (5 - 15 yr)	X71	19
10	Poultry	X71	24
10	Dog	X71	30
10	Stored water	X71	17
10	Household soil	X71	32
10	Human	X72	21
10	Adult (> 15 yr)	X72	27
10	Child (0 - 5 yr)	X72	19
10	Child (5 - 15 yr)	X72	16
10	Poultry	X72	25
10	Dog	X72	25
10	Stored water	X72	17
10	Household soil	X72	32
10	Human	X73	19
10	Adult (> 15 yr)	X73	19
10	Child (0 - 5 yr)	X73	16
10	Child (5 - 15 yr)	X73	22
10	Poultry	X73	24
10	Dog	X73	31
10	Stored water	X73	18
10	Household soil	X73	22
10	Human	X74	21
10	Adult (> 15 yr)	X74	25
10	Child (0 - 5 yr)	X74	17
10	Child (5 - 15 yr)	X74	28
10	Poultry	X74	17
10	Dog	X74	27
10	Stored water	X74	17
10	Household soil	X74	30
10	Human	X75	18
10	Adult (> 15 yr)	X75	25
10	Child (0 - 5 yr)	X75	25
10	Child (5 - 15 yr)	X75	19
10	Poultry	X75	26
10	Dog	X75	24
10	Stored water	X75	16
10	Household soil	X75	32
10	Human	X76	17
10	Adult (> 15 yr)	X76	19
10	Child (0 - 5 yr)	X76	16
10	Child (5 - 15 yr)	X76	21
10	Poultry	X76	27
10	Dog	X76	24
10	Stored water	X76	21
10	Household soil	X76	24
10	Human	X77	22
10	Adult (> 15 yr)	X77	22
10	Child (0 - 5 yr)	X77	24
10	Child (5 - 15 yr)	X77	24
10	Poultry	X77	29
10	Dog	X77	22
10	Stored water	X77	15
10	Household soil	X77	33
10	Human	X78	19
10	Adult (> 15 yr)	X78	20
10	Child (0 - 5 yr)	X78	19
10	Child (5 - 15 yr)	X78	21
10	Poultry	X78	22
10	Dog	X78	28
10	Stored water	X78	19
10	Household soil	X78	33
10	Human	X79	17
10	Adult (> 15 yr)	X79	21
10	Child (0 - 5 yr)	X79	25
10	Child (5 - 15 yr)	X79	20
10	Poultry	X79	30
10	Dog	X79	29
10	Stored water	X79	20
10	Household soil	X79	34
10	Human	X80	24
10	Adult (> 15 yr)	X80	20
10	Child (0 - 5 yr)	X80	18
10	Child (5 - 15 yr)	X80	21
10	Poultry	X80	22
10	Dog	X80	26
10	Stored water	X80	18
10	Household soil	X80	32
10	Human	X81	23
10	Adult (> 15 yr)	X81	23
10	Child (0 - 5 yr)	X81	19
10	Child (5 - 15 yr)	X81	22
10	Poultry	X81	22
10	Dog	X81	26
10	Stored water	X81	13
10	Household soil	X81	29
10	Human	X82	20
10	Adult (> 15 yr)	X82	25
10	Child (0 - 5 yr)	X82	21
10	Child (5 - 15 yr)	X82	20
10	Poultry	X82	27
10	Dog	X82	25
10	Stored water	X82	13
10	Household soil	X82	27
10	Human	X83	24
10	Adult (> 15 yr)	X83	25
10	Child (0 - 5 yr)	X83	20
10	Child (5 - 15 yr)	X83	21
10	Poultry	X83	24
10	Dog	X83	28
10	Stored water	X83	23
10	Household soil	X83	26
10	Human	X84	22
10	Adult (> 15 yr)	X84	22
10	Child (0 - 5 yr)	X84	24
10	Child (5 - 15 yr)	X84	22
10	Poultry	X84	24
10	Dog	X84	24
10	Stored water	X84	17
10	Household soil	X84	27
10	Human	X85	25
10	Adult (> 15 yr)	X85	20
10	Child (0 - 5 yr)	X85	24
10	Child (5 - 15 yr)	X85	24
10	Poultry	X85	20
10	Dog	X85	27
10	Stored water	X85	19
10	Household soil	X85	32
10	Human	X86	23
10	Adult (> 15 yr)	X86	25
10	Child (0 - 5 yr)	X86	18
10	Child (5 - 15 yr)	X86	24
10	Poultry	X86	24
10	Dog	X86	23
10	Stored water	X86	17
10	Household soil	X86	30
10	Human	X87	25
10	Adult (> 15 yr)	X87	24
10	Child (0 - 5 yr)	X87	20
10	Child (5 - 15 yr)	X87	23
10	Poultry	X87	20
10	Dog	X87	22
10	Stored water	X87	16
10	Household soil	X87	34
10	Human	X88	25
10	Adult (> 15 yr)	X88	22
10	Child (0 - 5 yr)	X88	17
10	Child (5 - 15 yr)	X88	22
10	Poultry	X88	25
10	Dog	X88	29
10	Stored water	X88	15
10	Household soil	X88	32
10	Human	X89	20
10	Adult (> 15 yr)	X89	21
10	Child (0 - 5 yr)	X89	23
10	Child (5 - 15 yr)	X89	20
10	Poultry	X89	26
10	Dog	X89	27
10	Stored water	X89	16
10	Household soil	X89	27
10	Human	X90	22
10	Adult (> 15 yr)	X90	15
10	Child (0 - 5 yr)	X90	14
10	Child (5 - 15 yr)	X90	18
10	Poultry	X90	24
10	Dog	X90	23
10	Stored water	X90	15
10	Household soil	X90	23
10	Human	X91	22
10	Adult (> 15 yr)	X91	25
10	Child (0 - 5 yr)	X91	18
10	Child (5 - 15 yr)	X91	24
10	Poultry	X91	30
10	Dog	X91	28
10	Stored water	X91	17
10	Household soil	X91	33
10	Human	X92	24
10	Adult (> 15 yr)	X92	24
10	Child (0 - 5 yr)	X92	21
10	Child (5 - 15 yr)	X92	21
10	Poultry	X92	20
10	Dog	X92	25
10	Stored water	X92	17
10	Household soil	X92	30
10	Human	X93	26
10	Adult (> 15 yr)	X93	20
10	Child (0 - 5 yr)	X93	20
10	Child (5 - 15 yr)	X93	20
10	Poultry	X93	24
10	Dog	X93	25
10	Stored water	X93	19
10	Household soil	X93	38
10	Human	X94	18
10	Adult (> 15 yr)	X94	25
10	Child (0 - 5 yr)	X94	20
10	Child (5 - 15 yr)	X94	24
10	Poultry	X94	27
10	Dog	X94	24
10	Stored water	X94	15
10	Household soil	X94	23
10	Human	X95	23
10	Adult (> 15 yr)	X95	23
10	Child (0 - 5 yr)	X95	20
10	Child (5 - 15 yr)	X95	20
10	Poultry	X95	22
10	Dog	X95	27
10	Stored water	X95	14
10	Household soil	X95	32
10	Human	X96	26
10	Adult (> 15 yr)	X96	24
10	Child (0 - 5 yr)	X96	18
10	Child (5 - 15 yr)	X96	18
10	Poultry	X96	23
10	Dog	X96	28
10	Stored water	X96	13
10	Household soil	X96	28
10	Human	X97	22
10	Adult (> 15 yr)	X97	16
10	Child (0 - 5 yr)	X97	19
10	Child (5 - 15 yr)	X97	30
10	Poultry	X97	25
10	Dog	X97	22
10	Stored water	X97	12
10	Household soil	X97	24
10	Human	X98	22
10	Adult (> 15 yr)	X98	20
10	Child (0 - 5 yr)	X98	20
10	Child (5 - 15 yr)	X98	20
10	Poultry	X98	29
10	Dog	X98	28
10	Stored water	X98	11
10	Household soil	X98	26
10	Human	X99	25
10	Adult (> 15 yr)	X99	18
10	Child (0 - 5 yr)	X99	27
10	Child (5 - 15 yr)	X99	19
10	Poultry	X99	25
10	Dog	X99	28
10	Stored water	X99	9
10	Household soil	X99	29
10	Human	X100	20
10	Adult (> 15 yr)	X100	22
10	Child (0 - 5 yr)	X100	22
10	Child (5 - 15 yr)	X100	20
10	Poultry	X100	22
10	Dog	X100	24
10	Stored water	X100	15
10	Household soil	X100	27
10	Human	X101	25
10	Adult (> 15 yr)	X101	22
10	Child (0 - 5 yr)	X101	20
10	Child (5 - 15 yr)	X101	23
10	Poultry	X101	27
10	Dog	X101	29
10	Stored water	X101	15
10	Household soil	X101	30
10	Human	X102	22
10	Adult (> 15 yr)	X102	20
10	Child (0 - 5 yr)	X102	20
10	Child (5 - 15 yr)	X102	22
10	Poultry	X102	20
10	Dog	X102	29
10	Stored water	X102	19
10	Household soil	X102	27
10	Human	X103	24
10	Adult (> 15 yr)	X103	27
10	Child (0 - 5 yr)	X103	22
10	Child (5 - 15 yr)	X103	25
10	Poultry	X103	21
10	Dog	X103	24
10	Stored water	X103	17
10	Household soil	X103	31
10	Human	X104	26
10	Adult (> 15 yr)	X104	24
10	Child (0 - 5 yr)	X104	15
10	Child (5 - 15 yr)	X104	24
10	Poultry	X104	24
10	Dog	X104	28
10	Stored water	X104	20
10	Household soil	X104	29
10	Human	X105	18
10	Adult (> 15 yr)	X105	21
10	Child (0 - 5 yr)	X105	17
10	Child (5 - 15 yr)	X105	25
10	Poultry	X105	23
10	Dog	X105	30
10	Stored water	X105	17
10	Household soil	X105	31
10	Human	X106	23
10	Adult (> 15 yr)	X106	26
10	Child (0 - 5 yr)	X106	22
10	Child (5 - 15 yr)	X106	23
10	Poultry	X106	24
10	Dog	X106	23
10	Stored water	X106	10
10	Household soil	X106	28
10	Human	X107	20
10	Adult (> 15 yr)	X107	25
10	Child (0 - 5 yr)	X107	22
10	Child (5 - 15 yr)	X107	21
10	Poultry	X107	25
10	Dog	X107	29
10	Stored water	X107	16
10	Household soil	X107	29
10	Human	X108	19
10	Adult (> 15 yr)	X108	23
10	Child (0 - 5 yr)	X108	20
10	Child (5 - 15 yr)	X108	25
10	Poultry	X108	20
10	Dog	X108	28
10	Stored water	X108	16
10	Household soil	X108	31
10	Human	X109	22
10	Adult (> 15 yr)	X109	22
10	Child (0 - 5 yr)	X109	19
10	Child (5 - 15 yr)	X109	19
10	Poultry	X109	21
10	Dog	X109	28
10	Stored water	X109	15
10	Household soil	X109	24
10	Human	X110	24
10	Adult (> 15 yr)	X110	18
10	Child (0 - 5 yr)	X110	21
10	Child (5 - 15 yr)	X110	19
10	Poultry	X110	21
10	Dog	X110	26
10	Stored water	X110	15
10	Household soil	X110	27
10	Human	X111	26
10	Adult (> 15 yr)	X111	23
10	Child (0 - 5 yr)	X111	18
10	Child (5 - 15 yr)	X111	21
10	Poultry	X111	25
10	Dog	X111	28
10	Stored water	X111	25
10	Household soil	X111	27
10	Human	X112	26
10	Adult (> 15 yr)	X112	18
10	Child (0 - 5 yr)	X112	20
10	Child (5 - 15 yr)	X112	22
10	Poultry	X112	29
10	Dog	X112	28
10	Stored water	X112	19
10	Household soil	X112	23
10	Human	X113	19
10	Adult (> 15 yr)	X113	21
10	Child (0 - 5 yr)	X113	24
10	Child (5 - 15 yr)	X113	22
10	Poultry	X113	27
10	Dog	X113	25
10	Stored water	X113	17
10	Household soil	X113	26
10	Human	X114	21
10	Adult (> 15 yr)	X114	26
10	Child (0 - 5 yr)	X114	15
10	Child (5 - 15 yr)	X114	22
10	Poultry	X114	32
10	Dog	X114	28
10	Stored water	X114	13
10	Household soil	X114	31
10	Human	X115	24
10	Adult (> 15 yr)	X115	24
10	Child (0 - 5 yr)	X115	19
10	Child (5 - 15 yr)	X115	22
10	Poultry	X115	27
10	Dog	X115	27
10	Stored water	X115	20
10	Household soil	X115	25
10	Human	X116	21
10	Adult (> 15 yr)	X116	25
10	Child (0 - 5 yr)	X116	18
10	Child (5 - 15 yr)	X116	27
10	Poultry	X116	24
10	Dog	X116	23
10	Stored water	X116	18
10	Household soil	X116	27
10	Human	X117	16
10	Adult (> 15 yr)	X117	23
10	Child (0 - 5 yr)	X117	22
10	Child (5 - 15 yr)	X117	21
10	Poultry	X117	27
10	Dog	X117	23
10	Stored water	X117	14
10	Household soil	X117	29
10	Human	X118	24
10	Adult (> 15 yr)	X118	26
10	Child (0 - 5 yr)	X118	19
10	Child (5 - 15 yr)	X118	21
10	Poultry	X118	27
10	Dog	X118	24
10	Stored water	X118	17
10	Household soil	X118	28
10	Human	X119	16
10	Adult (> 15 yr)	X119	23
10	Child (0 - 5 yr)	X119	21
10	Child (5 - 15 yr)	X119	25
10	Poultry	X119	24
10	Dog	X119	28
10	Stored water	X119	21
10	Household soil	X119	28
10	Human	X120	22
10	Adult (> 15 yr)	X120	24
10	Child (0 - 5 yr)	X120	19
10	Child (5 - 15 yr)	X120	19
10	Poultry	X120	21
10	Dog	X120	25
10	Stored water	X120	17
10	Household soil	X120	30
10	Human	X121	18
10	Adult (> 15 yr)	X121	24
10	Child (0 - 5 yr)	X121	18
10	Child (5 - 15 yr)	X121	19
10	Poultry	X121	20
10	Dog	X121	27
10	Stored water	X121	17
10	Household soil	X121	33
10	Human	X122	28
10	Adult (> 15 yr)	X122	20
10	Child (0 - 5 yr)	X122	22
10	Child (5 - 15 yr)	X122	21
10	Poultry	X122	23
10	Dog	X122	23
10	Stored water	X122	15
10	Household soil	X122	26
10	Human	X123	23
10	Adult (> 15 yr)	X123	24
10	Child (0 - 5 yr)	X123	20
10	Child (5 - 15 yr)	X123	26
10	Poultry	X123	22
10	Dog	X123	29
10	Stored water	X123	9
10	Household soil	X123	22
10	Human	X124	20
10	Adult (> 15 yr)	X124	23
10	Child (0 - 5 yr)	X124	20
10	Child (5 - 15 yr)	X124	22
10	Poultry	X124	27
10	Dog	X124	25
10	Stored water	X124	18
10	Household soil	X124	27
10	Human	X125	22
10	Adult (> 15 yr)	X125	22
10	Child (0 - 5 yr)	X125	16
10	Child (5 - 15 yr)	X125	21
10	Poultry	X125	24
10	Dog	X125	27
10	Stored water	X125	19
10	Household soil	X125	35
10	Human	X126	19
10	Adult (> 15 yr)	X126	24
10	Child (0 - 5 yr)	X126	23
10	Child (5 - 15 yr)	X126	21
10	Poultry	X126	26
10	Dog	X126	27
10	Stored water	X126	17
10	Household soil	X126	30
10	Human	X127	16
10	Adult (> 15 yr)	X127	17
10	Child (0 - 5 yr)	X127	21
10	Child (5 - 15 yr)	X127	24
10	Poultry	X127	24
10	Dog	X127	26
10	Stored water	X127	18
10	Household soil	X127	30
10	Human	X128	17
10	Adult (> 15 yr)	X128	24
10	Child (0 - 5 yr)	X128	19
10	Child (5 - 15 yr)	X128	22
10	Poultry	X128	26
10	Dog	X128	29
10	Stored water	X128	18
10	Household soil	X128	32
10	Human	X129	19
10	Adult (> 15 yr)	X129	24
10	Child (0 - 5 yr)	X129	23
10	Child (5 - 15 yr)	X129	21
10	Poultry	X129	26
10	Dog	X129	27
10	Stored water	X129	13
10	Household soil	X129	23
10	Human	X130	24
10	Adult (> 15 yr)	X130	24
10	Child (0 - 5 yr)	X130	19
10	Child (5 - 15 yr)	X130	23
10	Poultry	X130	27
10	Dog	X130	28
10	Stored water	X130	22
10	Household soil	X130	28
10	Human	X131	25
10	Adult (> 15 yr)	X131	24
10	Child (0 - 5 yr)	X131	18
10	Child (5 - 15 yr)	X131	23
10	Poultry	X131	23
10	Dog	X131	26
10	Stored water	X131	17
10	Household soil	X131	24
10	Human	X132	17
10	Adult (> 15 yr)	X132	23
10	Child (0 - 5 yr)	X132	22
10	Child (5 - 15 yr)	X132	20
10	Poultry	X132	26
10	Dog	X132	26
10	Stored water	X132	14
10	Household soil	X132	24
10	Human	X133	21
10	Adult (> 15 yr)	X133	22
10	Child (0 - 5 yr)	X133	19
10	Child (5 - 15 yr)	X133	19
10	Poultry	X133	24
10	Dog	X133	25
10	Stored water	X133	16
10	Household soil	X133	35
10	Human	X134	18
10	Adult (> 15 yr)	X134	25
10	Child (0 - 5 yr)	X134	15
10	Child (5 - 15 yr)	X134	20
10	Poultry	X134	22
10	Dog	X134	27
10	Stored water	X134	15
10	Household soil	X134	29
10	Human	X135	23
10	Adult (> 15 yr)	X135	24
10	Child (0 - 5 yr)	X135	19
10	Child (5 - 15 yr)	X135	21
10	Poultry	X135	19
10	Dog	X135	28
10	Stored water	X135	21
10	Household soil	X135	28
10	Human	X136	24
10	Adult (> 15 yr)	X136	22
10	Child (0 - 5 yr)	X136	18
10	Child (5 - 15 yr)	X136	23
10	Poultry	X136	29
10	Dog	X136	26
10	Stored water	X136	16
10	Household soil	X136	33
10	Human	X137	20
10	Adult (> 15 yr)	X137	22
10	Child (0 - 5 yr)	X137	24
10	Child (5 - 15 yr)	X137	21
10	Poultry	X137	23
10	Dog	X137	25
10	Stored water	X137	18
10	Household soil	X137	28
10	Human	X138	20
10	Adult (> 15 yr)	X138	22
10	Child (0 - 5 yr)	X138	18
10	Child (5 - 15 yr)	X138	21
10	Poultry	X138	25
10	Dog	X138	27
10	Stored water	X138	15
10	Household soil	X138	22
10	Human	X139	26
10	Adult (> 15 yr)	X139	25
10	Child (0 - 5 yr)	X139	20
10	Child (5 - 15 yr)	X139	26
10	Poultry	X139	19
10	Dog	X139	30
10	Stored water	X139	20
10	Household soil	X139	27
10	Human	X140	21
10	Adult (> 15 yr)	X140	20
10	Child (0 - 5 yr)	X140	25
10	Child (5 - 15 yr)	X140	27
10	Poultry	X140	29
10	Dog	X140	31
10	Stored water	X140	20
10	Household soil	X140	32
10	Human	X141	18
10	Adult (> 15 yr)	X141	21
10	Child (0 - 5 yr)	X141	14
10	Child (5 - 15 yr)	X141	18
10	Poultry	X141	19
10	Dog	X141	31
10	Stored water	X141	18
10	Household soil	X141	34
10	Human	X142	27
10	Adult (> 15 yr)	X142	25
10	Child (0 - 5 yr)	X142	22
10	Child (5 - 15 yr)	X142	24
10	Poultry	X142	28
10	Dog	X142	25
10	Stored water	X142	13
10	Household soil	X142	32
10	Human	X143	21
10	Adult (> 15 yr)	X143	23
10	Child (0 - 5 yr)	X143	22
10	Child (5 - 15 yr)	X143	19
10	Poultry	X143	26
10	Dog	X143	31
10	Stored water	X143	24
10	Household soil	X143	26
10	Human	X144	15
10	Adult (> 15 yr)	X144	23
10	Child (0 - 5 yr)	X144	19
10	Child (5 - 15 yr)	X144	20
10	Poultry	X144	31
10	Dog	X144	27
10	Stored water	X144	18
10	Household soil	X144	26
10	Human	X145	23
10	Adult (> 15 yr)	X145	23
10	Child (0 - 5 yr)	X145	19
10	Child (5 - 15 yr)	X145	18
10	Poultry	X145	22
10	Dog	X145	25
10	Stored water	X145	21
10	Household soil	X145	32
10	Human	X146	16
10	Adult (> 15 yr)	X146	25
10	Child (0 - 5 yr)	X146	18
10	Child (5 - 15 yr)	X146	22
10	Poultry	X146	27
10	Dog	X146	30
10	Stored water	X146	16
10	Household soil	X146	23
10	Human	X147	22
10	Adult (> 15 yr)	X147	19
10	Child (0 - 5 yr)	X147	21
10	Child (5 - 15 yr)	X147	22
10	Poultry	X147	19
10	Dog	X147	28
10	Stored water	X147	14
10	Household soil	X147	25
10	Human	X148	20
10	Adult (> 15 yr)	X148	26
10	Child (0 - 5 yr)	X148	20
10	Child (5 - 15 yr)	X148	18
10	Poultry	X148	26
10	Dog	X148	25
10	Stored water	X148	21
10	Household soil	X148	25
10	Human	X149	28
10	Adult (> 15 yr)	X149	26
10	Child (0 - 5 yr)	X149	21
10	Child (5 - 15 yr)	X149	20
10	Poultry	X149	22
10	Dog	X149	30
10	Stored water	X149	20
10	Household soil	X149	28
10	Human	X150	24
10	Adult (> 15 yr)	X150	28
10	Child (0 - 5 yr)	X150	19
10	Child (5 - 15 yr)	X150	20
10	Poultry	X150	20
10	Dog	X150	25
10	Stored water	X150	14
10	Household soil	X150	33
10	Human	X151	23
10	Adult (> 15 yr)	X151	28
10	Child (0 - 5 yr)	X151	17
10	Child (5 - 15 yr)	X151	20
10	Poultry	X151	23
10	Dog	X151	22
10	Stored water	X151	16
10	Household soil	X151	26
10	Human	X152	28
10	Adult (> 15 yr)	X152	22
10	Child (0 - 5 yr)	X152	20
10	Child (5 - 15 yr)	X152	21
10	Poultry	X152	23
10	Dog	X152	27
10	Stored water	X152	16
10	Household soil	X152	28
10	Human	X153	20
10	Adult (> 15 yr)	X153	24
10	Child (0 - 5 yr)	X153	17
10	Child (5 - 15 yr)	X153	25
10	Poultry	X153	20
10	Dog	X153	27
10	Stored water	X153	11
10	Household soil	X153	34
10	Human	X154	18
10	Adult (> 15 yr)	X154	23
10	Child (0 - 5 yr)	X154	21
10	Child (5 - 15 yr)	X154	22
10	Poultry	X154	28
10	Dog	X154	23
10	Stored water	X154	14
10	Household soil	X154	30
10	Human	X155	22
10	Adult (> 15 yr)	X155	26
10	Child (0 - 5 yr)	X155	18
10	Child (5 - 15 yr)	X155	22
10	Poultry	X155	26
10	Dog	X155	23
10	Stored water	X155	17
10	Household soil	X155	26
10	Human	X156	17
10	Adult (> 15 yr)	X156	25
10	Child (0 - 5 yr)	X156	26
10	Child (5 - 15 yr)	X156	17
10	Poultry	X156	24
10	Dog	X156	28
10	Stored water	X156	13
10	Household soil	X156	31
10	Human	X157	20
10	Adult (> 15 yr)	X157	18
10	Child (0 - 5 yr)	X157	16
10	Child (5 - 15 yr)	X157	21
10	Poultry	X157	27
10	Dog	X157	26
10	Stored water	X157	11
10	Household soil	X157	27
10	Human	X158	20
10	Adult (> 15 yr)	X158	22
10	Child (0 - 5 yr)	X158	21
10	Child (5 - 15 yr)	X158	20
10	Poultry	X158	22
10	Dog	X158	22
10	Stored water	X158	18
10	Household soil	X158	27
10	Human	X159	19
10	Adult (> 15 yr)	X159	26
10	Child (0 - 5 yr)	X159	24
10	Child (5 - 15 yr)	X159	23
10	Poultry	X159	23
10	Dog	X159	27
10	Stored water	X159	16
10	Household soil	X159	35
10	Human	X160	23
10	Adult (> 15 yr)	X160	23
10	Child (0 - 5 yr)	X160	20
10	Child (5 - 15 yr)	X160	19
10	Poultry	X160	23
10	Dog	X160	24
10	Stored water	X160	16
10	Household soil	X160	29
10	Human	X161	22
10	Adult (> 15 yr)	X161	18
10	Child (0 - 5 yr)	X161	19
10	Child (5 - 15 yr)	X161	17
10	Poultry	X161	25
10	Dog	X161	27
10	Stored water	X161	19
10	Household soil	X161	30
10	Human	X162	24
10	Adult (> 15 yr)	X162	24
10	Child (0 - 5 yr)	X162	18
10	Child (5 - 15 yr)	X162	16
10	Poultry	X162	27
10	Dog	X162	23
10	Stored water	X162	17
10	Household soil	X162	26
10	Human	X163	20
10	Adult (> 15 yr)	X163	24
10	Child (0 - 5 yr)	X163	22
10	Child (5 - 15 yr)	X163	22
10	Poultry	X163	30
10	Dog	X163	28
10	Stored water	X163	18
10	Household soil	X163	27
10	Human	X164	17
10	Adult (> 15 yr)	X164	23
10	Child (0 - 5 yr)	X164	18
10	Child (5 - 15 yr)	X164	20
10	Poultry	X164	24
10	Dog	X164	23
10	Stored water	X164	16
10	Household soil	X164	32
10	Human	X165	23
10	Adult (> 15 yr)	X165	25
10	Child (0 - 5 yr)	X165	19
10	Child (5 - 15 yr)	X165	25
10	Poultry	X165	27
10	Dog	X165	24
10	Stored water	X165	12
10	Household soil	X165	30
10	Human	X166	26
10	Adult (> 15 yr)	X166	21
10	Child (0 - 5 yr)	X166	18
10	Child (5 - 15 yr)	X166	20
10	Poultry	X166	24
10	Dog	X166	23
10	Stored water	X166	22
10	Household soil	X166	34
10	Human	X167	18
10	Adult (> 15 yr)	X167	23
10	Child (0 - 5 yr)	X167	17
10	Child (5 - 15 yr)	X167	20
10	Poultry	X167	25
10	Dog	X167	29
10	Stored water	X167	16
10	Household soil	X167	32
10	Human	X168	19
10	Adult (> 15 yr)	X168	24
10	Child (0 - 5 yr)	X168	20
10	Child (5 - 15 yr)	X168	20
10	Poultry	X168	27
10	Dog	X168	25
10	Stored water	X168	11
10	Household soil	X168	30
10	Human	X169	25
10	Adult (> 15 yr)	X169	20
10	Child (0 - 5 yr)	X169	26
10	Child (5 - 15 yr)	X169	18
10	Poultry	X169	22
10	Dog	X169	25
10	Stored water	X169	12
10	Household soil	X169	31
10	Human	X170	22
10	Adult (> 15 yr)	X170	22
10	Child (0 - 5 yr)	X170	22
10	Child (5 - 15 yr)	X170	23
10	Poultry	X170	28
10	Dog	X170	28
10	Stored water	X170	17
10	Household soil	X170	32
10	Human	X171	21
10	Adult (> 15 yr)	X171	21
10	Child (0 - 5 yr)	X171	20
10	Child (5 - 15 yr)	X171	18
10	Poultry	X171	28
10	Dog	X171	25
10	Stored water	X171	18
10	Household soil	X171	32
10	Human	X172	19
10	Adult (> 15 yr)	X172	24
10	Child (0 - 5 yr)	X172	25
10	Child (5 - 15 yr)	X172	19
10	Poultry	X172	29
10	Dog	X172	22
10	Stored water	X172	20
10	Household soil	X172	30
10	Human	X173	22
10	Adult (> 15 yr)	X173	28
10	Child (0 - 5 yr)	X173	16
10	Child (5 - 15 yr)	X173	19
10	Poultry	X173	22
10	Dog	X173	26
10	Stored water	X173	13
10	Household soil	X173	28
10	Human	X174	27
10	Adult (> 15 yr)	X174	20
10	Child (0 - 5 yr)	X174	17
10	Child (5 - 15 yr)	X174	23
10	Poultry	X174	24
10	Dog	X174	24
10	Stored water	X174	16
10	Household soil	X174	30
10	Human	X175	21
10	Adult (> 15 yr)	X175	22
10	Child (0 - 5 yr)	X175	29
10	Child (5 - 15 yr)	X175	22
10	Poultry	X175	27
10	Dog	X175	26
10	Stored water	X175	12
10	Household soil	X175	30
10	Human	X176	22
10	Adult (> 15 yr)	X176	21
10	Child (0 - 5 yr)	X176	22
10	Child (5 - 15 yr)	X176	24
10	Poultry	X176	19
10	Dog	X176	23
10	Stored water	X176	18
10	Household soil	X176	31
10	Human	X177	24
10	Adult (> 15 yr)	X177	25
10	Child (0 - 5 yr)	X177	23
10	Child (5 - 15 yr)	X177	23
10	Poultry	X177	21
10	Dog	X177	26
10	Stored water	X177	19
10	Household soil	X177	34
10	Human	X178	23
10	Adult (> 15 yr)	X178	23
10	Child (0 - 5 yr)	X178	20
10	Child (5 - 15 yr)	X178	23
10	Poultry	X178	27
10	Dog	X178	24
10	Stored water	X178	20
10	Household soil	X178	25
10	Human	X179	23
10	Adult (> 15 yr)	X179	21
10	Child (0 - 5 yr)	X179	16
10	Child (5 - 15 yr)	X179	19
10	Poultry	X179	29
10	Dog	X179	27
10	Stored water	X179	21
10	Household soil	X179	33
10	Human	X180	19
10	Adult (> 15 yr)	X180	25
10	Child (0 - 5 yr)	X180	15
10	Child (5 - 15 yr)	X180	19
10	Poultry	X180	27
10	Dog	X180	28
10	Stored water	X180	12
10	Household soil	X180	30
10	Human	X181	25
10	Adult (> 15 yr)	X181	26
10	Child (0 - 5 yr)	X181	17
10	Child (5 - 15 yr)	X181	21
10	Poultry	X181	20
10	Dog	X181	26
10	Stored water	X181	17
10	Household soil	X181	24
10	Human	X182	19
10	Adult (> 15 yr)	X182	23
10	Child (0 - 5 yr)	X182	16
10	Child (5 - 15 yr)	X182	19
10	Poultry	X182	25
10	Dog	X182	25
10	Stored water	X182	13
10	Household soil	X182	20
10	Human	X183	19
10	Adult (> 15 yr)	X183	26
10	Child (0 - 5 yr)	X183	22
10	Child (5 - 15 yr)	X183	21
10	Poultry	X183	27
10	Dog	X183	25
10	Stored water	X183	17
10	Household soil	X183	24
10	Human	X184	18
10	Adult (> 15 yr)	X184	19
10	Child (0 - 5 yr)	X184	20
10	Child (5 - 15 yr)	X184	21
10	Poultry	X184	25
10	Dog	X184	31
10	Stored water	X184	16
10	Household soil	X184	32
10	Human	X185	20
10	Adult (> 15 yr)	X185	22
10	Child (0 - 5 yr)	X185	20
10	Child (5 - 15 yr)	X185	22
10	Poultry	X185	23
10	Dog	X185	24
10	Stored water	X185	8
10	Household soil	X185	32
10	Human	X186	18
10	Adult (> 15 yr)	X186	19
10	Child (0 - 5 yr)	X186	20
10	Child (5 - 15 yr)	X186	21
10	Poultry	X186	26
10	Dog	X186	27
10	Stored water	X186	13
10	Household soil	X186	27
10	Human	X187	17
10	Adult (> 15 yr)	X187	25
10	Child (0 - 5 yr)	X187	20
10	Child (5 - 15 yr)	X187	19
10	Poultry	X187	15
10	Dog	X187	26
10	Stored water	X187	16
10	Household soil	X187	27
10	Human	X188	23
10	Adult (> 15 yr)	X188	23
10	Child (0 - 5 yr)	X188	20
10	Child (5 - 15 yr)	X188	20
10	Poultry	X188	22
10	Dog	X188	27
10	Stored water	X188	17
10	Household soil	X188	23
10	Human	X189	24
10	Adult (> 15 yr)	X189	22
10	Child (0 - 5 yr)	X189	26
10	Child (5 - 15 yr)	X189	20
10	Poultry	X189	23
10	Dog	X189	25
10	Stored water	X189	18
10	Household soil	X189	22
10	Human	X190	21
10	Adult (> 15 yr)	X190	21
10	Child (0 - 5 yr)	X190	22
10	Child (5 - 15 yr)	X190	21
10	Poultry	X190	25
10	Dog	X190	27
10	Stored water	X190	16
10	Household soil	X190	28
10	Human	X191	26
10	Adult (> 15 yr)	X191	25
10	Child (0 - 5 yr)	X191	22
10	Child (5 - 15 yr)	X191	24
10	Poultry	X191	27
10	Dog	X191	30
10	Stored water	X191	15
10	Household soil	X191	33
10	Human	X192	18
10	Adult (> 15 yr)	X192	25
10	Child (0 - 5 yr)	X192	20
10	Child (5 - 15 yr)	X192	22
10	Poultry	X192	22
10	Dog	X192	28
10	Stored water	X192	12
10	Household soil	X192	22
10	Human	X193	20
10	Adult (> 15 yr)	X193	25
10	Child (0 - 5 yr)	X193	21
10	Child (5 - 15 yr)	X193	18
10	Poultry	X193	20
10	Dog	X193	28
10	Stored water	X193	19
10	Household soil	X193	29
10	Human	X194	21
10	Adult (> 15 yr)	X194	22
10	Child (0 - 5 yr)	X194	22
10	Child (5 - 15 yr)	X194	24
10	Poultry	X194	24
10	Dog	X194	29
10	Stored water	X194	16
10	Household soil	X194	38
10	Human	X195	23
10	Adult (> 15 yr)	X195	18
10	Child (0 - 5 yr)	X195	19
10	Child (5 - 15 yr)	X195	23
10	Poultry	X195	26
10	Dog	X195	23
10	Stored water	X195	14
10	Household soil	X195	24
10	Human	X196	23
10	Adult (> 15 yr)	X196	22
10	Child (0 - 5 yr)	X196	19
10	Child (5 - 15 yr)	X196	19
10	Poultry	X196	21
10	Dog	X196	23
10	Stored water	X196	12
10	Household soil	X196	32
10	Human	X197	18
10	Adult (> 15 yr)	X197	24
10	Child (0 - 5 yr)	X197	21
10	Child (5 - 15 yr)	X197	22
10	Poultry	X197	27
10	Dog	X197	30
10	Stored water	X197	19
10	Household soil	X197	26
10	Human	X198	21
10	Adult (> 15 yr)	X198	19
10	Child (0 - 5 yr)	X198	17
10	Child (5 - 15 yr)	X198	19
10	Poultry	X198	21
10	Dog	X198	24
10	Stored water	X198	16
10	Household soil	X198	24
10	Human	X199	22
10	Adult (> 15 yr)	X199	17
10	Child (0 - 5 yr)	X199	22
10	Child (5 - 15 yr)	X199	17
10	Poultry	X199	33
10	Dog	X199	26
10	Stored water	X199	15
10	Household soil	X199	26
10	Human	X200	22
10	Adult (> 15 yr)	X200	24
10	Child (0 - 5 yr)	X200	20
10	Child (5 - 15 yr)	X200	21
10	Poultry	X200	25
10	Dog	X200	26
10	Stored water	X200	16
10	Household soil	X200	19
10	Human	X201	15
10	Adult (> 15 yr)	X201	25
10	Child (0 - 5 yr)	X201	13
10	Child (5 - 15 yr)	X201	20
10	Poultry	X201	27
10	Dog	X201	25
10	Stored water	X201	20
10	Household soil	X201	30
10	Human	X202	19
10	Adult (> 15 yr)	X202	20
10	Child (0 - 5 yr)	X202	22
10	Child (5 - 15 yr)	X202	23
10	Poultry	X202	21
10	Dog	X202	25
10	Stored water	X202	19
10	Household soil	X202	23
10	Human	X203	22
10	Adult (> 15 yr)	X203	21
10	Child (0 - 5 yr)	X203	21
10	Child (5 - 15 yr)	X203	15
10	Poultry	X203	18
10	Dog	X203	26
10	Stored water	X203	17
10	Household soil	X203	32
10	Human	X204	17
10	Adult (> 15 yr)	X204	22
10	Child (0 - 5 yr)	X204	21
10	Child (5 - 15 yr)	X204	19
10	Poultry	X204	27
10	Dog	X204	30
10	Stored water	X204	20
10	Household soil	X204	29
10	Human	X205	24
10	Adult (> 15 yr)	X205	29
10	Child (0 - 5 yr)	X205	22
10	Child (5 - 15 yr)	X205	17
10	Poultry	X205	25
10	Dog	X205	23
10	Stored water	X205	15
10	Household soil	X205	19
10	Human	X206	24
10	Adult (> 15 yr)	X206	22
10	Child (0 - 5 yr)	X206	22
10	Child (5 - 15 yr)	X206	23
10	Poultry	X206	28
10	Dog	X206	24
10	Stored water	X206	17
10	Household soil	X206	27
10	Human	X207	17
10	Adult (> 15 yr)	X207	17
10	Child (0 - 5 yr)	X207	16
10	Child (5 - 15 yr)	X207	23
10	Poultry	X207	23
10	Dog	X207	26
10	Stored water	X207	14
10	Household soil	X207	26
10	Human	X208	20
10	Adult (> 15 yr)	X208	22
10	Child (0 - 5 yr)	X208	18
10	Child (5 - 15 yr)	X208	22
10	Poultry	X208	24
10	Dog	X208	26
10	Stored water	X208	14
10	Household soil	X208	35
10	Human	X209	18
10	Adult (> 15 yr)	X209	23
10	Child (0 - 5 yr)	X209	24
10	Child (5 - 15 yr)	X209	25
10	Poultry	X209	22
10	Dog	X209	25
10	Stored water	X209	16
10	Household soil	X209	26
10	Human	X210	22
10	Adult (> 15 yr)	X210	23
10	Child (0 - 5 yr)	X210	19
10	Child (5 - 15 yr)	X210	23
10	Poultry	X210	21
10	Dog	X210	25
10	Stored water	X210	14
10	Household soil	X210	24
10	Human	X211	21
10	Adult (> 15 yr)	X211	27
10	Child (0 - 5 yr)	X211	19
10	Child (5 - 15 yr)	X211	21
10	Poultry	X211	20
10	Dog	X211	27
10	Stored water	X211	16
10	Household soil	X211	29
10	Human	X212	19
10	Adult (> 15 yr)	X212	25
10	Child (0 - 5 yr)	X212	20
10	Child (5 - 15 yr)	X212	20
10	Poultry	X212	20
10	Dog	X212	25
10	Stored water	X212	17
10	Household soil	X212	27
10	Human	X213	21
10	Adult (> 15 yr)	X213	25
10	Child (0 - 5 yr)	X213	25
10	Child (5 - 15 yr)	X213	20
10	Poultry	X213	27
10	Dog	X213	26
10	Stored water	X213	17
10	Household soil	X213	22
10	Human	X214	21
10	Adult (> 15 yr)	X214	21
10	Child (0 - 5 yr)	X214	21
10	Child (5 - 15 yr)	X214	19
10	Poultry	X214	28
10	Dog	X214	26
10	Stored water	X214	16
10	Household soil	X214	27
10	Human	X215	21
10	Adult (> 15 yr)	X215	19
10	Child (0 - 5 yr)	X215	19
10	Child (5 - 15 yr)	X215	22
10	Poultry	X215	24
10	Dog	X215	26
10	Stored water	X215	15
10	Household soil	X215	32
10	Human	X216	19
10	Adult (> 15 yr)	X216	20
10	Child (0 - 5 yr)	X216	22
10	Child (5 - 15 yr)	X216	22
10	Poultry	X216	27
10	Dog	X216	30
10	Stored water	X216	14
10	Household soil	X216	28
10	Human	X217	24
10	Adult (> 15 yr)	X217	21
10	Child (0 - 5 yr)	X217	18
10	Child (5 - 15 yr)	X217	25
10	Poultry	X217	25
10	Dog	X217	25
10	Stored water	X217	14
10	Household soil	X217	31
10	Human	X218	22
10	Adult (> 15 yr)	X218	21
10	Child (0 - 5 yr)	X218	15
10	Child (5 - 15 yr)	X218	20
10	Poultry	X218	20
10	Dog	X218	27
10	Stored water	X218	16
10	Household soil	X218	28
10	Human	X219	22
10	Adult (> 15 yr)	X219	19
10	Child (0 - 5 yr)	X219	20
10	Child (5 - 15 yr)	X219	23
10	Poultry	X219	23
10	Dog	X219	26
10	Stored water	X219	17
10	Household soil	X219	28
10	Human	X220	23
10	Adult (> 15 yr)	X220	22
10	Child (0 - 5 yr)	X220	21
10	Child (5 - 15 yr)	X220	19
10	Poultry	X220	26
10	Dog	X220	28
10	Stored water	X220	17
10	Household soil	X220	30
10	Human	X221	26
10	Adult (> 15 yr)	X221	23
10	Child (0 - 5 yr)	X221	20
10	Child (5 - 15 yr)	X221	20
10	Poultry	X221	22
10	Dog	X221	23
10	Stored water	X221	18
10	Household soil	X221	25
10	Human	X222	18
10	Adult (> 15 yr)	X222	24
10	Child (0 - 5 yr)	X222	16
10	Child (5 - 15 yr)	X222	21
10	Poultry	X222	22
10	Dog	X222	25
10	Stored water	X222	16
10	Household soil	X222	31
10	Human	X223	27
10	Adult (> 15 yr)	X223	22
10	Child (0 - 5 yr)	X223	21
10	Child (5 - 15 yr)	X223	23
10	Poultry	X223	23
10	Dog	X223	26
10	Stored water	X223	20
10	Household soil	X223	31
10	Human	X224	16
10	Adult (> 15 yr)	X224	22
10	Child (0 - 5 yr)	X224	18
10	Child (5 - 15 yr)	X224	17
10	Poultry	X224	23
10	Dog	X224	25
10	Stored water	X224	20
10	Household soil	X224	29
10	Human	X225	26
10	Adult (> 15 yr)	X225	21
10	Child (0 - 5 yr)	X225	22
10	Child (5 - 15 yr)	X225	23
10	Poultry	X225	25
10	Dog	X225	29
10	Stored water	X225	12
10	Household soil	X225	32
10	Human	X226	20
10	Adult (> 15 yr)	X226	17
10	Child (0 - 5 yr)	X226	25
10	Child (5 - 15 yr)	X226	21
10	Poultry	X226	24
10	Dog	X226	25
10	Stored water	X226	16
10	Household soil	X226	27
10	Human	X227	18
10	Adult (> 15 yr)	X227	27
10	Child (0 - 5 yr)	X227	20
10	Child (5 - 15 yr)	X227	21
10	Poultry	X227	27
10	Dog	X227	24
10	Stored water	X227	15
10	Household soil	X227	25
10	Human	X228	27
10	Adult (> 15 yr)	X228	20
10	Child (0 - 5 yr)	X228	26
10	Child (5 - 15 yr)	X228	19
10	Poultry	X228	27
10	Dog	X228	22
10	Stored water	X228	18
10	Household soil	X228	28
10	Human	X229	24
10	Adult (> 15 yr)	X229	24
10	Child (0 - 5 yr)	X229	20
10	Child (5 - 15 yr)	X229	21
10	Poultry	X229	29
10	Dog	X229	22
10	Stored water	X229	15
10	Household soil	X229	27
10	Human	X230	17
10	Adult (> 15 yr)	X230	20
10	Child (0 - 5 yr)	X230	21
10	Child (5 - 15 yr)	X230	21
10	Poultry	X230	23
10	Dog	X230	23
10	Stored water	X230	21
10	Household soil	X230	32
10	Human	X231	19
10	Adult (> 15 yr)	X231	23
10	Child (0 - 5 yr)	X231	25
10	Child (5 - 15 yr)	X231	21
10	Poultry	X231	26
10	Dog	X231	28
10	Stored water	X231	18
10	Household soil	X231	23
10	Human	X232	28
10	Adult (> 15 yr)	X232	24
10	Child (0 - 5 yr)	X232	21
10	Child (5 - 15 yr)	X232	22
10	Poultry	X232	23
10	Dog	X232	21
10	Stored water	X232	17
10	Household soil	X232	31
10	Human	X233	21
10	Adult (> 15 yr)	X233	21
10	Child (0 - 5 yr)	X233	22
10	Child (5 - 15 yr)	X233	20
10	Poultry	X233	25
10	Dog	X233	27
10	Stored water	X233	20
10	Household soil	X233	30
10	Human	X234	20
10	Adult (> 15 yr)	X234	22
10	Child (0 - 5 yr)	X234	23
10	Child (5 - 15 yr)	X234	22
10	Poultry	X234	19
10	Dog	X234	26
10	Stored water	X234	10
10	Household soil	X234	28
10	Human	X235	21
10	Adult (> 15 yr)	X235	22
10	Child (0 - 5 yr)	X235	23
10	Child (5 - 15 yr)	X235	27
10	Poultry	X235	21
10	Dog	X235	29
10	Stored water	X235	14
10	Household soil	X235	30
10	Human	X236	19
10	Adult (> 15 yr)	X236	24
10	Child (0 - 5 yr)	X236	24
10	Child (5 - 15 yr)	X236	16
10	Poultry	X236	27
10	Dog	X236	29
10	Stored water	X236	18
10	Household soil	X236	27
10	Human	X237	22
10	Adult (> 15 yr)	X237	19
10	Child (0 - 5 yr)	X237	17
10	Child (5 - 15 yr)	X237	18
10	Poultry	X237	24
10	Dog	X237	26
10	Stored water	X237	15
10	Household soil	X237	33
10	Human	X238	19
10	Adult (> 15 yr)	X238	21
10	Child (0 - 5 yr)	X238	21
10	Child (5 - 15 yr)	X238	20
10	Poultry	X238	18
10	Dog	X238	26
10	Stored water	X238	17
10	Household soil	X238	27
10	Human	X239	21
10	Adult (> 15 yr)	X239	24
10	Child (0 - 5 yr)	X239	19
10	Child (5 - 15 yr)	X239	23
10	Poultry	X239	20
10	Dog	X239	30
10	Stored water	X239	13
10	Household soil	X239	27
10	Human	X240	17
10	Adult (> 15 yr)	X240	25
10	Child (0 - 5 yr)	X240	18
10	Child (5 - 15 yr)	X240	22
10	Poultry	X240	24
10	Dog	X240	25
10	Stored water	X240	14
10	Household soil	X240	29
10	Human	X241	20
10	Adult (> 15 yr)	X241	22
10	Child (0 - 5 yr)	X241	24
10	Child (5 - 15 yr)	X241	25
10	Poultry	X241	30
10	Dog	X241	24
10	Stored water	X241	21
10	Household soil	X241	28
10	Human	X242	22
10	Adult (> 15 yr)	X242	21
10	Child (0 - 5 yr)	X242	18
10	Child (5 - 15 yr)	X242	25
10	Poultry	X242	15
10	Dog	X242	24
10	Stored water	X242	18
10	Household soil	X242	34
10	Human	X243	25
10	Adult (> 15 yr)	X243	21
10	Child (0 - 5 yr)	X243	20
10	Child (5 - 15 yr)	X243	25
10	Poultry	X243	25
10	Dog	X243	30
10	Stored water	X243	15
10	Household soil	X243	28
10	Human	X244	23
10	Adult (> 15 yr)	X244	25
10	Child (0 - 5 yr)	X244	19
10	Child (5 - 15 yr)	X244	20
10	Poultry	X244	29
10	Dog	X244	22
10	Stored water	X244	21
10	Household soil	X244	36
10	Human	X245	23
10	Adult (> 15 yr)	X245	20
10	Child (0 - 5 yr)	X245	20
10	Child (5 - 15 yr)	X245	22
10	Poultry	X245	28
10	Dog	X245	28
10	Stored water	X245	15
10	Household soil	X245	24
10	Human	X246	25
10	Adult (> 15 yr)	X246	18
10	Child (0 - 5 yr)	X246	20
10	Child (5 - 15 yr)	X246	24
10	Poultry	X246	24
10	Dog	X246	27
10	Stored water	X246	13
10	Household soil	X246	33
10	Human	X247	32
10	Adult (> 15 yr)	X247	24
10	Child (0 - 5 yr)	X247	22
10	Child (5 - 15 yr)	X247	23
10	Poultry	X247	21
10	Dog	X247	23
10	Stored water	X247	17
10	Household soil	X247	29
10	Human	X248	22
10	Adult (> 15 yr)	X248	23
10	Child (0 - 5 yr)	X248	19
10	Child (5 - 15 yr)	X248	18
10	Poultry	X248	21
10	Dog	X248	31
10	Stored water	X248	16
10	Household soil	X248	27
10	Human	X249	24
10	Adult (> 15 yr)	X249	19
10	Child (0 - 5 yr)	X249	25
10	Child (5 - 15 yr)	X249	24
10	Poultry	X249	25
10	Dog	X249	22
10	Stored water	X249	16
10	Household soil	X249	25
10	Human	X250	19
10	Adult (> 15 yr)	X250	22
10	Child (0 - 5 yr)	X250	24
10	Child (5 - 15 yr)	X250	23
10	Poultry	X250	28
10	Dog	X250	25
10	Stored water	X250	15
10	Household soil	X250	30
10	Human	X251	17
10	Adult (> 15 yr)	X251	21
10	Child (0 - 5 yr)	X251	19
10	Child (5 - 15 yr)	X251	18
10	Poultry	X251	24
10	Dog	X251	29
10	Stored water	X251	13
10	Household soil	X251	35
10	Human	X252	21
10	Adult (> 15 yr)	X252	20
10	Child (0 - 5 yr)	X252	25
10	Child (5 - 15 yr)	X252	20
10	Poultry	X252	31
10	Dog	X252	30
10	Stored water	X252	19
[truncated: 6,001 more rows]
