# Supplementary material for: Contaminated drinking water facilitates Escherichia coli strain-sharing within households in urban informal settlements
Source: Nat Microbiol. 2025 May 1;10(5):1198–209. doi: 10.1038/s41564-025-01986-w (PMC12055605; doi:10.1038/s41564-025-01986-w)
Supplement: Supplementary file 14 — Source data for Extended Data Fig. 3. [file 41564_2025_1986_MOESM14_ESM.csv]

host	phylogroup	number	RF
Dog	A	14	82.3529411764706
Household soil	A	31	79.4871794871795
Human	A	91	68.9393939393939
Poultry	A	84	75.6756756756757
Stored water	A	8	16.3265306122449
Dog	albertii	0	0
Household soil	albertii	0	0
Human	albertii	0	0
Poultry	albertii	1	0.900900900900901
Stored water	albertii	0	0
Dog	B1	13	76.4705882352941
Household soil	B1	24	61.5384615384615
Human	B1	47	35.6060606060606
Poultry	B1	68	61.2612612612613
Stored water	B1	10	20.4081632653061
Dog	B2	3	17.6470588235294
Household soil	B2	1	2.56410256410256
Human	B2	35	26.5151515151515
Poultry	B2	1	0.900900900900901
Stored water	B2	3	6.12244897959184
Dog	C	0	0
Household soil	C	3	7.69230769230769
Human	C	3	2.27272727272727
Poultry	C	3	2.7027027027027
Stored water	C	2	4.08163265306122
Dog	cladeI	0	0
Household soil	cladeI	1	2.56410256410256
Human	cladeI	1	0.757575757575758
Poultry	cladeI	3	2.7027027027027
Stored water	cladeI	0	0
Dog	D	1	5.88235294117647
Household soil	D	4	10.2564102564103
Human	D	33	25
Poultry	D	13	11.7117117117117
Stored water	D	3	6.12244897959184
Dog	E	1	5.88235294117647
Household soil	E	4	10.2564102564103
Human	E	10	7.57575757575758
Poultry	E	12	10.8108108108108
Stored water	E	2	4.08163265306122
Dog	F	1	5.88235294117647
Household soil	F	2	5.12820512820513
Human	F	6	4.54545454545455
Poultry	F	4	3.6036036036036
Stored water	F	0	0
Dog	fergusonii	0	0
Household soil	fergusonii	3	7.69230769230769
Human	fergusonii	3	2.27272727272727
Poultry	fergusonii	3	2.7027027027027
Stored water	fergusonii	0	0
Dog	G	0	0
Household soil	G	3	7.69230769230769
Human	G	5	3.78787878787879
Poultry	G	5	4.5045045045045
Stored water	G	0	0
Dog	S. dysenteriae	0	0
Household soil	S. dysenteriae	1	2.56410256410256
Human	S. dysenteriae	0	0
Poultry	S. dysenteriae	0	0
Stored water	S. dysenteriae	0	0
Dog	S. flexneri	2	11.7647058823529
Household soil	S. flexneri	3	7.69230769230769
Human	S. flexneri	7	5.3030303030303
Poultry	S. flexneri	21	18.9189189189189
Stored water	S. flexneri	0	0
Dog	Shigella sp.	0	0
Household soil	Shigella sp.	0	0
Human	Shigella sp.	1	0.757575757575758
Poultry	Shigella sp.	0	0
Stored water	Shigella sp.	0	0
Dog	Unknown	0	0
Household soil	Unknown	0	0
Human	Unknown	1	0.757575757575758
Poultry	Unknown	0	0
Stored water	Unknown	0	0
