# Supplementary material for: Contaminated drinking water facilitates Escherichia coli strain-sharing within households in urban informal settlements
Source: Nat Microbiol. 2025 May 1;10(5):1198–209. doi: 10.1038/s41564-025-01986-w (PMC12055605; doi:10.1038/s41564-025-01986-w)
Supplement: Supplementary file 15 — Source data for Extended Data Fig. 4. [file 41564_2025_1986_MOESM15_ESM.csv]

	human_pct	poultry_pct	dog_pct	water_pct	soil_pct
-	3.78787878787879	8.10810810810811	5.88235294117647	2.04081632653061	20.5128205128205
1	0	3.6036036036036	0	0	0
10	44.6969696969697	27.9279279279279	23.5294117647059	6.12244897959184	28.2051282051282
10082	0.757575757575758	0	0	0	0
101	0.757575757575758	0.900900900900901	5.88235294117647	0	7.69230769230769
1011	0	0.900900900900901	0	0	2.56410256410256
10166	0	0	0	0	2.56410256410256
1072	0	0	5.88235294117647	0	0
10754	0	1.8018018018018	0	0	2.56410256410256
1079	0	0	5.88235294117647	0	0
1081	0	0.900900900900901	0	0	0
10964	0.757575757575758	0	0	0	0
11280	0	0.900900900900901	0	0	0
1140	0.757575757575758	0	0	0	0
1158	0	5.4054054054054	0	0	0
11633	0.757575757575758	3.6036036036036	5.88235294117647	0	2.56410256410256
117	3.03030303030303	2.7027027027027	0	0	2.56410256410256
1193	3.03030303030303	0	0	0	0
1196	0	0.900900900900901	0	0	0
11977	0	3.6036036036036	5.88235294117647	0	2.56410256410256
122	0	0	5.88235294117647	2.04081632653061	0
1286	1.51515151515152	1.8018018018018	0	0	0
130	1.51515151515152	0	0	2.04081632653061	0
1308	0	0	0	0	2.56410256410256
131	8.33333333333333	0	5.88235294117647	2.04081632653061	0
140	4.54545454545455	0.900900900900901	0	0	0
1408	0	0.900900900900901	11.7647058823529	0	2.56410256410256
1421	0	0.900900900900901	0	0	2.56410256410256
1434	0	1.8018018018018	0	2.04081632653061	0
144	1.51515151515152	0	0	0	0
154	0	0	0	0	2.56410256410256
155	0	11.7117117117117	23.5294117647059	0	7.69230769230769
156	0.757575757575758	0.900900900900901	0	2.04081632653061	0
1585	0	0.900900900900901	0	0	0
162	1.51515151515152	0.900900900900901	0	0	0
1629	0.757575757575758	0.900900900900901	0	0	2.56410256410256
1640	0	1.8018018018018	0	0	0
1642	0.757575757575758	1.8018018018018	0	0	2.56410256410256
165	0	0	0	0	2.56410256410256
167	0.757575757575758	0	0	0	0
1684	1.51515151515152	0.900900900900901	0	0	7.69230769230769
1706	0	0.900900900900901	0	0	0
1716	0	0.900900900900901	0	0	0
1721	0	0	0	0	2.56410256410256
1722	0	0.900900900900901	0	0	0
1727	2.27272727272727	2.7027027027027	0	0	0
1809	0.757575757575758	0	0	2.04081632653061	2.56410256410256
182	0	0.900900900900901	0	0	0
189	0	5.4054054054054	5.88235294117647	0	0
191	0	0.900900900900901	0	0	0
193	0	0	0	0	2.56410256410256
196	0	6.30630630630631	0	0	0
1972	0.757575757575758	0	0	0	0
2016	0	0	0	2.04081632653061	0
205	1.51515151515152	0	0	0	0
206	0.757575757575758	3.6036036036036	5.88235294117647	0	2.56410256410256
2064	2.27272727272727	1.8018018018018	0	0	2.56410256410256
215	0.757575757575758	3.6036036036036	0	0	0
216	6.06060606060606	0	11.7647058823529	0	0
2165	0	0	0	0	7.69230769230769
2169	0	0.900900900900901	0	0	0
2178	0.757575757575758	0	0	0	0
218	3.03030303030303	0	0	0	0
2223	0	0.900900900900901	0	0	0
224	2.27272727272727	3.6036036036036	0	0	2.56410256410256
2253	0	1.8018018018018	0	0	0
226	4.54545454545455	2.7027027027027	5.88235294117647	2.04081632653061	2.56410256410256
2279	0.757575757575758	0	0	0	0
23	0.757575757575758	0.900900900900901	0	0	0
2325	1.51515151515152	0.900900900900901	0	0	0
2354	0	0	5.88235294117647	2.04081632653061	2.56410256410256
2368	0.757575757575758	0	0	0	0
2522	0	2.7027027027027	0	0	2.56410256410256
2690	1.51515151515152	0	0	0	2.56410256410256
2773	0	0	0	0	2.56410256410256
278	2.27272727272727	0	0	0	0
2847	0	0.900900900900901	0	0	5.12820512820513
2858	5.3030303030303	0	0	0	2.56410256410256
295	0	0.900900900900901	0	0	2.56410256410256
297	0.757575757575758	4.5045045045045	0	2.04081632653061	0
301	0.757575757575758	0	0	0	0
3018	0.757575757575758	0	0	0	0
3021	1.51515151515152	0	0	0	0
3042	0	0.900900900900901	0	0	2.56410256410256
3107	0	1.8018018018018	0	0	2.56410256410256
315	0.757575757575758	0	0	2.04081632653061	0
3202	0.757575757575758	0	0	0	0
3258	0	0.900900900900901	0	0	0
3288	0.757575757575758	3.6036036036036	0	0	0
3326	0	0	0	0	2.56410256410256
3346	0	0	0	0	2.56410256410256
34	2.27272727272727	3.6036036036036	5.88235294117647	2.04081632653061	0
345	0.757575757575758	0.900900900900901	0	0	5.12820512820513
349	3.78787878787879	0	0	2.04081632653061	0
3501	0	1.8018018018018	0	2.04081632653061	0
3519	0	0	0	0	2.56410256410256
355	0	0	0	0	2.56410256410256
3580	3.03030303030303	0	0	0	2.56410256410256
362	0.757575757575758	0.900900900900901	0	0	0
3693	6.81818181818182	0	0	0	0
3714	2.27272727272727	9.90990990990991	5.88235294117647	4.08163265306122	2.56410256410256
379	1.51515151515152	0	0	0	0
38	6.81818181818182	3.6036036036036	5.88235294117647	4.08163265306122	0
381	0.757575757575758	0	0	0	0
3854	0	0.900900900900901	0	0	0
3902	0	7.20720720720721	5.88235294117647	0	10.2564102564103
393	1.51515151515152	0	0	0	2.56410256410256
394	3.03030303030303	1.8018018018018	0	0	0
3941	0	3.6036036036036	0	0	0
398	0	0	0	0	5.12820512820513
4	0	0	0	0	2.56410256410256
4038	0.757575757575758	0	0	0	0
4040	0.757575757575758	0	0	0	0
4088	0	0.900900900900901	0	0	0
410	0	0	0	0	2.56410256410256
44	0.757575757575758	0	0	0	2.56410256410256
442	3.03030303030303	0.900900900900901	0	2.04081632653061	2.56410256410256
443	0.757575757575758	0	0	0	2.56410256410256
4450	0.757575757575758	0.900900900900901	0	0	0
448	0	0	5.88235294117647	0	2.56410256410256
4496	0.757575757575758	0	0	0	0
453	0.757575757575758	0.900900900900901	0	0	0
4542	0	0	0	0	2.56410256410256
457	0	2.7027027027027	5.88235294117647	0	5.12820512820513
46	1.51515151515152	3.6036036036036	0	0	0
4623	0	0.900900900900901	0	0	0
4638	0	0.900900900900901	0	0	0
472	0	0	0	0	2.56410256410256
48	3.78787878787879	4.5045045045045	5.88235294117647	0	10.2564102564103
485	0.757575757575758	0.900900900900901	0	0	0
4977	0	0.900900900900901	0	0	0
5082	0.757575757575758	0	0	0	0
517	4.54545454545455	1.8018018018018	11.7647058823529	0	5.12820512820513
53	0.757575757575758	0	0	0	0
533	0	1.8018018018018	0	2.04081632653061	0
5334	0.757575757575758	0	0	0	0
539	0	0	0	0	2.56410256410256
540	5.3030303030303	2.7027027027027	5.88235294117647	6.12244897959184	5.12820512820513
542	0.757575757575758	1.8018018018018	5.88235294117647	0	0
543	1.51515151515152	0	5.88235294117647	0	0
5636	0.757575757575758	0.900900900900901	0	0	2.56410256410256
58	3.03030303030303	5.4054054054054	11.7647058823529	0	2.56410256410256
5974	0	1.8018018018018	0	0	2.56410256410256
602	0	1.8018018018018	0	0	0
603	1.51515151515152	0	0	0	0
609	1.51515151515152	0.900900900900901	5.88235294117647	0	0
61	0.757575757575758	0	0	0	0
6131	0	0	0	0	2.56410256410256
616	0.757575757575758	4.5045045045045	0	0	2.56410256410256
6160	1.51515151515152	0.900900900900901	0	2.04081632653061	2.56410256410256
617	0.757575757575758	0	0	0	0
62	0.757575757575758	0	0	0	0
6335	0	0.900900900900901	5.88235294117647	0	0
6388	0.757575757575758	0	0	0	0
641	0	0.900900900900901	0	2.04081632653061	2.56410256410256
648	2.27272727272727	0	0	0	0
656	0	0	0	2.04081632653061	0
657	0	0.900900900900901	0	0	0
658	0.757575757575758	0	0	0	0
678	0.757575757575758	0.900900900900901	0	0	0
679	0.757575757575758	0	0	0	2.56410256410256
68	0	0.900900900900901	0	0	0
6802	0	0.900900900900901	0	0	0
69	5.3030303030303	0	0	0	0
6994	0	1.8018018018018	0	0	0
7036	0	0.900900900900901	0	0	0
708	0	0.900900900900901	0	0	2.56410256410256
7083	0	1.8018018018018	0	0	0
7095	1.51515151515152	0	0	0	0
7101	0	2.7027027027027	0	0	2.56410256410256
711	0	0	5.88235294117647	2.04081632653061	0
7122	0.757575757575758	1.8018018018018	0	0	2.56410256410256
7131	0	0.900900900900901	0	0	0
7139	0	1.8018018018018	0	0	0
73	3.78787878787879	0	0	2.04081632653061	0
7366	0	0	5.88235294117647	0	0
744	0	1.8018018018018	0	0	5.12820512820513
746	0	3.6036036036036	0	0	2.56410256410256
75	0	1.8018018018018	5.88235294117647	0	0
761	0	0.900900900900901	0	0	0
772	0	0.900900900900901	0	0	0
7786	0	0	0	0	2.56410256410256
7851	0	0	0	0	2.56410256410256
7852	0.757575757575758	0	0	0	0
8097	0.757575757575758	4.5045045045045	0	0	2.56410256410256
8125	8.33333333333333	0	0	0	0
8150	0	0	5.88235294117647	0	0
8330	0	0.900900900900901	0	0	0
847	0.757575757575758	0.900900900900901	0	0	0
8525	0	0	0	2.04081632653061	0
8739	0	0	0	0	2.56410256410256
88	0.757575757575758	0.900900900900901	0	0	0
8827	0	0	0	0	2.56410256410256
90	0	0.900900900900901	0	2.04081632653061	2.56410256410256
906	0.757575757575758	0	5.88235294117647	2.04081632653061	0
929	0	0	5.88235294117647	0	0
93	4.54545454545455	5.4054054054054	5.88235294117647	0	0
939	0	1.8018018018018	0	0	0
940	0	0	0	0	2.56410256410256
942	0	1.8018018018018	0	0	0
973	0	0	5.88235294117647	0	0
