# Supplementary material for: Contaminated drinking water facilitates Escherichia coli strain-sharing within households in urban informal settlements
Source: Nat Microbiol. 2025 May 1;10(5):1198–209. doi: 10.1038/s41564-025-01986-w (PMC12055605; doi:10.1038/s41564-025-01986-w)
Supplement: Supplementary file 16 — Source data for Extended Data Fig. 6. [file 41564_2025_1986_MOESM16_ESM.csv]

mobile	non-mobile	not known	sample	total	type		X1	X2	host1_median	host2_median	p.value	adj.p
55	91	80	A1005	226	Human		Human	Poultry	200.5	231	0.061780898	0.154452244
19	30	64	A1009	113	Human		Human	Dog	200.5	238	0.157906146	0.26317691
77	117	126	A1011	320	Human		Human	Stored water	200.5	152	0.597906605	0.650629976
24	36	82	A1020	142	Human		Human	Household soil	200.5	266	0.000183683	0.001836826
23	24	129	A1021	176	Human		Poultry	Dog	231	238	0.650629976	0.650629976
56	113	208	A1024	377	Human		Poultry	Stored water	231	152	0.226514294	0.285638453
21	64	81	A1030	166	Human		Poultry	Household soil	231	266	0.004642484	0.02321242
24	66	98	A1031	188	Human		Dog	Stored water	238	152	0.228510762	0.285638453
70	88	129	A1033	287	Human		Dog	Household soil	238	266	0.101141817	0.202283634
22	60	90	A1038	172	Human		Stored water	Household soil	152	266	0.012521506	0.041738352
44	81	122	A1042	247	Human
33	66	59	A1045	158	Human
16	31	68	A1048	115	Human
40	78	108	A1049	226	Human
57	136	225	A1050	418	Human
43	106	124	A1051	273	Human
60	102	94	A1053	256	Human
40	82	130	A1055	252	Human
37	55	130	A1057	222	Human
32	55	72	A1058	159	Human
17	30	55	A1060	102	Human
44	80	134	A1062	258	Human
43	74	80	A1064	197	Human
44	86	165	A1066	295	Human
28	58	88	A1068	174	Human
52	64	73	A1069	189	Human
37	55	109	A1071	201	Human
30	70	85	A1075	185	Human
35	61	64	A1076	160	Human
46	86	102	A1080	234	Human
42	91	191	A1081	324	Human
18	34	57	A1083	109	Human
49	92	103	A1084	244	Human
22	30	49	A1085	101	Human
10	32	94	A1090	136	Human
42	84	150	A1092	276	Human
59	82	132	A1093	273	Human
51	127	171	A1098	349	Human
34	75	121	A1099	230	Human
25	50	114	A1103	189	Human
34	59	89	A1104	182	Human
32	77	124	A1108	233	Human
32	93	131	A1109	256	Human
43	81	136	A1111	260	Human
58	52	65	A1119	175	Human
98	112	102	A1120	312	Human
23	29	1	C1004	53	Human
36	76	67	C1005	179	Human
65	83	88	C1009	236	Human
33	84	134	C1011	251	Human
30	64	68	C1019	162	Human
12	37	63	C1020	112	Human
23	35	169	C1021	227	Human
41	61	117	C1024	219	Human
55	89	99	C1030	243	Human
9	34	52	C1031	95	Human
42	90	108	C1033	240	Human
47	48	115	C1034	210	Human
53	104	145	C1038	302	Human
46	75	129	C1042	250	Human
61	126	101	C1045	288	Human
29	32	40	C1048	101	Human
24	54	71	C1049	149	Human
43	69	77	C1050	189	Human
35	87	94	C1051	216	Human
55	125	177	C1053	357	Human
32	55	106	C1055	193	Human
19	48	133	C1057	200	Human
38	74	87	C1058	199	Human
29	62	80	C1060	171	Human
20	40	70	C1062	130	Human
28	34	43	C1064	105	Human
29	39	193	C1066	261	Human
25	50	219	C1069	294	Human
11	30	35	C1075	76	Human
80	99	144	C1076	323	Human
27	65	50	C1080	142	Human
30	63	77	C1081	170	Human
41	85	133	C1083	259	Human
23	35	81	C1084	139	Human
55	87	107	C1085	249	Human
55	83	115	C1090	253	Human
40	130	122	C1092	292	Human
15	28	189	C1093	232	Human
18	30	57	C1098	105	Human
14	29	83	C1099	126	Human
32	59	80	C1103	171	Human
24	31	92	C1104	147	Human
44	109	112	C1108	265	Human
42	111	136	C1109	289	Human
29	59	71	C1110	159	Human
40	66	181	C1111	287	Human
34	59	62	C1119	155	Human
20	33	62	C1120	115	Human
16	30	78	C2048	124	Human
26	28	164	C2068	218	Human
18	32	47	C2084	97	Human
40	122	248	C2111	410	Human
23	58	114	D1004	195	Dog
18	32	90	D1009	140	Dog
23	53	86	D1011	162	Dog
75	119	138	D1021	332	Dog
54	116	138	D1024	308	Dog
29	73	87	D1030	189	Dog
24	56	111	D1042	191	Dog
31	30	30	D1045	91	Dog
36	100	168	D1049	304	Dog
27	57	86	D1057	170	Dog
51	106	144	D1058	301	Dog
68	139	141	D1060	348	Dog
34	49	192	D1075	275	Dog
37	93	108	D1076	238	Dog
41	92	100	D1093	233	Dog
34	81	155	D1098	270	Dog
48	96	95	D1109	239	Dog
62	129	66	O1004	257	Human
62	152	158	O1005	372	Human
57	91	107	O1009	255	Human
35	88	69	O1011	192	Human
10	33	69	O1019	112	Human
34	59	119	O1020	212	Human
55	102	92	O1021	249	Human
20	31	64	O1030	115	Human
25	59	96	O1031	180	Human
21	29	62	O1033	112	Human
23	53	103	O1034	179	Human
18	30	90	O1038	138	Human
78	82	119	O1042	279	Human
39	59	100	O1045	198	Human
37	89	126	O1049	252	Human
18	60	68	O1051	146	Human
38	96	117	O1053	251	Human
16	61	111	O1057	188	Human
45	66	69	O1058	180	Human
27	30	77	O1060	134	Human
29	62	154	O1062	245	Human
35	60	193	O1064	288	Human
44	61	81	O1066	186	Human
53	117	97	O1069	267	Human
27	33	76	O1080	136	Human
66	73	124	O1090	263	Human
16	26	52	O1092	94	Human
18	29	74	O1093	121	Human
41	57	152	O1099	250	Human
15	30	50	O1104	95	Human
59	105	234	O1108	398	Human
59	98	80	O1109	237	Human
31	59	64	O1119	154	Human
67	77	178	O1120	322	Human
42	79	161	P1004	282	Poultry
82	122	118	P1005	322	Poultry
23	54	85	P1009	162	Poultry
21	31	61	P1011	113	Poultry
13	32	64	P1019	109	Poultry
25	64	70	P1020	159	Poultry
44	67	141	P1021	252	Poultry
33	55	126	P1024	214	Poultry
43	91	97	P1030	231	Poultry
81	150	155	P1033	386	Poultry
32	36	150	P1034	218	Poultry
63	95	201	P1038	359	Poultry
81	87	100	P1042	268	Poultry
45	60	94	P1045	199	Poultry
33	93	107	P1048	233	Poultry
23	29	88	P1049	140	Poultry
30	60	62	P1050	152	Poultry
44	87	59	P1051	190	Poultry
66	119	151	P1053	336	Poultry
71	136	135	P1055	342	Poultry
27	54	92	P1057	173	Poultry
65	149	118	P1058	332	Poultry
24	57	116	P1060	197	Poultry
13	32	51	P1062	96	Poultry
80	124	71	P1064	275	Poultry
94	124	108	P1066	326	Poultry
45	61	92	P1068	198	Poultry
14	30	46	P1069	90	Poultry
8	39	160	P1071	207	Poultry
31	67	66	P1075	164	Poultry
31	55	67	P1076	153	Poultry
30	56	81	P1080	167	Poultry
74	83	115	P1081	272	Poultry
67	117	100	P1083	284	Poultry
41	64	90	P1084	195	Poultry
12	31	70	P1085	113	Poultry
15	28	84	P1090	127	Poultry
35	56	64	P1092	155	Poultry
41	89	93	P1093	223	Poultry
76	123	130	P1098	329	Poultry
16	34	72	P1099	122	Poultry
57	86	99	P1103	242	Poultry
39	55	94	P1104	188	Poultry
55	82	122	P1108	259	Poultry
56	82	131	P1109	269	Poultry
35	58	96	P1110	189	Poultry
58	99	405	P1111	562	Poultry
17	28	93	P1119	138	Poultry
44	80	136	P1120	260	Poultry
54	64	169	P2004	287	Poultry
61	113	161	P2005	335	Poultry
34	75	91	P2009	200	Poultry
42	91	115	P2011	248	Poultry
61	117	118	P2020	296	Poultry
28	56	120	P2024	204	Poultry
31	66	83	P2030	180	Poultry
53	98	157	P2031	308	Poultry
65	89	87	P2034	241	Poultry
54	59	105	P2038	218	Poultry
60	59	144	P2050	263	Poultry
39	61	62	P2051	162	Poultry
47	127	222	P2053	396	Poultry
17	27	45	P2057	89	Poultry
43	94	68	P2060	205	Poultry
5	27	18	P2062	50	Poultry
43	95	119	P2064	257	Poultry
56	106	107	P2066	269	Poultry
64	82	109	P2068	255	Poultry
52	121	117	P2069	290	Poultry
62	91	128	P2071	281	Poultry
33	56	86	P2075	175	Poultry
17	27	64	P2076	108	Poultry
16	33	67	P2080	116	Poultry
45	66	165	P2085	276	Poultry
73	116	81	P2090	270	Poultry
44	84	147	P2092	275	Poultry
45	90	59	P2093	194	Poultry
23	57	125	P2099	205	Poultry
28	30	59	P2103	117	Poultry
52	116	116	P2104	284	Poultry
14	33	66	P2108	113	Poultry
40	101	109	P2109	250	Poultry
35	56	174	P2110	265	Poultry
87	115	105	P2120	307	Poultry
55	61	115	P3004	231	Poultry
55	85	110	P3005	250	Poultry
40	52	109	P3011	201	Poultry
80	79	96	P3031	255	Poultry
18	30	47	P3034	95	Poultry
50	101	98	P3038	249	Poultry
54	102	124	P3050	280	Poultry
39	85	117	P3051	241	Poultry
49	64	153	P3053	266	Poultry
25	59	85	P3057	169	Poultry
34	74	138	P3060	246	Poultry
53	117	109	P3064	279	Poultry
37	62	230	P3066	329	Poultry
33	65	58	P3068	156	Poultry
18	26	165	P3069	209	Poultry
51	105	149	P3071	305	Poultry
15	31	141	P3075	187	Poultry
27	62	87	P3076	176	Poultry
49	85	106	P3080	240	Poultry
48	91	96	P3092	235	Poultry
35	59	76	P3093	170	Poultry
26	50	210	P3099	286	Poultry
17	29	64	P3103	110	Poultry
51	56	88	P3104	195	Poultry
31	69	179	P3108	279	Poultry
59	119	191	P3109	369	Poultry
31	39	136	P3120	206	Poultry
47	94	103	S1004	244	Household soil
36	77	125	S1005	238	Household soil
35	69	90	S1009	194	Household soil
61	121	100	S1019	282	Household soil
52	92	98	S1021	242	Household soil
71	163	149	S1024	383	Household soil
53	83	88	S1030	224	Household soil
33	76	142	S1031	251	Household soil
18	59	109	S1034	186	Household soil
12	35	38	S1045	85	Household soil
65	142	157	S1049	364	Household soil
47	114	110	S1050	271	Household soil
63	125	165	S1053	353	Household soil
42	67	90	S1055	199	Household soil
27	50	63	S1057	140	Household soil
38	89	84	S1060	211	Household soil
15	31	94	S1062	140	Household soil
58	101	185	S1064	344	Household soil
37	98	224	S1066	359	Household soil
53	95	363	S1068	511	Household soil
80	132	236	S1071	448	Household soil
59	151	168	S1076	378	Household soil
54	80	127	S1081	261	Household soil
88	154	175	S1083	417	Household soil
20	33	49	S1084	102	Household soil
70	118	101	S1085	289	Household soil
80	149	309	S1090	538	Household soil
18	69	122	S1092	209	Household soil
72	101	143	S1093	316	Household soil
46	77	101	S1099	224	Household soil
49	121	167	S1103	337	Household soil
57	142	262	S1104	461	Household soil
41	92	210	S1108	343	Household soil
58	111	224	S1109	393	Household soil
40	120	220	S1110	380	Household soil
29	59	76	S1111	164	Household soil
18	42	75	S1119	135	Household soil
81	88	78	S1120	247	Household soil
21	31	40	W1005	92	Stored water
45	119	198	W1019	362	Stored water
28	51	71	W1031	150	Stored water
26	57	59	W1042	142	Stored water
30	27	77	W1050	134	Stored water
10	31	71	W1051	112	Stored water
52	98	123	W1055	273	Stored water
25	67	194	W1057	286	Stored water
32	50	68	W1060	150	Stored water
28	31	93	W1064	152	Stored water
66	144	301	W1081	511	Stored water
12	34	79	W1083	125	Stored water
42	105	190	W1084	337	Stored water
31	64	148	W1092	243	Stored water
31	63	91	W1098	185	Stored water
73	115	143	W1099	331	Stored water
15	38	65	W1110	118	Stored water
55	61	88	W1111	204	Stored water
23	46	55	W1120	124	Stored water
