# Supplementary material for: Contaminated drinking water facilitates Escherichia coli strain-sharing within households in urban informal settlements
Source: Nat Microbiol. 2025 May 1;10(5):1198–209. doi: 10.1038/s41564-025-01986-w (PMC12055605; doi:10.1038/s41564-025-01986-w)
Supplement: Supplementary file 17 — Source data for Extended Data Fig. 7. [file 41564_2025_1986_MOESM17_ESM.xlsx]

## Sheet: source_data_extended_data_fig_7
sample	drug_class	Freq	host
A1005	Aminoglycoside	6	Human
A1009	Aminoglycoside	2	Human
A1011	Aminoglycoside	6	Human
A1020	Aminoglycoside	3	Human
A1021	Aminoglycoside	1	Human
A1024	Aminoglycoside	4	Human
A1030	Aminoglycoside	0	Human
A1031	Aminoglycoside	1	Human
A1033	Aminoglycoside	8	Human
A1038	Aminoglycoside	1	Human
A1042	Aminoglycoside	3	Human
A1045	Aminoglycoside	2	Human
A1048	Aminoglycoside	1	Human
A1049	Aminoglycoside	3	Human
A1050	Aminoglycoside	1	Human
A1051	Aminoglycoside	0	Human
A1053	Aminoglycoside	3	Human
A1055	Aminoglycoside	1	Human
A1057	Aminoglycoside	3	Human
A1058	Aminoglycoside	0	Human
A1060	Aminoglycoside	1	Human
A1062	Aminoglycoside	3	Human
A1064	Aminoglycoside	2	Human
A1066	Aminoglycoside	4	Human
A1068	Aminoglycoside	2	Human
A1069	Aminoglycoside	8	Human
A1071	Aminoglycoside	3	Human
A1075	Aminoglycoside	1	Human
A1076	Aminoglycoside	1	Human
A1080	Aminoglycoside	1	Human
A1081	Aminoglycoside	1	Human
A1083	Aminoglycoside	1	Human
A1084	Aminoglycoside	1	Human
A1085	Aminoglycoside	1	Human
A1090	Aminoglycoside	1	Human
A1092	Aminoglycoside	4	Human
A1093	Aminoglycoside	7	Human
A1098	Aminoglycoside	3	Human
A1099	Aminoglycoside	0	Human
A1103	Aminoglycoside	2	Human
A1104	Aminoglycoside	1	Human
A1108	Aminoglycoside	1	Human
A1109	Aminoglycoside	2	Human
A1111	Aminoglycoside	2	Human
A1119	Aminoglycoside	6	Human
A1120	Aminoglycoside	12	Human
C1004	Aminoglycoside	1	Human
C1005	Aminoglycoside	1	Human
C1009	Aminoglycoside	6	Human
C1011	Aminoglycoside	1	Human
C1019	Aminoglycoside	1	Human
C1020	Aminoglycoside	1	Human
C1021	Aminoglycoside	1	Human
C1024	Aminoglycoside	2	Human
C1030	Aminoglycoside	7	Human
C1031	Aminoglycoside	0	Human
C1033	Aminoglycoside	4	Human
C1034	Aminoglycoside	6	Human
C1038	Aminoglycoside	1	Human
C1042	Aminoglycoside	2	Human
C1045	Aminoglycoside	3	Human
C1048	Aminoglycoside	3	Human
C1049	Aminoglycoside	0	Human
C1050	Aminoglycoside	4	Human
C1051	Aminoglycoside	0	Human
C1053	Aminoglycoside	2	Human
C1055	Aminoglycoside	2	Human
C1057	Aminoglycoside	1	Human
C1058	Aminoglycoside	3	Human
C1060	Aminoglycoside	2	Human
C1062	Aminoglycoside	3	Human
C1064	Aminoglycoside	3	Human
C1066	Aminoglycoside	6	Human
C1069	Aminoglycoside	1	Human
C1075	Aminoglycoside	0	Human
C1076	Aminoglycoside	7	Human
C1080	Aminoglycoside	2	Human
C1081	Aminoglycoside	2	Human
C1083	Aminoglycoside	1	Human
C1084	Aminoglycoside	4	Human
C1085	Aminoglycoside	5	Human
C1090	Aminoglycoside	5	Human
C1092	Aminoglycoside	3	Human
C1093	Aminoglycoside	1	Human
C1098	Aminoglycoside	1	Human
C1099	Aminoglycoside	0	Human
C1103	Aminoglycoside	1	Human
C1104	Aminoglycoside	3	Human
C1108	Aminoglycoside	0	Human
C1109	Aminoglycoside	2	Human
C1110	Aminoglycoside	2	Human
C1111	Aminoglycoside	3	Human
C1119	Aminoglycoside	2	Human
C1120	Aminoglycoside	3	Human
C2048	Aminoglycoside	1	Human
C2068	Aminoglycoside	1	Human
C2084	Aminoglycoside	2	Human
C2111	Aminoglycoside	1	Human
D1004	Aminoglycoside	0	Dog
D1009	Aminoglycoside	3	Dog
D1011	Aminoglycoside	0	Dog
D1021	Aminoglycoside	4	Dog
D1024	Aminoglycoside	2	Dog
D1030	Aminoglycoside	4	Dog
D1042	Aminoglycoside	1	Dog
D1045	Aminoglycoside	3	Dog
D1049	Aminoglycoside	1	Dog
D1057	Aminoglycoside	0	Dog
D1058	Aminoglycoside	2	Dog
D1060	Aminoglycoside	2	Dog
D1075	Aminoglycoside	4	Dog
D1076	Aminoglycoside	2	Dog
D1093	Aminoglycoside	3	Dog
D1098	Aminoglycoside	1	Dog
D1109	Aminoglycoside	2	Dog
O1004	Aminoglycoside	1	Human
O1005	Aminoglycoside	4	Human
O1009	Aminoglycoside	7	Human
O1011	Aminoglycoside	1	Human
O1019	Aminoglycoside	0	Human
O1020	Aminoglycoside	3	Human
O1021	Aminoglycoside	6	Human
O1030	Aminoglycoside	1	Human
O1031	Aminoglycoside	0	Human
O1033	Aminoglycoside	2	Human
O1034	Aminoglycoside	1	Human
O1038	Aminoglycoside	1	Human
O1042	Aminoglycoside	8	Human
O1045	Aminoglycoside	4	Human
O1049	Aminoglycoside	2	Human
O1051	Aminoglycoside	0	Human
O1053	Aminoglycoside	1	Human
O1057	Aminoglycoside	1	Human
O1058	Aminoglycoside	5	Human
O1060	Aminoglycoside	3	Human
O1062	Aminoglycoside	1	Human
O1064	Aminoglycoside	2	Human
O1066	Aminoglycoside	6	Human
O1069	Aminoglycoside	1	Human
O1080	Aminoglycoside	4	Human
O1090	Aminoglycoside	7	Human
O1092	Aminoglycoside	0	Human
O1093	Aminoglycoside	1	Human
O1099	Aminoglycoside	3	Human
O1104	Aminoglycoside	0	Human
O1108	Aminoglycoside	1	Human
O1109	Aminoglycoside	6	Human
O1119	Aminoglycoside	0	Human
O1120	Aminoglycoside	9	Human
P1004	Aminoglycoside	2	Poultry
P1005	Aminoglycoside	7	Poultry
P1009	Aminoglycoside	1	Poultry
P1011	Aminoglycoside	1	Poultry
P1019	Aminoglycoside	0	Poultry
P1020	Aminoglycoside	0	Poultry
P1021	Aminoglycoside	2	Poultry
P1024	Aminoglycoside	1	Poultry
P1030	Aminoglycoside	1	Poultry
P1033	Aminoglycoside	7	Poultry
P1034	Aminoglycoside	2	Poultry
P1038	Aminoglycoside	7	Poultry
P1042	Aminoglycoside	8	Poultry
P1045	Aminoglycoside	5	Poultry
P1048	Aminoglycoside	2	Poultry
P1049	Aminoglycoside	3	Poultry
P1050	Aminoglycoside	1	Poultry
P1051	Aminoglycoside	1	Poultry
P1053	Aminoglycoside	8	Poultry
P1055	Aminoglycoside	4	Poultry
P1057	Aminoglycoside	0	Poultry
P1058	Aminoglycoside	4	Poultry
P1060	Aminoglycoside	2	Poultry
P1062	Aminoglycoside	1	Poultry
P1064	Aminoglycoside	7	Poultry
P1066	Aminoglycoside	11	Poultry
P1068	Aminoglycoside	3	Poultry
P1069	Aminoglycoside	0	Poultry
P1071	Aminoglycoside	0	Poultry
P1075	Aminoglycoside	0	Poultry
P1076	Aminoglycoside	1	Poultry
P1080	Aminoglycoside	0	Poultry
P1081	Aminoglycoside	5	Poultry
P1083	Aminoglycoside	1	Poultry
P1084	Aminoglycoside	5	Poultry
P1085	Aminoglycoside	0	Poultry
P1090	Aminoglycoside	0	Poultry
P1092	Aminoglycoside	3	Poultry
P1093	Aminoglycoside	1	Poultry
P1098	Aminoglycoside	7	Poultry
P1099	Aminoglycoside	1	Poultry
P1103	Aminoglycoside	5	Poultry
P1104	Aminoglycoside	2	Poultry
P1108	Aminoglycoside	5	Poultry
P1109	Aminoglycoside	5	Poultry
P1110	Aminoglycoside	1	Poultry
P1111	Aminoglycoside	8	Poultry
P1119	Aminoglycoside	0	Poultry
P1120	Aminoglycoside	3	Poultry
P2004	Aminoglycoside	4	Poultry
P2005	Aminoglycoside	6	Poultry
P2009	Aminoglycoside	1	Poultry
P2011	Aminoglycoside	2	Poultry
P2020	Aminoglycoside	5	Poultry
P2024	Aminoglycoside	1	Poultry
P2030	Aminoglycoside	2	Poultry
P2031	Aminoglycoside	1	Poultry
P2034	Aminoglycoside	5	Poultry
P2038	Aminoglycoside	6	Poultry
P2050	Aminoglycoside	2	Poultry
P2051	Aminoglycoside	1	Poultry
P2053	Aminoglycoside	2	Poultry
P2057	Aminoglycoside	0	Poultry
P2060	Aminoglycoside	2	Poultry
P2062	Aminoglycoside	1	Poultry
P2064	Aminoglycoside	4	Poultry
P2066	Aminoglycoside	2	Poultry
P2068	Aminoglycoside	7	Poultry
P2069	Aminoglycoside	3	Poultry
P2071	Aminoglycoside	6	Poultry
P2075	Aminoglycoside	0	Poultry
P2076	Aminoglycoside	1	Poultry
P2080	Aminoglycoside	1	Poultry
P2085	Aminoglycoside	4	Poultry
P2090	Aminoglycoside	9	Poultry
P2092	Aminoglycoside	3	Poultry
P2093	Aminoglycoside	0	Poultry
P2099	Aminoglycoside	1	Poultry
P2103	Aminoglycoside	3	Poultry
P2104	Aminoglycoside	2	Poultry
P2108	Aminoglycoside	0	Poultry
P2109	Aminoglycoside	4	Poultry
P2110	Aminoglycoside	2	Poultry
P2120	Aminoglycoside	7	Poultry
P3004	Aminoglycoside	6	Poultry
P3005	Aminoglycoside	2	Poultry
P3011	Aminoglycoside	4	Poultry
P3031	Aminoglycoside	7	Poultry
P3034	Aminoglycoside	0	Poultry
P3038	Aminoglycoside	2	Poultry
P3050	Aminoglycoside	0	Poultry
P3051	Aminoglycoside	3	Poultry
P3053	Aminoglycoside	7	Poultry
P3057	Aminoglycoside	0	Poultry
P3060	Aminoglycoside	3	Poultry
P3064	Aminoglycoside	1	Poultry
P3066	Aminoglycoside	4	Poultry
P3068	Aminoglycoside	1	Poultry
P3069	Aminoglycoside	0	Poultry
P3071	Aminoglycoside	3	Poultry
P3075	Aminoglycoside	1	Poultry
P3076	Aminoglycoside	1	Poultry
P3080	Aminoglycoside	6	Poultry
P3092	Aminoglycoside	5	Poultry
P3093	Aminoglycoside	1	Poultry
P3099	Aminoglycoside	1	Poultry
P3103	Aminoglycoside	1	Poultry
P3104	Aminoglycoside	4	Poultry
P3108	Aminoglycoside	6	Poultry
P3109	Aminoglycoside	8	Poultry
P3120	Aminoglycoside	4	Poultry
S1004	Aminoglycoside	1	Household soil
S1005	Aminoglycoside	1	Household soil
S1009	Aminoglycoside	2	Household soil
S1019	Aminoglycoside	2	Household soil
S1021	Aminoglycoside	8	Household soil
S1024	Aminoglycoside	5	Household soil
S1030	Aminoglycoside	2	Household soil
S1031	Aminoglycoside	0	Household soil
S1034	Aminoglycoside	0	Household soil
S1045	Aminoglycoside	1	Household soil
S1049	Aminoglycoside	2	Household soil
S1050	Aminoglycoside	2	Household soil
S1053	Aminoglycoside	3	Household soil
S1055	Aminoglycoside	1	Household soil
S1057	Aminoglycoside	3	Household soil
S1060	Aminoglycoside	2	Household soil
S1062	Aminoglycoside	2	Household soil
S1064	Aminoglycoside	1	Household soil
S1066	Aminoglycoside	1	Household soil
S1068	Aminoglycoside	8	Household soil
S1071	Aminoglycoside	6	Household soil
S1076	Aminoglycoside	4	Household soil
S1081	Aminoglycoside	4	Household soil
S1083	Aminoglycoside	13	Household soil
S1084	Aminoglycoside	2	Household soil
S1085	Aminoglycoside	2	Household soil
S1090	Aminoglycoside	3	Household soil
S1092	Aminoglycoside	0	Household soil
S1093	Aminoglycoside	7	Household soil
S1099	Aminoglycoside	5	Household soil
S1103	Aminoglycoside	2	Household soil
S1104	Aminoglycoside	4	Household soil
S1108	Aminoglycoside	1	Household soil
S1109	Aminoglycoside	4	Household soil
S1110	Aminoglycoside	2	Household soil
S1111	Aminoglycoside	1	Household soil
S1119	Aminoglycoside	4	Household soil
S1120	Aminoglycoside	8	Household soil
W1005	Aminoglycoside	0	Stored water
W1019	Aminoglycoside	1	Stored water
W1031	Aminoglycoside	1	Stored water
W1042	Aminoglycoside	1	Stored water
W1050	Aminoglycoside	4	Stored water
W1051	Aminoglycoside	0	Stored water
W1055	Aminoglycoside	1	Stored water
W1057	Aminoglycoside	1	Stored water
W1060	Aminoglycoside	3	Stored water
W1064	Aminoglycoside	2	Stored water
W1081	Aminoglycoside	4	Stored water
W1083	Aminoglycoside	3	Stored water
W1084	Aminoglycoside	2	Stored water
W1092	Aminoglycoside	1	Stored water
W1098	Aminoglycoside	2	Stored water
W1099	Aminoglycoside	7	Stored water
W1110	Aminoglycoside	0	Stored water
W1111	Aminoglycoside	5	Stored water
W1120	Aminoglycoside	0	Stored water
A1005	Beta-lactam	1	Human
A1009	Beta-lactam	1	Human
A1011	Beta-lactam	1	Human
A1020	Beta-lactam	0	Human
A1021	Beta-lactam	1	Human
A1024	Beta-lactam	2	Human
A1030	Beta-lactam	0	Human
A1031	Beta-lactam	0	Human
A1033	Beta-lactam	2	Human
A1038	Beta-lactam	1	Human
A1042	Beta-lactam	8	Human
A1045	Beta-lactam	2	Human
A1048	Beta-lactam	1	Human
A1049	Beta-lactam	1	Human
A1050	Beta-lactam	1	Human
A1051	Beta-lactam	1	Human
A1053	Beta-lactam	2	Human
A1055	Beta-lactam	1	Human
A1057	Beta-lactam	2	Human
A1058	Beta-lactam	1	Human
A1060	Beta-lactam	1	Human
A1062	Beta-lactam	3	Human
A1064	Beta-lactam	2	Human
A1066	Beta-lactam	4	Human
A1068	Beta-lactam	1	Human
A1069	Beta-lactam	6	Human
A1071	Beta-lactam	0	Human
A1075	Beta-lactam	1	Human
A1076	Beta-lactam	1	Human
A1080	Beta-lactam	1	Human
A1081	Beta-lactam	1	Human
A1083	Beta-lactam	1	Human
A1084	Beta-lactam	5	Human
A1085	Beta-lactam	1	Human
A1090	Beta-lactam	0	Human
A1092	Beta-lactam	3	Human
A1093	Beta-lactam	3	Human
A1098	Beta-lactam	2	Human
A1099	Beta-lactam	1	Human
A1103	Beta-lactam	0	Human
A1104	Beta-lactam	1	Human
A1108	Beta-lactam	0	Human
A1109	Beta-lactam	1	Human
A1111	Beta-lactam	1	Human
A1119	Beta-lactam	0	Human
A1120	Beta-lactam	2	Human
C1004	Beta-lactam	1	Human
C1005	Beta-lactam	0	Human
C1009	Beta-lactam	1	Human
C1011	Beta-lactam	1	Human
C1019	Beta-lactam	3	Human
C1020	Beta-lactam	1	Human
C1021	Beta-lactam	1	Human
C1024	Beta-lactam	2	Human
C1030	Beta-lactam	4	Human
C1031	Beta-lactam	1	Human
C1033	Beta-lactam	2	Human
C1034	Beta-lactam	0	Human
C1038	Beta-lactam	2	Human
C1042	Beta-lactam	5	Human
C1045	Beta-lactam	1	Human
C1048	Beta-lactam	1	Human
C1049	Beta-lactam	1	Human
C1050	Beta-lactam	1	Human
C1051	Beta-lactam	1	Human
C1053	Beta-lactam	1	Human
C1055	Beta-lactam	1	Human
C1057	Beta-lactam	0	Human
C1058	Beta-lactam	3	Human
C1060	Beta-lactam	2	Human
C1062	Beta-lactam	1	Human
C1064	Beta-lactam	1	Human
C1066	Beta-lactam	1	Human
C1069	Beta-lactam	3	Human
C1075	Beta-lactam	0	Human
C1076	Beta-lactam	7	Human
C1080	Beta-lactam	2	Human
C1081	Beta-lactam	2	Human
C1083	Beta-lactam	2	Human
C1084	Beta-lactam	1	Human
C1085	Beta-lactam	1	Human
C1090	Beta-lactam	1	Human
C1092	Beta-lactam	3	Human
C1093	Beta-lactam	1	Human
C1098	Beta-lactam	1	Human
C1099	Beta-lactam	0	Human
C1103	Beta-lactam	2	Human
C1104	Beta-lactam	1	Human
C1108	Beta-lactam	1	Human
C1109	Beta-lactam	1	Human
C1110	Beta-lactam	1	Human
C1111	Beta-lactam	2	Human
C1119	Beta-lactam	1	Human
C1120	Beta-lactam	1	Human
C2048	Beta-lactam	1	Human
C2068	Beta-lactam	1	Human
C2084	Beta-lactam	1	Human
C2111	Beta-lactam	3	Human
D1004	Beta-lactam	0	Dog
D1009	Beta-lactam	2	Dog
D1011	Beta-lactam	0	Dog
D1021	Beta-lactam	1	Dog
D1024	Beta-lactam	1	Dog
D1030	Beta-lactam	2	Dog
D1042	Beta-lactam	3	Dog
D1045	Beta-lactam	2	Dog
D1049	Beta-lactam	1	Dog
D1057	Beta-lactam	0	Dog
D1058	Beta-lactam	1	Dog
D1060	Beta-lactam	3	Dog
D1075	Beta-lactam	1	Dog
D1076	Beta-lactam	1	Dog
D1093	Beta-lactam	2	Dog
D1098	Beta-lactam	2	Dog
D1109	Beta-lactam	1	Dog
O1004	Beta-lactam	1	Human
O1005	Beta-lactam	1	Human
O1009	Beta-lactam	1	Human
O1011	Beta-lactam	1	Human
O1019	Beta-lactam	0	Human
O1020	Beta-lactam	1	Human
O1021	Beta-lactam	1	Human
O1030	Beta-lactam	1	Human
O1031	Beta-lactam	0	Human
O1033	Beta-lactam	2	Human
O1034	Beta-lactam	0	Human
O1038	Beta-lactam	0	Human
O1042	Beta-lactam	2	Human
O1045	Beta-lactam	1	Human
O1049	Beta-lactam	2	Human
O1051	Beta-lactam	0	Human
O1053	Beta-lactam	1	Human
O1057	Beta-lactam	1	Human
O1058	Beta-lactam	1	Human
O1060	Beta-lactam	0	Human
O1062	Beta-lactam	1	Human
O1064	Beta-lactam	4	Human
O1066	Beta-lactam	3	Human
O1069	Beta-lactam	2	Human
O1080	Beta-lactam	0	Human
O1090	Beta-lactam	0	Human
O1092	Beta-lactam	0	Human
O1093	Beta-lactam	0	Human
O1099	Beta-lactam	0	Human
O1104	Beta-lactam	1	Human
O1108	Beta-lactam	2	Human
O1109	Beta-lactam	3	Human
O1119	Beta-lactam	1	Human
O1120	Beta-lactam	1	Human
P1004	Beta-lactam	1	Poultry
P1005	Beta-lactam	1	Poultry
P1009	Beta-lactam	1	Poultry
P1011	Beta-lactam	1	Poultry
P1019	Beta-lactam	0	Poultry
P1020	Beta-lactam	0	Poultry
P1021	Beta-lactam	1	Poultry
P1024	Beta-lactam	1	Poultry
P1030	Beta-lactam	2	Poultry
P1033	Beta-lactam	1	Poultry
P1034	Beta-lactam	0	Poultry
P1038	Beta-lactam	2	Poultry
P1042	Beta-lactam	1	Poultry
P1045	Beta-lactam	1	Poultry
P1048	Beta-lactam	1	Poultry
P1049	Beta-lactam	0	Poultry
P1050	Beta-lactam	0	Poultry
P1051	Beta-lactam	1	Poultry
P1053	Beta-lactam	1	Poultry
P1055	Beta-lactam	1	Poultry
P1057	Beta-lactam	0	Poultry
P1058	Beta-lactam	1	Poultry
P1060	Beta-lactam	0	Poultry
P1062	Beta-lactam	0	Poultry
P1064	Beta-lactam	1	Poultry
P1066	Beta-lactam	1	Poultry
P1068	Beta-lactam	1	Poultry
P1069	Beta-lactam	0	Poultry
P1071	Beta-lactam	0	Poultry
P1075	Beta-lactam	0	Poultry
P1076	Beta-lactam	1	Poultry
P1080	Beta-lactam	1	Poultry
P1081	Beta-lactam	1	Poultry
P1083	Beta-lactam	3	Poultry
P1084	Beta-lactam	0	Poultry
P1085	Beta-lactam	0	Poultry
P1090	Beta-lactam	0	Poultry
P1092	Beta-lactam	1	Poultry
P1093	Beta-lactam	1	Poultry
P1098	Beta-lactam	10	Poultry
P1099	Beta-lactam	1	Poultry
P1103	Beta-lactam	0	Poultry
P1104	Beta-lactam	1	Poultry
P1108	Beta-lactam	1	Poultry
P1109	Beta-lactam	2	Poultry
P1110	Beta-lactam	1	Poultry
P1111	Beta-lactam	1	Poultry
P1119	Beta-lactam	0	Poultry
P1120	Beta-lactam	0	Poultry
P2004	Beta-lactam	0	Poultry
P2005	Beta-lactam	0	Poultry
P2009	Beta-lactam	0	Poultry
P2011	Beta-lactam	1	Poultry
P2020	Beta-lactam	1	Poultry
P2024	Beta-lactam	1	Poultry
P2030	Beta-lactam	1	Poultry
P2031	Beta-lactam	1	Poultry
P2034	Beta-lactam	1	Poultry
P2038	Beta-lactam	0	Poultry
P2050	Beta-lactam	1	Poultry
P2051	Beta-lactam	1	Poultry
P2053	Beta-lactam	1	Poultry
P2057	Beta-lactam	0	Poultry
P2060	Beta-lactam	1	Poultry
P2062	Beta-lactam	0	Poultry
P2064	Beta-lactam	1	Poultry
P2066	Beta-lactam	1	Poultry
P2068	Beta-lactam	1	Poultry
P2069	Beta-lactam	0	Poultry
P2071	Beta-lactam	1	Poultry
P2075	Beta-lactam	1	Poultry
P2076	Beta-lactam	0	Poultry
P2080	Beta-lactam	0	Poultry
P2085	Beta-lactam	0	Poultry
P2090	Beta-lactam	1	Poultry
P2092	Beta-lactam	1	Poultry
P2093	Beta-lactam	0	Poultry
P2099	Beta-lactam	1	Poultry
P2103	Beta-lactam	0	Poultry
P2104	Beta-lactam	3	Poultry
P2108	Beta-lactam	0	Poultry
P2109	Beta-lactam	1	Poultry
P2110	Beta-lactam	1	Poultry
P2120	Beta-lactam	1	Poultry
P3004	Beta-lactam	0	Poultry
P3005	Beta-lactam	2	Poultry
P3011	Beta-lactam	1	Poultry
P3031	Beta-lactam	1	Poultry
P3034	Beta-lactam	0	Poultry
P3038	Beta-lactam	1	Poultry
P3050	Beta-lactam	1	Poultry
P3051	Beta-lactam	1	Poultry
P3053	Beta-lactam	0	Poultry
P3057	Beta-lactam	0	Poultry
P3060	Beta-lactam	0	Poultry
P3064	Beta-lactam	1	Poultry
P3066	Beta-lactam	1	Poultry
P3068	Beta-lactam	1	Poultry
P3069	Beta-lactam	0	Poultry
P3071	Beta-lactam	1	Poultry
P3075	Beta-lactam	0	Poultry
P3076	Beta-lactam	0	Poultry
P3080	Beta-lactam	1	Poultry
P3092	Beta-lactam	1	Poultry
P3093	Beta-lactam	0	Poultry
P3099	Beta-lactam	0	Poultry
P3103	Beta-lactam	0	Poultry
P3104	Beta-lactam	1	Poultry
P3108	Beta-lactam	1	Poultry
P3109	Beta-lactam	3	Poultry
P3120	Beta-lactam	2	Poultry
S1004	Beta-lactam	2	Household soil
S1005	Beta-lactam	1	Household soil
S1009	Beta-lactam	1	Household soil
S1019	Beta-lactam	1	Household soil
S1021	Beta-lactam	1	Household soil
S1024	Beta-lactam	2	Household soil
S1030	Beta-lactam	4	Household soil
S1031	Beta-lactam	0	Household soil
S1034	Beta-lactam	0	Household soil
S1045	Beta-lactam	0	Household soil
S1049	Beta-lactam	2	Household soil
S1050	Beta-lactam	1	Household soil
S1053	Beta-lactam	1	Household soil
S1055	Beta-lactam	1	Household soil
S1057	Beta-lactam	3	Household soil
S1060	Beta-lactam	1	Household soil
S1062	Beta-lactam	1	Household soil
S1064	Beta-lactam	2	Household soil
S1066	Beta-lactam	2	Household soil
S1068	Beta-lactam	2	Household soil
S1071	Beta-lactam	1	Household soil
S1076	Beta-lactam	1	Household soil
S1081	Beta-lactam	5	Household soil
S1083	Beta-lactam	1	Household soil
S1084	Beta-lactam	1	Household soil
S1085	Beta-lactam	5	Household soil
S1090	Beta-lactam	5	Household soil
S1092	Beta-lactam	0	Household soil
S1093	Beta-lactam	1	Household soil
S1099	Beta-lactam	0	Household soil
S1103	Beta-lactam	2	Household soil
S1104	Beta-lactam	6	Household soil
S1108	Beta-lactam	1	Household soil
S1109	Beta-lactam	2	Household soil
S1110	Beta-lactam	1	Household soil
S1111	Beta-lactam	0	Household soil
S1119	Beta-lactam	2	Household soil
S1120	Beta-lactam	1	Household soil
W1005	Beta-lactam	1	Stored water
W1019	Beta-lactam	2	Stored water
W1031	Beta-lactam	1	Stored water
W1042	Beta-lactam	1	Stored water
W1050	Beta-lactam	0	Stored water
W1051	Beta-lactam	0	Stored water
W1055	Beta-lactam	1	Stored water
W1057	Beta-lactam	2	Stored water
W1060	Beta-lactam	2	Stored water
W1064	Beta-lactam	3	Stored water
W1081	Beta-lactam	3	Stored water
W1083	Beta-lactam	1	Stored water
W1084	Beta-lactam	1	Stored water
W1092	Beta-lactam	0	Stored water
W1098	Beta-lactam	1	Stored water
W1099	Beta-lactam	1	Stored water
W1110	Beta-lactam	0	Stored water
W1111	Beta-lactam	2	Stored water
W1120	Beta-lactam	1	Stored water
A1005	Chloramphenicol	0	Human
A1009	Chloramphenicol	0	Human
A1011	Chloramphenicol	0	Human
A1020	Chloramphenicol	0	Human
A1021	Chloramphenicol	0	Human
A1024	Chloramphenicol	1	Human
A1030	Chloramphenicol	0	Human
A1031	Chloramphenicol	0	Human
A1033	Chloramphenicol	0	Human
A1038	Chloramphenicol	0	Human
A1042	Chloramphenicol	0	Human
A1045	Chloramphenicol	1	Human
A1048	Chloramphenicol	0	Human
A1049	Chloramphenicol	0	Human
A1050	Chloramphenicol	0	Human
A1051	Chloramphenicol	0	Human
A1053	Chloramphenicol	0	Human
A1055	Chloramphenicol	0	Human
A1057	Chloramphenicol	0	Human
A1058	Chloramphenicol	0	Human
A1060	Chloramphenicol	0	Human
A1062	Chloramphenicol	1	Human
A1064	Chloramphenicol	0	Human
A1066	Chloramphenicol	1	Human
A1068	Chloramphenicol	0	Human
A1069	Chloramphenicol	0	Human
A1071	Chloramphenicol	0	Human
A1075	Chloramphenicol	0	Human
A1076	Chloramphenicol	0	Human
A1080	Chloramphenicol	0	Human
A1081	Chloramphenicol	0	Human
A1083	Chloramphenicol	0	Human
A1084	Chloramphenicol	0	Human
A1085	Chloramphenicol	0	Human
A1090	Chloramphenicol	0	Human
A1092	Chloramphenicol	1	Human
A1093	Chloramphenicol	0	Human
A1098	Chloramphenicol	0	Human
A1099	Chloramphenicol	0	Human
A1103	Chloramphenicol	0	Human
A1104	Chloramphenicol	0	Human
A1108	Chloramphenicol	0	Human
A1109	Chloramphenicol	0	Human
A1111	Chloramphenicol	0	Human
A1119	Chloramphenicol	0	Human
A1120	Chloramphenicol	0	Human
C1004	Chloramphenicol	0	Human
C1005	Chloramphenicol	0	Human
C1009	Chloramphenicol	0	Human
C1011	Chloramphenicol	0	Human
C1019	Chloramphenicol	0	Human
C1020	Chloramphenicol	0	Human
C1021	Chloramphenicol	0	Human
C1024	Chloramphenicol	0	Human
C1030	Chloramphenicol	0	Human
C1031	Chloramphenicol	0	Human
C1033	Chloramphenicol	0	Human
C1034	Chloramphenicol	0	Human
C1038	Chloramphenicol	0	Human
C1042	Chloramphenicol	0	Human
C1045	Chloramphenicol	0	Human
C1048	Chloramphenicol	0	Human
C1049	Chloramphenicol	0	Human
C1050	Chloramphenicol	0	Human
C1051	Chloramphenicol	0	Human
C1053	Chloramphenicol	0	Human
C1055	Chloramphenicol	0	Human
C1057	Chloramphenicol	0	Human
C1058	Chloramphenicol	0	Human
C1060	Chloramphenicol	1	Human
C1062	Chloramphenicol	0	Human
C1064	Chloramphenicol	0	Human
C1066	Chloramphenicol	0	Human
C1069	Chloramphenicol	0	Human
C1075	Chloramphenicol	0	Human
C1076	Chloramphenicol	0	Human
C1080	Chloramphenicol	1	Human
C1081	Chloramphenicol	0	Human
C1083	Chloramphenicol	0	Human
C1084	Chloramphenicol	0	Human
C1085	Chloramphenicol	0	Human
C1090	Chloramphenicol	0	Human
C1092	Chloramphenicol	1	Human
C1093	Chloramphenicol	0	Human
C1098	Chloramphenicol	0	Human
C1099	Chloramphenicol	0	Human
C1103	Chloramphenicol	0	Human
C1104	Chloramphenicol	0	Human
C1108	Chloramphenicol	0	Human
C1109	Chloramphenicol	0	Human
C1110	Chloramphenicol	0	Human
C1111	Chloramphenicol	0	Human
C1119	Chloramphenicol	0	Human
C1120	Chloramphenicol	0	Human
C2048	Chloramphenicol	0	Human
C2068	Chloramphenicol	0	Human
C2084	Chloramphenicol	0	Human
C2111	Chloramphenicol	0	Human
D1004	Chloramphenicol	0	Dog
D1009	Chloramphenicol	0	Dog
D1011	Chloramphenicol	0	Dog
D1021	Chloramphenicol	0	Dog
D1024	Chloramphenicol	0	Dog
D1030	Chloramphenicol	0	Dog
D1042	Chloramphenicol	0	Dog
D1045	Chloramphenicol	0	Dog
D1049	Chloramphenicol	0	Dog
D1057	Chloramphenicol	0	Dog
D1058	Chloramphenicol	0	Dog
D1060	Chloramphenicol	0	Dog
D1075	Chloramphenicol	0	Dog
D1076	Chloramphenicol	0	Dog
D1093	Chloramphenicol	0	Dog
D1098	Chloramphenicol	0	Dog
D1109	Chloramphenicol	0	Dog
O1004	Chloramphenicol	0	Human
O1005	Chloramphenicol	0	Human
O1009	Chloramphenicol	0	Human
O1011	Chloramphenicol	0	Human
O1019	Chloramphenicol	0	Human
O1020	Chloramphenicol	0	Human
O1021	Chloramphenicol	0	Human
O1030	Chloramphenicol	0	Human
O1031	Chloramphenicol	0	Human
O1033	Chloramphenicol	0	Human
O1034	Chloramphenicol	0	Human
O1038	Chloramphenicol	0	Human
O1042	Chloramphenicol	0	Human
O1045	Chloramphenicol	0	Human
O1049	Chloramphenicol	0	Human
O1051	Chloramphenicol	0	Human
O1053	Chloramphenicol	0	Human
O1057	Chloramphenicol	0	Human
O1058	Chloramphenicol	0	Human
O1060	Chloramphenicol	0	Human
O1062	Chloramphenicol	0	Human
O1064	Chloramphenicol	0	Human
O1066	Chloramphenicol	1	Human
O1069	Chloramphenicol	0	Human
O1080	Chloramphenicol	0	Human
O1090	Chloramphenicol	0	Human
O1092	Chloramphenicol	0	Human
O1093	Chloramphenicol	0	Human
O1099	Chloramphenicol	0	Human
O1104	Chloramphenicol	0	Human
O1108	Chloramphenicol	0	Human
O1109	Chloramphenicol	0	Human
O1119	Chloramphenicol	0	Human
O1120	Chloramphenicol	0	Human
P1004	Chloramphenicol	0	Poultry
P1005	Chloramphenicol	0	Poultry
P1009	Chloramphenicol	0	Poultry
P1011	Chloramphenicol	0	Poultry
P1019	Chloramphenicol	0	Poultry
P1020	Chloramphenicol	0	Poultry
P1021	Chloramphenicol	0	Poultry
P1024	Chloramphenicol	0	Poultry
P1030	Chloramphenicol	0	Poultry
P1033	Chloramphenicol	0	Poultry
P1034	Chloramphenicol	0	Poultry
P1038	Chloramphenicol	0	Poultry
P1042	Chloramphenicol	1	Poultry
P1045	Chloramphenicol	0	Poultry
P1048	Chloramphenicol	0	Poultry
P1049	Chloramphenicol	0	Poultry
P1050	Chloramphenicol	0	Poultry
P1051	Chloramphenicol	0	Poultry
P1053	Chloramphenicol	0	Poultry
P1055	Chloramphenicol	0	Poultry
P1057	Chloramphenicol	0	Poultry
P1058	Chloramphenicol	0	Poultry
P1060	Chloramphenicol	0	Poultry
P1062	Chloramphenicol	0	Poultry
P1064	Chloramphenicol	0	Poultry
P1066	Chloramphenicol	1	Poultry
P1068	Chloramphenicol	0	Poultry
P1069	Chloramphenicol	0	Poultry
P1071	Chloramphenicol	0	Poultry
P1075	Chloramphenicol	0	Poultry
P1076	Chloramphenicol	0	Poultry
P1080	Chloramphenicol	0	Poultry
P1081	Chloramphenicol	0	Poultry
P1083	Chloramphenicol	0	Poultry
P1084	Chloramphenicol	0	Poultry
P1085	Chloramphenicol	0	Poultry
P1090	Chloramphenicol	0	Poultry
P1092	Chloramphenicol	0	Poultry
P1093	Chloramphenicol	0	Poultry
P1098	Chloramphenicol	0	Poultry
P1099	Chloramphenicol	0	Poultry
P1103	Chloramphenicol	0	Poultry
P1104	Chloramphenicol	0	Poultry
P1108	Chloramphenicol	0	Poultry
P1109	Chloramphenicol	0	Poultry
P1110	Chloramphenicol	0	Poultry
P1111	Chloramphenicol	0	Poultry
P1119	Chloramphenicol	0	Poultry
P1120	Chloramphenicol	0	Poultry
P2004	Chloramphenicol	0	Poultry
P2005	Chloramphenicol	0	Poultry
P2009	Chloramphenicol	0	Poultry
P2011	Chloramphenicol	0	Poultry
P2020	Chloramphenicol	2	Poultry
P2024	Chloramphenicol	0	Poultry
P2030	Chloramphenicol	0	Poultry
P2031	Chloramphenicol	0	Poultry
P2034	Chloramphenicol	2	Poultry
P2038	Chloramphenicol	0	Poultry
P2050	Chloramphenicol	0	Poultry
P2051	Chloramphenicol	0	Poultry
P2053	Chloramphenicol	0	Poultry
P2057	Chloramphenicol	0	Poultry
P2060	Chloramphenicol	0	Poultry
P2062	Chloramphenicol	0	Poultry
P2064	Chloramphenicol	0	Poultry
P2066	Chloramphenicol	0	Poultry
P2068	Chloramphenicol	0	Poultry
P2069	Chloramphenicol	0	Poultry
P2071	Chloramphenicol	1	Poultry
P2075	Chloramphenicol	0	Poultry
P2076	Chloramphenicol	0	Poultry
P2080	Chloramphenicol	0	Poultry
P2085	Chloramphenicol	0	Poultry
P2090	Chloramphenicol	0	Poultry
P2092	Chloramphenicol	0	Poultry
P2093	Chloramphenicol	0	Poultry
P2099	Chloramphenicol	0	Poultry
P2103	Chloramphenicol	0	Poultry
P2104	Chloramphenicol	0	Poultry
P2108	Chloramphenicol	0	Poultry
P2109	Chloramphenicol	1	Poultry
P2110	Chloramphenicol	0	Poultry
P2120	Chloramphenicol	0	Poultry
P3004	Chloramphenicol	0	Poultry
P3005	Chloramphenicol	1	Poultry
P3011	Chloramphenicol	0	Poultry
P3031	Chloramphenicol	0	Poultry
P3034	Chloramphenicol	0	Poultry
P3038	Chloramphenicol	0	Poultry
P3050	Chloramphenicol	0	Poultry
P3051	Chloramphenicol	0	Poultry
P3053	Chloramphenicol	0	Poultry
P3057	Chloramphenicol	0	Poultry
P3060	Chloramphenicol	0	Poultry
P3064	Chloramphenicol	0	Poultry
P3066	Chloramphenicol	0	Poultry
P3068	Chloramphenicol	0	Poultry
P3069	Chloramphenicol	0	Poultry
P3071	Chloramphenicol	1	Poultry
P3075	Chloramphenicol	0	Poultry
P3076	Chloramphenicol	0	Poultry
P3080	Chloramphenicol	1	Poultry
P3092	Chloramphenicol	0	Poultry
P3093	Chloramphenicol	0	Poultry
P3099	Chloramphenicol	0	Poultry
P3103	Chloramphenicol	0	Poultry
P3104	Chloramphenicol	0	Poultry
P3108	Chloramphenicol	0	Poultry
P3109	Chloramphenicol	0	Poultry
P3120	Chloramphenicol	0	Poultry
S1004	Chloramphenicol	0	Household soil
S1005	Chloramphenicol	0	Household soil
S1009	Chloramphenicol	0	Household soil
S1019	Chloramphenicol	1	Household soil
S1021	Chloramphenicol	0	Household soil
S1024	Chloramphenicol	2	Household soil
S1030	Chloramphenicol	0	Household soil
S1031	Chloramphenicol	0	Household soil
S1034	Chloramphenicol	0	Household soil
S1045	Chloramphenicol	0	Household soil
S1049	Chloramphenicol	0	Household soil
S1050	Chloramphenicol	0	Household soil
S1053	Chloramphenicol	0	Household soil
S1055	Chloramphenicol	0	Household soil
S1057	Chloramphenicol	0	Household soil
S1060	Chloramphenicol	0	Household soil
S1062	Chloramphenicol	0	Household soil
S1064	Chloramphenicol	0	Household soil
S1066	Chloramphenicol	1	Household soil
S1068	Chloramphenicol	2	Household soil
S1071	Chloramphenicol	1	Household soil
S1076	Chloramphenicol	0	Household soil
S1081	Chloramphenicol	0	Household soil
S1083	Chloramphenicol	1	Household soil
S1084	Chloramphenicol	0	Household soil
S1085	Chloramphenicol	1	Household soil
S1090	Chloramphenicol	1	Household soil
S1092	Chloramphenicol	0	Household soil
S1093	Chloramphenicol	0	Household soil
S1099	Chloramphenicol	0	Household soil
S1103	Chloramphenicol	0	Household soil
S1104	Chloramphenicol	1	Household soil
S1108	Chloramphenicol	3	Household soil
S1109	Chloramphenicol	1	Household soil
S1110	Chloramphenicol	2	Household soil
S1111	Chloramphenicol	0	Household soil
S1119	Chloramphenicol	0	Household soil
S1120	Chloramphenicol	0	Household soil
W1005	Chloramphenicol	0	Stored water
W1019	Chloramphenicol	0	Stored water
W1031	Chloramphenicol	0	Stored water
W1042	Chloramphenicol	0	Stored water
W1050	Chloramphenicol	0	Stored water
W1051	Chloramphenicol	0	Stored water
W1055	Chloramphenicol	0	Stored water
W1057	Chloramphenicol	0	Stored water
W1060	Chloramphenicol	0	Stored water
W1064	Chloramphenicol	2	Stored water
W1081	Chloramphenicol	0	Stored water
W1083	Chloramphenicol	0	Stored water
W1084	Chloramphenicol	0	Stored water
W1092	Chloramphenicol	0	Stored water
W1098	Chloramphenicol	0	Stored water
W1099	Chloramphenicol	0	Stored water
W1110	Chloramphenicol	0	Stored water
W1111	Chloramphenicol	0	Stored water
W1120	Chloramphenicol	0	Stored water
A1005	Peptide	5	Human
A1009	Peptide	2	Human
A1011	Peptide	6	Human
A1020	Peptide	3	Human
A1021	Peptide	2	Human
A1024	Peptide	6	Human
A1030	Peptide	4	Human
A1031	Peptide	4	Human
A1033	Peptide	4	Human
A1038	Peptide	4	Human
A1042	Peptide	6	Human
A1045	Peptide	3	Human
A1048	Peptide	1	Human
A1049	Peptide	4	Human
A1050	Peptide	6	Human
A1051	Peptide	5	Human
A1053	Peptide	3	Human
A1055	Peptide	4	Human
A1057	Peptide	2	Human
A1058	Peptide	3	Human
A1060	Peptide	2	Human
A1062	Peptide	5	Human
A1064	Peptide	3	Human
A1066	Peptide	5	Human
A1068	Peptide	2	Human
A1069	Peptide	3	Human
A1071	Peptide	4	Human
A1075	Peptide	4	Human
A1076	Peptide	4	Human
A1080	Peptide	5	Human
A1081	Peptide	9	Human
A1083	Peptide	3	Human
A1084	Peptide	5	Human
A1085	Peptide	2	Human
A1090	Peptide	3	Human
A1092	Peptide	4	Human
A1093	Peptide	4	Human
A1098	Peptide	9	Human
A1099	Peptide	5	Human
A1103	Peptide	3	Human
A1104	Peptide	5	Human
A1108	Peptide	4	Human
A1109	Peptide	4	Human
A1111	Peptide	5	Human
A1119	Peptide	2	Human
A1120	Peptide	6	Human
C1004	Peptide	1	Human
C1005	Peptide	2	Human
C1009	Peptide	3	Human
C1011	Peptide	5	Human
C1019	Peptide	4	Human
C1020	Peptide	2	Human
C1021	Peptide	2	Human
C1024	Peptide	4	Human
C1030	Peptide	5	Human
C1031	Peptide	1	Human
C1033	Peptide	4	Human
C1034	Peptide	6	Human
C1038	Peptide	5	Human
C1042	Peptide	5	Human
C1045	Peptide	6	Human
C1048	Peptide	1	Human
C1049	Peptide	3	Human
C1050	Peptide	7	Human
C1051	Peptide	4	Human
C1053	Peptide	9	Human
C1055	Peptide	4	Human
C1057	Peptide	4	Human
C1058	Peptide	5	Human
C1060	Peptide	3	Human
C1062	Peptide	1	Human
C1064	Peptide	1	Human
C1066	Peptide	3	Human
C1069	Peptide	6	Human
C1075	Peptide	2	Human
C1076	Peptide	7	Human
C1080	Peptide	2	Human
C1081	Peptide	2	Human
C1083	Peptide	5	Human
C1084	Peptide	1	Human
C1085	Peptide	5	Human
C1090	Peptide	6	Human
C1092	Peptide	5	Human
C1093	Peptide	4	Human
C1098	Peptide	2	Human
C1099	Peptide	4	Human
C1103	Peptide	3	Human
C1104	Peptide	2	Human
C1108	Peptide	5	Human
C1109	Peptide	4	Human
C1110	Peptide	2	Human
C1111	Peptide	6	Human
C1119	Peptide	2	Human
C1120	Peptide	1	Human
C2048	Peptide	3	Human
C2068	Peptide	4	Human
C2084	Peptide	2	Human
C2111	Peptide	7	Human
D1004	Peptide	4	Dog
D1009	Peptide	2	Dog
D1011	Peptide	3	Dog
D1021	Peptide	5	Dog
D1024	Peptide	6	Dog
D1030	Peptide	3	Dog
D1042	Peptide	5	Dog
D1045	Peptide	1	Dog
D1049	Peptide	6	Dog
D1057	Peptide	3	Dog
D1058	Peptide	6	Dog
D1060	Peptide	8	Dog
D1075	Peptide	4	Dog
D1076	Peptide	5	Dog
D1093	Peptide	4	Dog
D1098	Peptide	4	Dog
D1109	Peptide	4	Dog
O1004	Peptide	5	Human
O1005	Peptide	7	Human
O1009	Peptide	6	Human
O1011	Peptide	3	Human
O1019	Peptide	2	Human
O1020	Peptide	3	Human
O1021	Peptide	4	Human
O1030	Peptide	3	Human
O1031	Peptide	3	Human
O1033	Peptide	2	Human
O1034	Peptide	3	Human
O1038	Peptide	2	Human
O1042	Peptide	4	Human
O1045	Peptide	5	Human
O1049	Peptide	6	Human
O1051	Peptide	4	Human
O1053	Peptide	4	Human
O1057	Peptide	3	Human
O1058	Peptide	2	Human
O1060	Peptide	2	Human
O1062	Peptide	5	Human
O1064	Peptide	6	Human
O1066	Peptide	2	Human
O1069	Peptide	6	Human
O1080	Peptide	3	Human
O1090	Peptide	4	Human
O1092	Peptide	2	Human
O1093	Peptide	2	Human
O1099	Peptide	8	Human
O1104	Peptide	1	Human
O1108	Peptide	6	Human
O1109	Peptide	5	Human
O1119	Peptide	3	Human
O1120	Peptide	4	Human
P1004	Peptide	4	Poultry
P1005	Peptide	5	Poultry
P1009	Peptide	4	Poultry
P1011	Peptide	2	Poultry
P1019	Peptide	2	Poultry
P1020	Peptide	2	Poultry
P1021	Peptide	5	Poultry
P1024	Peptide	4	Poultry
P1030	Peptide	5	Poultry
P1033	Peptide	6	Poultry
P1034	Peptide	3	Poultry
P1038	Peptide	6	Poultry
P1042	Peptide	4	Poultry
P1045	Peptide	3	Poultry
P1048	Peptide	6	Poultry
P1049	Peptide	2	Poultry
P1050	Peptide	3	Poultry
P1051	Peptide	4	Poultry
P1053	Peptide	6	Poultry
P1055	Peptide	7	Poultry
P1057	Peptide	2	Poultry
P1058	Peptide	6	Poultry
P1060	Peptide	3	Poultry
P1062	Peptide	2	Poultry
P1064	Peptide	5	Poultry
P1066	Peptide	6	Poultry
P1068	Peptide	3	Poultry
P1069	Peptide	1	Poultry
P1071	Peptide	3	Poultry
P1075	Peptide	4	Poultry
P1076	Peptide	3	Poultry
P1080	Peptide	2	Poultry
P1081	Peptide	4	Poultry
P1083	Peptide	5	Poultry
P1084	Peptide	2	Poultry
P1085	Peptide	2	Poultry
P1090	Peptide	1	Poultry
P1092	Peptide	3	Poultry
P1093	Peptide	4	Poultry
P1098	Peptide	5	Poultry
P1099	Peptide	1	Poultry
P1103	Peptide	3	Poultry
P1104	Peptide	4	Poultry
P1108	Peptide	4	Poultry
P1109	Peptide	4	Poultry
P1110	Peptide	4	Poultry
P1111	Peptide	9	Poultry
P1119	Peptide	2	Poultry
P1120	Peptide	6	Poultry
P2004	Peptide	3	Poultry
P2005	Peptide	6	Poultry
P2009	Peptide	5	Poultry
P2011	Peptide	5	Poultry
P2020	Peptide	6	Poultry
P2024	Peptide	5	Poultry
P2030	Peptide	3	Poultry
P2031	Peptide	5	Poultry
P2034	Peptide	4	Poultry
P2038	Peptide	3	Poultry
P2050	Peptide	4	Poultry
P2051	Peptide	3	Poultry
P2053	Peptide	6	Poultry
P2057	Peptide	1	Poultry
P2060	Peptide	4	Poultry
P2062	Peptide	1	Poultry
P2064	Peptide	4	Poultry
P2066	Peptide	5	Poultry
P2068	Peptide	4	Poultry
P2069	Peptide	5	Poultry
P2071	Peptide	5	Poultry
P2075	Peptide	3	Poultry
P2076	Peptide	2	Poultry
P2080	Peptide	1	Poultry
P2085	Peptide	3	Poultry
P2090	Peptide	6	Poultry
P2092	Peptide	5	Poultry
P2093	Peptide	4	Poultry
P2099	Peptide	5	Poultry
P2103	Peptide	2	Poultry
P2104	Peptide	6	Poultry
P2108	Peptide	1	Poultry
P2109	Peptide	6	Poultry
P2110	Peptide	3	Poultry
P2120	Peptide	4	Poultry
P3004	Peptide	3	Poultry
P3005	Peptide	5	Poultry
P3011	Peptide	4	Poultry
P3031	Peptide	4	Poultry
P3034	Peptide	1	Poultry
P3038	Peptide	4	Poultry
P3050	Peptide	6	Poultry
P3051	Peptide	4	Poultry
P3053	Peptide	7	Poultry
P3057	Peptide	2	Poultry
P3060	Peptide	4	Poultry
P3064	Peptide	6	Poultry
P3066	Peptide	6	Poultry
P3068	Peptide	3	Poultry
P3069	Peptide	4	Poultry
P3071	Peptide	9	Poultry
P3075	Peptide	4	Poultry
P3076	Peptide	3	Poultry
P3080	Peptide	5	Poultry
P3092	Peptide	4	Poultry
P3093	Peptide	3	Poultry
P3099	Peptide	5	Poultry
P3103	Peptide	2	Poultry
P3104	Peptide	2	Poultry
P3108	Peptide	5	Poultry
P3109	Peptide	6	Poultry
P3120	Peptide	6	Poultry
S1004	Peptide	5	Household soil
S1005	Peptide	6	Household soil
S1009	Peptide	4	Household soil
S1019	Peptide	5	Household soil
S1021	Peptide	6	Household soil
S1024	Peptide	6	Household soil
S1030	Peptide	3	Household soil
S1031	Peptide	5	Household soil
S1034	Peptide	4	Household soil
S1045	Peptide	1	Household soil
S1049	Peptide	7	Household soil
S1050	Peptide	4	Household soil
S1053	Peptide	6	Household soil
S1055	Peptide	5	Household soil
S1057	Peptide	1	Household soil
S1060	Peptide	4	Household soil
S1062	Peptide	3	Household soil
S1064	Peptide	8	Household soil
S1066	Peptide	10	Household soil
S1068	Peptide	9	Household soil
S1071	Peptide	9	Household soil
S1076	Peptide	10	Household soil
S1081	Peptide	4	Household soil
S1083	Peptide	6	Household soil
S1084	Peptide	1	Household soil
S1085	Peptide	4	Household soil
S1090	Peptide	8	Household soil
S1092	Peptide	6	Household soil
S1093	Peptide	6	Household soil
S1099	Peptide	3	Household soil
S1103	Peptide	7	Household soil
S1104	Peptide	7	Household soil
S1108	Peptide	9	Household soil
S1109	Peptide	13	Household soil
S1110	Peptide	11	Household soil
S1111	Peptide	3	Household soil
S1119	Peptide	2	Household soil
S1120	Peptide	3	Household soil
W1005	Peptide	1	Stored water
W1019	Peptide	7	Stored water
W1031	Peptide	1	Stored water
W1042	Peptide	2	Stored water
W1050	Peptide	2	Stored water
W1051	Peptide	2	Stored water
W1055	Peptide	5	Stored water
W1057	Peptide	5	Stored water
W1060	Peptide	2	Stored water
W1064	Peptide	3	Stored water
W1081	Peptide	10	Stored water
W1083	Peptide	2	Stored water
W1084	Peptide	7	Stored water
W1092	Peptide	7	Stored water
W1098	Peptide	2	Stored water
W1099	Peptide	5	Stored water
W1110	Peptide	1	Stored water
W1111	Peptide	4	Stored water
W1120	Peptide	2	Stored water
A1005	Trimethoprim	6	Human
A1009	Trimethoprim	0	Human
A1011	Trimethoprim	10	Human
A1020	Trimethoprim	3	Human
A1021	Trimethoprim	0	Human
A1024	Trimethoprim	2	Human
A1030	Trimethoprim	0	Human
A1031	Trimethoprim	0	Human
A1033	Trimethoprim	9	Human
A1038	Trimethoprim	1	Human
A1042	Trimethoprim	0	Human
A1045	Trimethoprim	1	Human
A1048	Trimethoprim	0	Human
A1049	Trimethoprim	0	Human
A1050	Trimethoprim	2	Human
A1051	Trimethoprim	0	Human
A1053	Trimethoprim	2	Human
A1055	Trimethoprim	1	Human
A1057	Trimethoprim	1	Human
A1058	Trimethoprim	1	Human
A1060	Trimethoprim	0	Human
A1062	Trimethoprim	1	Human
A1064	Trimethoprim	1	Human
A1066	Trimethoprim	1	Human
A1068	Trimethoprim	1	Human
A1069	Trimethoprim	1	Human
A1071	Trimethoprim	2	Human
A1075	Trimethoprim	1	Human
A1076	Trimethoprim	1	Human
A1080	Trimethoprim	1	Human
A1081	Trimethoprim	0	Human
A1083	Trimethoprim	1	Human
A1084	Trimethoprim	0	Human
A1085	Trimethoprim	0	Human
A1090	Trimethoprim	1	Human
A1092	Trimethoprim	0	Human
A1093	Trimethoprim	10	Human
A1098	Trimethoprim	2	Human
A1099	Trimethoprim	1	Human
A1103	Trimethoprim	1	Human
A1104	Trimethoprim	2	Human
A1108	Trimethoprim	1	Human
A1109	Trimethoprim	1	Human
A1111	Trimethoprim	1	Human
A1119	Trimethoprim	6	Human
A1120	Trimethoprim	10	Human
C1004	Trimethoprim	1	Human
C1005	Trimethoprim	0	Human
C1009	Trimethoprim	6	Human
C1011	Trimethoprim	2	Human
C1019	Trimethoprim	1	Human
C1020	Trimethoprim	0	Human
C1021	Trimethoprim	2	Human
C1024	Trimethoprim	4	Human
C1030	Trimethoprim	3	Human
C1031	Trimethoprim	0	Human
C1033	Trimethoprim	0	Human
C1034	Trimethoprim	6	Human
C1038	Trimethoprim	0	Human
C1042	Trimethoprim	2	Human
C1045	Trimethoprim	1	Human
C1048	Trimethoprim	0	Human
C1049	Trimethoprim	0	Human
C1050	Trimethoprim	1	Human
C1051	Trimethoprim	0	Human
C1053	Trimethoprim	2	Human
C1055	Trimethoprim	0	Human
C1057	Trimethoprim	0	Human
C1058	Trimethoprim	1	Human
C1060	Trimethoprim	2	Human
C1062	Trimethoprim	1	Human
C1064	Trimethoprim	3	Human
C1066	Trimethoprim	2	Human
C1069	Trimethoprim	2	Human
C1075	Trimethoprim	0	Human
C1076	Trimethoprim	8	Human
C1080	Trimethoprim	1	Human
C1081	Trimethoprim	1	Human
C1083	Trimethoprim	1	Human
C1084	Trimethoprim	0	Human
C1085	Trimethoprim	1	Human
C1090	Trimethoprim	5	Human
C1092	Trimethoprim	2	Human
C1093	Trimethoprim	1	Human
C1098	Trimethoprim	1	Human
C1099	Trimethoprim	0	Human
C1103	Trimethoprim	2	Human
C1104	Trimethoprim	0	Human
C1108	Trimethoprim	1	Human
C1109	Trimethoprim	1	Human
C1110	Trimethoprim	1	Human
C1111	Trimethoprim	2	Human
C1119	Trimethoprim	0	Human
C1120	Trimethoprim	1	Human
C2048	Trimethoprim	0	Human
C2068	Trimethoprim	1	Human
C2084	Trimethoprim	0	Human
C2111	Trimethoprim	3	Human
D1004	Trimethoprim	0	Dog
D1009	Trimethoprim	0	Dog
D1011	Trimethoprim	0	Dog
D1021	Trimethoprim	2	Dog
D1024	Trimethoprim	2	Dog
D1030	Trimethoprim	2	Dog
D1042	Trimethoprim	2	Dog
D1045	Trimethoprim	4	Dog
D1049	Trimethoprim	0	Dog
D1057	Trimethoprim	0	Dog
D1058	Trimethoprim	3	Dog
D1060	Trimethoprim	2	Dog
D1075	Trimethoprim	2	Dog
D1076	Trimethoprim	1	Dog
D1093	Trimethoprim	1	Dog
D1098	Trimethoprim	2	Dog
D1109	Trimethoprim	3	Dog
O1004	Trimethoprim	0	Human
O1005	Trimethoprim	2	Human
O1009	Trimethoprim	6	Human
O1011	Trimethoprim	1	Human
O1019	Trimethoprim	0	Human
O1020	Trimethoprim	1	Human
O1021	Trimethoprim	6	Human
O1030	Trimethoprim	1	Human
O1031	Trimethoprim	0	Human
O1033	Trimethoprim	1	Human
O1034	Trimethoprim	0	Human
O1038	Trimethoprim	0	Human
O1042	Trimethoprim	11	Human
O1045	Trimethoprim	4	Human
O1049	Trimethoprim	1	Human
O1051	Trimethoprim	0	Human
O1053	Trimethoprim	1	Human
O1057	Trimethoprim	1	Human
O1058	Trimethoprim	5	Human
O1060	Trimethoprim	3	Human
O1062	Trimethoprim	2	Human
O1064	Trimethoprim	3	Human
O1066	Trimethoprim	1	Human
O1069	Trimethoprim	3	Human
O1080	Trimethoprim	3	Human
O1090	Trimethoprim	10	Human
O1092	Trimethoprim	1	Human
O1093	Trimethoprim	1	Human
O1099	Trimethoprim	3	Human
O1104	Trimethoprim	1	Human
O1108	Trimethoprim	2	Human
O1109	Trimethoprim	5	Human
O1119	Trimethoprim	1	Human
O1120	Trimethoprim	8	Human
P1004	Trimethoprim	1	Poultry
P1005	Trimethoprim	6	Poultry
P1009	Trimethoprim	1	Poultry
P1011	Trimethoprim	1	Poultry
P1019	Trimethoprim	1	Poultry
P1020	Trimethoprim	0	Poultry
P1021	Trimethoprim	2	Poultry
P1024	Trimethoprim	1	Poultry
P1030	Trimethoprim	2	Poultry
P1033	Trimethoprim	7	Poultry
P1034	Trimethoprim	2	Poultry
P1038	Trimethoprim	6	Poultry
P1042	Trimethoprim	9	Poultry
P1045	Trimethoprim	5	Poultry
P1048	Trimethoprim	1	Poultry
P1049	Trimethoprim	3	Poultry
P1050	Trimethoprim	1	Poultry
P1051	Trimethoprim	0	Poultry
P1053	Trimethoprim	9	Poultry
P1055	Trimethoprim	1	Poultry
P1057	Trimethoprim	0	Poultry
P1058	Trimethoprim	3	Poultry
P1060	Trimethoprim	2	Poultry
P1062	Trimethoprim	1	Poultry
P1064	Trimethoprim	10	Poultry
P1066	Trimethoprim	12	Poultry
P1068	Trimethoprim	4	Poultry
P1069	Trimethoprim	0	Poultry
P1071	Trimethoprim	0	Poultry
P1075	Trimethoprim	0	Poultry
P1076	Trimethoprim	1	Poultry
P1080	Trimethoprim	0	Poultry
P1081	Trimethoprim	7	Poultry
P1083	Trimethoprim	4	Poultry
P1084	Trimethoprim	3	Poultry
P1085	Trimethoprim	0	Poultry
P1090	Trimethoprim	0	Poultry
P1092	Trimethoprim	1	Poultry
P1093	Trimethoprim	3	Poultry
P1098	Trimethoprim	8	Poultry
P1099	Trimethoprim	0	Poultry
P1103	Trimethoprim	5	Poultry
P1104	Trimethoprim	2	Poultry
P1108	Trimethoprim	6	Poultry
P1109	Trimethoprim	5	Poultry
P1110	Trimethoprim	1	Poultry
P1111	Trimethoprim	9	Poultry
P1119	Trimethoprim	0	Poultry
P1120	Trimethoprim	3	Poultry
P2004	Trimethoprim	5	Poultry
P2005	Trimethoprim	7	Poultry
P2009	Trimethoprim	1	Poultry
P2011	Trimethoprim	5	Poultry
P2020	Trimethoprim	3	Poultry
P2024	Trimethoprim	1	Poultry
P2030	Trimethoprim	1	Poultry
P2031	Trimethoprim	1	Poultry
P2034	Trimethoprim	5	Poultry
P2038	Trimethoprim	6	Poultry
P2050	Trimethoprim	7	Poultry
P2051	Trimethoprim	2	Poultry
P2053	Trimethoprim	2	Poultry
P2057	Trimethoprim	0	Poultry
P2060	Trimethoprim	2	Poultry
P2062	Trimethoprim	0	Poultry
P2064	Trimethoprim	5	Poultry
P2066	Trimethoprim	0	Poultry
P2068	Trimethoprim	8	Poultry
P2069	Trimethoprim	1	Poultry
P2071	Trimethoprim	6	Poultry
P2075	Trimethoprim	0	Poultry
P2076	Trimethoprim	1	Poultry
P2080	Trimethoprim	1	Poultry
P2085	Trimethoprim	4	Poultry
P2090	Trimethoprim	6	Poultry
P2092	Trimethoprim	1	Poultry
P2093	Trimethoprim	0	Poultry
P2099	Trimethoprim	0	Poultry
P2103	Trimethoprim	3	Poultry
P2104	Trimethoprim	4	Poultry
P2108	Trimethoprim	0	Poultry
P2109	Trimethoprim	1	Poultry
P2110	Trimethoprim	2	Poultry
P2120	Trimethoprim	8	Poultry
P3004	Trimethoprim	5	Poultry
P3005	Trimethoprim	3	Poultry
P3011	Trimethoprim	4	Poultry
P3031	Trimethoprim	7	Poultry
P3034	Trimethoprim	0	Poultry
P3038	Trimethoprim	2	Poultry
P3050	Trimethoprim	1	Poultry
P3051	Trimethoprim	1	Poultry
P3053	Trimethoprim	6	Poultry
P3057	Trimethoprim	0	Poultry
P3060	Trimethoprim	2	Poultry
P3064	Trimethoprim	3	Poultry
P3066	Trimethoprim	2	Poultry
P3068	Trimethoprim	1	Poultry
P3069	Trimethoprim	0	Poultry
P3071	Trimethoprim	2	Poultry
P3075	Trimethoprim	0	Poultry
P3076	Trimethoprim	1	Poultry
P3080	Trimethoprim	2	Poultry
P3092	Trimethoprim	1	Poultry
P3093	Trimethoprim	1	Poultry
P3099	Trimethoprim	1	Poultry
P3103	Trimethoprim	1	Poultry
P3104	Trimethoprim	4	Poultry
P3108	Trimethoprim	1	Poultry
P3109	Trimethoprim	7	Poultry
P3120	Trimethoprim	2	Poultry
S1004	Trimethoprim	2	Household soil
S1005	Trimethoprim	2	Household soil
S1009	Trimethoprim	5	Household soil
S1019	Trimethoprim	1	Household soil
S1021	Trimethoprim	1	Household soil
S1024	Trimethoprim	1	Household soil
S1030	Trimethoprim	1	Household soil
S1031	Trimethoprim	0	Household soil
S1034	Trimethoprim	0	Household soil
S1045	Trimethoprim	0	Household soil
S1049	Trimethoprim	4	Household soil
S1050	Trimethoprim	2	Household soil
S1053	Trimethoprim	3	Household soil
S1055	Trimethoprim	1	Household soil
S1057	Trimethoprim	1	Household soil
S1060	Trimethoprim	1	Household soil
S1062	Trimethoprim	1	Household soil
S1064	Trimethoprim	2	Household soil
S1066	Trimethoprim	2	Household soil
S1068	Trimethoprim	3	Household soil
S1071	Trimethoprim	7	Household soil
S1076	Trimethoprim	2	Household soil
S1081	Trimethoprim	3	Household soil
S1083	Trimethoprim	3	Household soil
S1084	Trimethoprim	0	Household soil
S1085	Trimethoprim	3	Household soil
S1090	Trimethoprim	4	Household soil
S1092	Trimethoprim	0	Household soil
S1093	Trimethoprim	6	Household soil
S1099	Trimethoprim	3	Household soil
S1103	Trimethoprim	1	Household soil
S1104	Trimethoprim	4	Household soil
S1108	Trimethoprim	2	Household soil
S1109	Trimethoprim	4	Household soil
S1110	Trimethoprim	3	Household soil
S1111	Trimethoprim	1	Household soil
S1119	Trimethoprim	2	Household soil
S1120	Trimethoprim	8	Household soil
W1005	Trimethoprim	1	Stored water
W1019	Trimethoprim	2	Stored water
W1031	Trimethoprim	1	Stored water
W1042	Trimethoprim	3	Stored water
W1050	Trimethoprim	3	Stored water
W1051	Trimethoprim	0	Stored water
W1055	Trimethoprim	1	Stored water
W1057	Trimethoprim	0	Stored water
W1060	Trimethoprim	3	Stored water
W1064	Trimethoprim	1	Stored water
W1081	Trimethoprim	3	Stored water
W1083	Trimethoprim	0	Stored water
W1084	Trimethoprim	0	Stored water
W1092	Trimethoprim	1	Stored water
W1098	Trimethoprim	2	Stored water
W1099	Trimethoprim	7	Stored water
W1110	Trimethoprim	0	Stored water
W1111	Trimethoprim	5	Stored water
W1120	Trimethoprim	0	Stored water
A1005	MLS	0	Human
A1009	MLS	0	Human
A1011	MLS	0	Human
A1020	MLS	0	Human
A1021	MLS	0	Human
A1024	MLS	3	Human
A1030	MLS	0	Human
A1031	MLS	0	Human
A1033	MLS	0	Human
A1038	MLS	0	Human
A1042	MLS	6	Human
A1045	MLS	0	Human
A1048	MLS	0	Human
A1049	MLS	0	Human
A1050	MLS	0	Human
A1051	MLS	0	Human
A1053	MLS	1	Human
A1055	MLS	0	Human
A1057	MLS	1	Human
A1058	MLS	0	Human
A1060	MLS	1	Human
A1062	MLS	1	Human
A1064	MLS	0	Human
A1066	MLS	1	Human
A1068	MLS	0	Human
A1069	MLS	2	Human
A1071	MLS	0	Human
A1075	MLS	0	Human
A1076	MLS	0	Human
A1080	MLS	1	Human
A1081	MLS	0	Human
A1083	MLS	0	Human
A1084	MLS	6	Human
A1085	MLS	0	Human
A1090	MLS	0	Human
A1092	MLS	0	Human
A1093	MLS	2	Human
A1098	MLS	1	Human
A1099	MLS	0	Human
A1103	MLS	0	Human
A1104	MLS	0	Human
A1108	MLS	0	Human
A1109	MLS	1	Human
A1111	MLS	0	Human
A1119	MLS	0	Human
A1120	MLS	0	Human
C1004	MLS	0	Human
C1005	MLS	0	Human
C1009	MLS	0	Human
C1011	MLS	1	Human
C1019	MLS	0	Human
C1020	MLS	0	Human
C1021	MLS	1	Human
C1024	MLS	1	Human
C1030	MLS	1	Human
C1031	MLS	0	Human
C1033	MLS	0	Human
C1034	MLS	0	Human
C1038	MLS	0	Human
C1042	MLS	2	Human
C1045	MLS	1	Human
C1048	MLS	0	Human
C1049	MLS	1	Human
C1050	MLS	1	Human
C1051	MLS	0	Human
C1053	MLS	1	Human
C1055	MLS	0	Human
C1057	MLS	0	Human
C1058	MLS	0	Human
C1060	MLS	1	Human
C1062	MLS	0	Human
C1064	MLS	0	Human
C1066	MLS	2	Human
C1069	MLS	1	Human
C1075	MLS	0	Human
C1076	MLS	1	Human
C1080	MLS	1	Human
C1081	MLS	0	Human
C1083	MLS	1	Human
C1084	MLS	0	Human
C1085	MLS	0	Human
C1090	MLS	0	Human
C1092	MLS	0	Human
C1093	MLS	1	Human
C1098	MLS	0	Human
C1099	MLS	0	Human
C1103	MLS	1	Human
C1104	MLS	0	Human
C1108	MLS	0	Human
C1109	MLS	1	Human
C1110	MLS	0	Human
C1111	MLS	1	Human
C1119	MLS	0	Human
C1120	MLS	0	Human
C2048	MLS	1	Human
C2068	MLS	0	Human
C2084	MLS	0	Human
C2111	MLS	1	Human
D1004	MLS	1	Dog
D1009	MLS	1	Dog
D1011	MLS	0	Dog
D1021	MLS	1	Dog
D1024	MLS	1	Dog
D1030	MLS	1	Dog
D1042	MLS	0	Dog
D1045	MLS	0	Dog
D1049	MLS	0	Dog
D1057	MLS	0	Dog
D1058	MLS	1	Dog
D1060	MLS	3	Dog
D1075	MLS	1	Dog
D1076	MLS	1	Dog
D1093	MLS	0	Dog
D1098	MLS	0	Dog
D1109	MLS	1	Dog
O1004	MLS	0	Human
O1005	MLS	1	Human
O1009	MLS	0	Human
O1011	MLS	0	Human
O1019	MLS	0	Human
O1020	MLS	1	Human
O1021	MLS	0	Human
O1030	MLS	0	Human
O1031	MLS	0	Human
O1033	MLS	2	Human
O1034	MLS	0	Human
O1038	MLS	0	Human
O1042	MLS	2	Human
O1045	MLS	0	Human
O1049	MLS	1	Human
O1051	MLS	0	Human
O1053	MLS	1	Human
O1057	MLS	0	Human
O1058	MLS	0	Human
O1060	MLS	0	Human
O1062	MLS	0	Human
O1064	MLS	1	Human
O1066	MLS	1	Human
O1069	MLS	1	Human
O1080	MLS	0	Human
O1090	MLS	0	Human
O1092	MLS	0	Human
O1093	MLS	0	Human
O1099	MLS	0	Human
O1104	MLS	0	Human
O1108	MLS	0	Human
O1109	MLS	0	Human
O1119	MLS	0	Human
O1120	MLS	2	Human
P1004	MLS	0	Poultry
P1005	MLS	0	Poultry
P1009	MLS	0	Poultry
P1011	MLS	0	Poultry
P1019	MLS	0	Poultry
P1020	MLS	0	Poultry
P1021	MLS	0	Poultry
P1024	MLS	0	Poultry
P1030	MLS	0	Poultry
P1033	MLS	1	Poultry
P1034	MLS	0	Poultry
P1038	MLS	0	Poultry
P1042	MLS	1	Poultry
P1045	MLS	0	Poultry
P1048	MLS	0	Poultry
P1049	MLS	0	Poultry
P1050	MLS	0	Poultry
P1051	MLS	0	Poultry
P1053	MLS	1	Poultry
P1055	MLS	1	Poultry
P1057	MLS	0	Poultry
P1058	MLS	0	Poultry
P1060	MLS	0	Poultry
P1062	MLS	0	Poultry
P1064	MLS	0	Poultry
P1066	MLS	0	Poultry
P1068	MLS	1	Poultry
P1069	MLS	0	Poultry
P1071	MLS	0	Poultry
P1075	MLS	0	Poultry
P1076	MLS	0	Poultry
P1080	MLS	0	Poultry
P1081	MLS	0	Poultry
P1083	MLS	1	Poultry
P1084	MLS	0	Poultry
P1085	MLS	0	Poultry
P1090	MLS	0	Poultry
P1092	MLS	0	Poultry
P1093	MLS	0	Poultry
P1098	MLS	0	Poultry
P1099	MLS	0	Poultry
P1103	MLS	0	Poultry
P1104	MLS	0	Poultry
P1108	MLS	0	Poultry
P1109	MLS	0	Poultry
P1110	MLS	0	Poultry
P1111	MLS	0	Poultry
P1119	MLS	0	Poultry
P1120	MLS	0	Poultry
P2004	MLS	0	Poultry
P2005	MLS	0	Poultry
P2009	MLS	0	Poultry
P2011	MLS	1	Poultry
P2020	MLS	1	Poultry
P2024	MLS	0	Poultry
P2030	MLS	0	Poultry
P2031	MLS	0	Poultry
P2034	MLS	0	Poultry
P2038	MLS	0	Poultry
P2050	MLS	0	Poultry
P2051	MLS	0	Poultry
P2053	MLS	0	Poultry
P2057	MLS	0	Poultry
P2060	MLS	0	Poultry
P2062	MLS	0	Poultry
P2064	MLS	0	Poultry
P2066	MLS	0	Poultry
P2068	MLS	0	Poultry
P2069	MLS	0	Poultry
P2071	MLS	2	Poultry
P2075	MLS	0	Poultry
P2076	MLS	0	Poultry
P2080	MLS	0	Poultry
P2085	MLS	0	Poultry
P2090	MLS	0	Poultry
P2092	MLS	1	Poultry
P2093	MLS	0	Poultry
P2099	MLS	0	Poultry
P2103	MLS	0	Poultry
P2104	MLS	0	Poultry
P2108	MLS	0	Poultry
P2109	MLS	0	Poultry
P2110	MLS	0	Poultry
P2120	MLS	0	Poultry
P3004	MLS	0	Poultry
P3005	MLS	0	Poultry
P3011	MLS	0	Poultry
P3031	MLS	0	Poultry
P3034	MLS	0	Poultry
P3038	MLS	0	Poultry
P3050	MLS	0	Poultry
P3051	MLS	1	Poultry
P3053	MLS	0	Poultry
P3057	MLS	0	Poultry
P3060	MLS	1	Poultry
P3064	MLS	0	Poultry
P3066	MLS	1	Poultry
P3068	MLS	1	Poultry
P3069	MLS	0	Poultry
P3071	MLS	0	Poultry
P3075	MLS	1	Poultry
P3076	MLS	0	Poultry
P3080	MLS	1	Poultry
P3092	MLS	1	Poultry
P3093	MLS	0	Poultry
P3099	MLS	0	Poultry
P3103	MLS	0	Poultry
P3104	MLS	0	Poultry
P3108	MLS	0	Poultry
P3109	MLS	0	Poultry
P3120	MLS	0	Poultry
S1004	MLS	1	Household soil
S1005	MLS	0	Household soil
S1009	MLS	0	Household soil
S1019	MLS	0	Household soil
S1021	MLS	0	Household soil
S1024	MLS	0	Household soil
S1030	MLS	4	Household soil
S1031	MLS	0	Household soil
S1034	MLS	0	Household soil
S1045	MLS	0	Household soil
S1049	MLS	1	Household soil
S1050	MLS	0	Household soil
S1053	MLS	0	Household soil
S1055	MLS	0	Household soil
S1057	MLS	0	Household soil
S1060	MLS	0	Household soil
S1062	MLS	0	Household soil
S1064	MLS	0	Household soil
S1066	MLS	1	Household soil
S1068	MLS	1	Household soil
S1071	MLS	1	Household soil
S1076	MLS	0	Household soil
S1081	MLS	4	Household soil
S1083	MLS	0	Household soil
S1084	MLS	0	Household soil
S1085	MLS	0	Household soil
S1090	MLS	1	Household soil
S1092	MLS	0	Household soil
S1093	MLS	2	Household soil
S1099	MLS	0	Household soil
S1103	MLS	0	Household soil
S1104	MLS	3	Household soil
S1108	MLS	0	Household soil
S1109	MLS	1	Household soil
S1110	MLS	0	Household soil
S1111	MLS	0	Household soil
S1119	MLS	2	Household soil
S1120	MLS	1	Household soil
W1005	MLS	0	Stored water
W1019	MLS	0	Stored water
W1031	MLS	0	Stored water
W1042	MLS	0	Stored water
W1050	MLS	0	Stored water
W1051	MLS	0	Stored water
W1055	MLS	0	Stored water
W1057	MLS	0	Stored water
W1060	MLS	1	Stored water
W1064	MLS	3	Stored water
W1081	MLS	0	Stored water
W1083	MLS	0	Stored water
W1084	MLS	1	Stored water
W1092	MLS	0	Stored water
W1098	MLS	0	Stored water
W1099	MLS	0	Stored water
W1110	MLS	0	Stored water
W1111	MLS	1	Stored water
W1120	MLS	0	Stored water
A1005	Quinolone	1	Human
A1009	Quinolone	0	Human
A1011	Quinolone	0	Human
A1020	Quinolone	0	Human
A1021	Quinolone	0	Human
A1024	Quinolone	0	Human
A1030	Quinolone	0	Human
A1031	Quinolone	0	Human
A1033	Quinolone	2	Human
A1038	Quinolone	1	Human
A1042	Quinolone	0	Human
A1045	Quinolone	0	Human
A1048	Quinolone	0	Human
A1049	Quinolone	0	Human
A1050	Quinolone	0	Human
A1051	Quinolone	0	Human
A1053	Quinolone	0	Human
A1055	Quinolone	0	Human
A1057	Quinolone	0	Human
A1058	Quinolone	0	Human
A1060	Quinolone	0	Human
A1062	Quinolone	0	Human
A1064	Quinolone	0	Human
A1066	Quinolone	0	Human
A1068	Quinolone	0	Human
A1069	Quinolone	0	Human
A1071	Quinolone	0	Human
A1075	Quinolone	0	Human
A1076	Quinolone	0	Human
A1080	Quinolone	0	Human
A1081	Quinolone	2	Human
A1083	Quinolone	0	Human
A1084	Quinolone	6	Human
A1085	Quinolone	0	Human
A1090	Quinolone	0	Human
A1092	Quinolone	0	Human
A1093	Quinolone	0	Human
A1098	Quinolone	0	Human
A1099	Quinolone	0	Human
A1103	Quinolone	0	Human
A1104	Quinolone	1	Human
A1108	Quinolone	0	Human
A1109	Quinolone	0	Human
A1111	Quinolone	0	Human
A1119	Quinolone	0	Human
A1120	Quinolone	1	Human
C1004	Quinolone	0	Human
C1005	Quinolone	0	Human
C1009	Quinolone	0	Human
C1011	Quinolone	0	Human
C1019	Quinolone	0	Human
C1020	Quinolone	0	Human
C1021	Quinolone	0	Human
C1024	Quinolone	1	Human
C1030	Quinolone	0	Human
C1031	Quinolone	0	Human
C1033	Quinolone	1	Human
C1034	Quinolone	0	Human
C1038	Quinolone	0	Human
C1042	Quinolone	1	Human
C1045	Quinolone	0	Human
C1048	Quinolone	0	Human
C1049	Quinolone	0	Human
C1050	Quinolone	0	Human
C1051	Quinolone	0	Human
C1053	Quinolone	1	Human
C1055	Quinolone	0	Human
C1057	Quinolone	0	Human
C1058	Quinolone	0	Human
C1060	Quinolone	0	Human
C1062	Quinolone	0	Human
C1064	Quinolone	0	Human
C1066	Quinolone	0	Human
C1069	Quinolone	1	Human
C1075	Quinolone	0	Human
C1076	Quinolone	0	Human
C1080	Quinolone	0	Human
C1081	Quinolone	0	Human
C1083	Quinolone	1	Human
C1084	Quinolone	0	Human
C1085	Quinolone	0	Human
C1090	Quinolone	0	Human
C1092	Quinolone	0	Human
C1093	Quinolone	0	Human
C1098	Quinolone	0	Human
C1099	Quinolone	0	Human
C1103	Quinolone	1	Human
C1104	Quinolone	0	Human
C1108	Quinolone	0	Human
C1109	Quinolone	6	Human
C1110	Quinolone	1	Human
C1111	Quinolone	0	Human
C1119	Quinolone	0	Human
C1120	Quinolone	0	Human
C2048	Quinolone	0	Human
C2068	Quinolone	0	Human
C2084	Quinolone	0	Human
[truncated: 854 more rows]

## Sheet: stats
$Multidrug
	Pairwise comparisons using Wilcoxon rank sum test with continuity correction
data: a$Freq and a$host
Human Poultry Dog Stored water
Poultry 0.168 - - -
Dog 0.240 0.509 - -
Stored water 0.079 0.022 0.069 -
Household soil 0.022 0.087 0.509 0.022
P value adjustment method: BH
$`Beta-lactam`
	Pairwise comparisons using Wilcoxon rank sum test with continuity correction
data: a$Freq and a$host
Human Poultry Dog Stored water
Poultry 4e-05 - - -
Dog 0.80083 0.01753 - -
Stored water 0.85496 0.06142 0.80083 -
Household soil 0.69025 0.00036 0.85496 0.73300
P value adjustment method: BH
$Tetracycline
	Pairwise comparisons using Wilcoxon rank sum test with continuity correction
data: a$Freq and a$host
Human Poultry Dog Stored water
Poultry 0.28 - - -
Dog 0.28 0.77 - -
Stored water 0.77 0.29 0.28 -
Household soil 0.28 1.00 0.77 0.29
P value adjustment method: BH
$Chloramphenicol
	Pairwise comparisons using Wilcoxon rank sum test with continuity correction
data: a$Freq and a$host
Human Poultry Dog Stored water
Poultry 0.78959 - - -
Dog 0.45243 0.45243 - -
Stored water 0.85022 0.78959 0.53332 -
Household soil 0.00029 0.00150 0.03430 0.08888
P value adjustment method: BH
$MLS
	Pairwise comparisons using Wilcoxon rank sum test with continuity correction
data: a$Freq and a$host
Human Poultry Dog Stored water
Poultry 0.0040 - - -
Dog 0.1334 0.0004 - -
Stored water 0.3829 0.5434 0.0840 -
Household soil 0.7460 0.0218 0.3505 0.3829
P value adjustment method: BH
$Aminoglycoside
	Pairwise comparisons using Wilcoxon rank sum test with continuity correction
data: a$Freq and a$host
Human Poultry Dog Stored water
Poultry 0.54 - - -
Dog 0.80 0.54 - -
Stored water 0.54 0.54 0.76 -
Household soil 0.54 0.72 0.54 0.54
P value adjustment method: BH
$Peptide
	Pairwise comparisons using Wilcoxon rank sum test with continuity correction
data: a$Freq and a$host
Human Poultry Dog Stored water
Poultry 0.4818 - - -
Dog 0.4008 0.4818 - -
Stored water 0.4419 0.4008 0.4008 -
Household soil 0.0029 0.0053 0.2492 0.0462
P value adjustment method: BH
$Quinolone
	Pairwise comparisons using Wilcoxon rank sum test with continuity correction
data: a$Freq and a$host
Human Poultry Dog Stored water
Poultry 0.0024 - - -
Dog 0.0012 0.2048 - -
Stored water 0.3169 0.6370 0.2703 -
Household soil 0.0012 0.3169 0.5828 0.3312
P value adjustment method: BH
$Trimethoprim
	Pairwise comparisons using Wilcoxon rank sum test with continuity correction
data: a$Freq and a$host
Human Poultry Dog Stored water
Poultry 0.048 - - -
Dog 0.881 0.351 - -
Stored water 0.975 0.351 0.975 -
Household soil 0.064 0.975 0.351 0.351
P value adjustment method: BH
