# Supplementary material for: Contaminated drinking water facilitates Escherichia coli strain-sharing within households in urban informal settlements
Source: Nat Microbiol. 2025 May 1;10(5):1198–209. doi: 10.1038/s41564-025-01986-w (PMC12055605; doi:10.1038/s41564-025-01986-w)
Supplement: Supplementary file 18 — Source data for Extended Data Fig. 8. [file 41564_2025_1986_MOESM18_ESM.xlsx]

## Sheet: source_data_extended_data_fig_8
sample1	sample2	HH1	HH2	HH_type	subcounty1	subcounty2	subcounty_type	host1	host2	host_type	cat	variable	value
A1005	A1009	5	9	Between	Kibera	Kibera	Kibera	Human	Human	Same	Human - Human	overall.jac.sim	0.0206612
A1005	A1011	5	11	Between	Kibera	Kibera	Kibera	Human	Human	Same	Human - Human	overall.jac.sim	0.0873239
A1005	A1020	5	20	Between	Kibera	Kibera	Kibera	Human	Human	Same	Human - Human	overall.jac.sim	0.023166
A1005	A1021	5	21	Between	Kibera	Kibera	Kibera	Human	Human	Same	Human - Human	overall.jac.sim	0.019802
A1005	A1024	5	24	Between	Kibera	Kibera	Kibera	Human	Human	Same	Human - Human	overall.jac.sim	0.0348028
A1005	A1030	5	30	Between	Kibera	Kibera	Kibera	Human	Human	Same	Human - Human	overall.jac.sim	0.0215054
A1005	A1031	5	31	Between	Kibera	Kibera	Kibera	Human	Human	Same	Human - Human	overall.jac.sim	0.0766551
A1005	A1033	5	33	Between	Kibera	Kibera	Kibera	Human	Human	Same	Human - Human	overall.jac.sim	0.124161
A1005	A1038	5	38	Between	Kibera	Kibera	Kibera	Human	Human	Same	Human - Human	overall.jac.sim	0.0984252
A1005	A1042	5	42	Between	Kibera	Kibera	Kibera	Human	Human	Same	Human - Human	overall.jac.sim	0.0339943
A1005	A1045	5	45	Between	Kibera	Kibera	Kibera	Human	Human	Same	Human - Human	overall.jac.sim	0.120833
A1005	A1048	5	48	Between	Kibera	Kibera	Kibera	Human	Human	Same	Human - Human	overall.jac.sim	0.0877193
A1005	A1049	5	49	Between	Kibera	Kibera	Kibera	Human	Human	Same	Human - Human	overall.jac.sim	0.105442
A1005	A1050	5	50	Between	Kibera	Kibera	Kibera	Human	Human	Same	Human - Human	overall.jac.sim	0.0846682
A1005	A1051	5	51	Between	Kibera	Kibera	Kibera	Human	Human	Same	Human - Human	overall.jac.sim	0.0720222
A1005	A1053	5	53	Between	Kibera	Kibera	Kibera	Human	Human	Same	Human - Human	overall.jac.sim	0.0915033
A1005	A1055	5	55	Between	Kibera	Kibera	Kibera	Human	Human	Same	Human - Human	overall.jac.sim	0.027027
A1005	A1057	5	57	Between	Kibera	Dagoretti South	Between subcounties	Human	Human	Same	Human - Human	overall.jac.sim	0.0298507
A1005	A1058	5	58	Between	Kibera	Dagoretti South	Between subcounties	Human	Human	Same	Human - Human	overall.jac.sim	0.0886076
A1005	A1060	5	60	Between	Kibera	Dagoretti South	Between subcounties	Human	Human	Same	Human - Human	overall.jac.sim	0.021645
A1005	A1062	5	62	Between	Kibera	Dagoretti South	Between subcounties	Human	Human	Same	Human - Human	overall.jac.sim	0.027027
A1005	A1064	5	64	Between	Kibera	Dagoretti South	Between subcounties	Human	Human	Same	Human - Human	overall.jac.sim	0.104317
A1005	A1066	5	66	Between	Kibera	Dagoretti South	Between subcounties	Human	Human	Same	Human - Human	overall.jac.sim	0.068306
A1005	A1068	5	68	Between	Kibera	Dagoretti South	Between subcounties	Human	Human	Same	Human - Human	overall.jac.sim	0.120833
A1005	A1069	5	69	Between	Kibera	Dagoretti South	Between subcounties	Human	Human	Same	Human - Human	overall.jac.sim	0.0236486
A1005	A1071	5	71	Between	Kibera	Dagoretti South	Between subcounties	Human	Human	Same	Human - Human	overall.jac.sim	0.0794702
A1005	A1075	5	75	Between	Kibera	Dagoretti South	Between subcounties	Human	Human	Same	Human - Human	overall.jac.sim	0.104247
A1005	A1076	5	76	Between	Kibera	Dagoretti South	Between subcounties	Human	Human	Same	Human - Human	overall.jac.sim	0.0848708
A1005	A1080	5	80	Between	Kibera	Dagoretti South	Between subcounties	Human	Human	Same	Human - Human	overall.jac.sim	0.0819672
A1005	A1081	5	81	Between	Kibera	Dagoretti South	Between subcounties	Human	Human	Same	Human - Human	overall.jac.sim	0.0769231
A1005	A1083	5	83	Between	Kibera	Dagoretti South	Between subcounties	Human	Human	Same	Human - Human	overall.jac.sim	0.0254237
A1005	A1084	5	84	Between	Kibera	Dagoretti South	Between subcounties	Human	Human	Same	Human - Human	overall.jac.sim	0.0670927
A1005	A1085	5	85	Between	Kibera	Dagoretti South	Between subcounties	Human	Human	Same	Human - Human	overall.jac.sim	0.0128755
A1005	A1090	5	90	Between	Kibera	Dagoretti South	Between subcounties	Human	Human	Same	Human - Human	overall.jac.sim	0.0748031
A1005	A1092	5	92	Between	Kibera	Dagoretti South	Between subcounties	Human	Human	Same	Human - Human	overall.jac.sim	0.0737705
A1005	A1093	5	93	Between	Kibera	Dagoretti South	Between subcounties	Human	Human	Same	Human - Human	overall.jac.sim	0.0574713
A1005	A1098	5	98	Between	Kibera	Dagoretti South	Between subcounties	Human	Human	Same	Human - Human	overall.jac.sim	0.077748
A1005	A1099	5	99	Between	Kibera	Dagoretti South	Between subcounties	Human	Human	Same	Human - Human	overall.jac.sim	0.0650888
A1005	A1103	5	103	Between	Kibera	Dagoretti South	Between subcounties	Human	Human	Same	Human - Human	overall.jac.sim	0.0614334
A1005	A1104	5	104	Between	Kibera	Kibera	Kibera	Human	Human	Same	Human - Human	overall.jac.sim	0.0215054
A1005	A1108	5	108	Between	Kibera	Kibera	Kibera	Human	Human	Same	Human - Human	overall.jac.sim	0.112903
A1005	A1109	5	109	Between	Kibera	Kibera	Kibera	Human	Human	Same	Human - Human	overall.jac.sim	0.0388889
A1005	A1111	5	111	Between	Kibera	Dagoretti South	Between subcounties	Human	Human	Same	Human - Human	overall.jac.sim	0.0572207
A1005	A1119	5	119	Between	Kibera	Dagoretti South	Between subcounties	Human	Human	Same	Human - Human	overall.jac.sim	0.12069
A1005	A1120	5	120	Between	Kibera	Dagoretti South	Between subcounties	Human	Human	Same	Human - Human	overall.jac.sim	0.12381
A1005	C1004	5	4	Between	Kibera	Kibera	Kibera	Human	Human	Same	Human - Human	overall.jac.sim	0.128655
A1005	C1005	5	5	Within	Kibera	Kibera	Kibera	Human	Human	Same	Human - Human	overall.jac.sim	0.0892857
A1005	C1009	5	9	Between	Kibera	Kibera	Kibera	Human	Human	Same	Human - Human	overall.jac.sim	0.0921053
A1005	C1011	5	11	Between	Kibera	Kibera	Kibera	Human	Human	Same	Human - Human	overall.jac.sim	0.0588235
A1005	C1019	5	19	Between	Kibera	Kibera	Kibera	Human	Human	Same	Human - Human	overall.jac.sim	0.0693431
A1005	C1020	5	20	Between	Kibera	Kibera	Kibera	Human	Human	Same	Human - Human	overall.jac.sim	0.0206612
A1005	C1021	5	21	Between	Kibera	Kibera	Kibera	Human	Human	Same	Human - Human	overall.jac.sim	0.0319767
A1005	C1024	5	24	Between	Kibera	Kibera	Kibera	Human	Human	Same	Human - Human	overall.jac.sim	0.0358209
A1005	C1030	5	30	Between	Kibera	Kibera	Kibera	Human	Human	Same	Human - Human	overall.jac.sim	0.0716511
A1005	C1031	5	31	Between	Kibera	Kibera	Kibera	Human	Human	Same	Human - Human	overall.jac.sim	0.078341
A1005	C1033	5	33	Between	Kibera	Kibera	Kibera	Human	Human	Same	Human - Human	overall.jac.sim	0.0789474
A1005	C1034	5	34	Between	Kibera	Kibera	Kibera	Human	Human	Same	Human - Human	overall.jac.sim	0.0753425
A1005	C1038	5	38	Between	Kibera	Kibera	Kibera	Human	Human	Same	Human - Human	overall.jac.sim	0.0810056
A1005	C1042	5	42	Between	Kibera	Kibera	Kibera	Human	Human	Same	Human - Human	overall.jac.sim	0.0339943
A1005	C1045	5	45	Between	Kibera	Kibera	Kibera	Human	Human	Same	Human - Human	overall.jac.sim	0.0991501
A1005	C1048	5	48	Between	Kibera	Kibera	Kibera	Human	Human	Same	Human - Human	overall.jac.sim	0.143564
A1005	C1049	5	49	Between	Kibera	Kibera	Kibera	Human	Human	Same	Human - Human	overall.jac.sim	0.0856031
A1005	C1050	5	50	Between	Kibera	Kibera	Kibera	Human	Human	Same	Human - Human	overall.jac.sim	0.027451
A1005	C1051	5	51	Between	Kibera	Kibera	Kibera	Human	Human	Same	Human - Human	overall.jac.sim	0.0833333
A1005	C1053	5	53	Between	Kibera	Kibera	Kibera	Human	Human	Same	Human - Human	overall.jac.sim	0.0276498
A1005	C1055	5	55	Between	Kibera	Kibera	Kibera	Human	Human	Same	Human - Human	overall.jac.sim	0.00955414
A1005	C1057	5	57	Between	Kibera	Dagoretti South	Between subcounties	Human	Human	Same	Human - Human	overall.jac.sim	0.012012
A1005	C1058	5	58	Between	Kibera	Dagoretti South	Between subcounties	Human	Human	Same	Human - Human	overall.jac.sim	0.0204082
A1005	C1060	5	60	Between	Kibera	Dagoretti South	Between subcounties	Human	Human	Same	Human - Human	overall.jac.sim	0.0544218
A1005	C1062	5	62	Between	Kibera	Dagoretti South	Between subcounties	Human	Human	Same	Human - Human	overall.jac.sim	0.0114504
A1005	C1064	5	64	Between	Kibera	Dagoretti South	Between subcounties	Human	Human	Same	Human - Human	overall.jac.sim	0.0357143
A1005	C1066	5	66	Between	Kibera	Dagoretti South	Between subcounties	Human	Human	Same	Human - Human	overall.jac.sim	0.0586592
A1005	C1069	5	69	Between	Kibera	Dagoretti South	Between subcounties	Human	Human	Same	Human - Human	overall.jac.sim	0.073107
A1005	C1075	5	75	Between	Kibera	Dagoretti South	Between subcounties	Human	Human	Same	Human - Human	overall.jac.sim	0.104167
A1005	C1076	5	76	Between	Kibera	Dagoretti South	Between subcounties	Human	Human	Same	Human - Human	overall.jac.sim	0.0555556
A1005	C1080	5	80	Between	Kibera	Dagoretti South	Between subcounties	Human	Human	Same	Human - Human	overall.jac.sim	0.0127119
A1005	C1081	5	81	Between	Kibera	Dagoretti South	Between subcounties	Human	Human	Same	Human - Human	overall.jac.sim	0.0869565
A1005	C1083	5	83	Between	Kibera	Dagoretti South	Between subcounties	Human	Human	Same	Human - Human	overall.jac.sim	0.0798817
A1005	C1084	5	84	Between	Kibera	Dagoretti South	Between subcounties	Human	Human	Same	Human - Human	overall.jac.sim	0.0110294
A1005	C1085	5	85	Between	Kibera	Dagoretti South	Between subcounties	Human	Human	Same	Human - Human	overall.jac.sim	0.0965732
A1005	C1090	5	90	Between	Kibera	Dagoretti South	Between subcounties	Human	Human	Same	Human - Human	overall.jac.sim	0.0943396
A1005	C1092	5	92	Between	Kibera	Dagoretti South	Between subcounties	Human	Human	Same	Human - Human	overall.jac.sim	0.0515464
A1005	C1093	5	93	Between	Kibera	Dagoretti South	Between subcounties	Human	Human	Same	Human - Human	overall.jac.sim	0.084375
A1005	C1098	5	98	Between	Kibera	Dagoretti South	Between subcounties	Human	Human	Same	Human - Human	overall.jac.sim	0.12037
A1005	C1099	5	99	Between	Kibera	Dagoretti South	Between subcounties	Human	Human	Same	Human - Human	overall.jac.sim	0.0785124
A1005	C1103	5	103	Between	Kibera	Dagoretti South	Between subcounties	Human	Human	Same	Human - Human	overall.jac.sim	0.0978261
A1005	C1104	5	104	Between	Kibera	Kibera	Kibera	Human	Human	Same	Human - Human	overall.jac.sim	0.025641
A1005	C1108	5	108	Between	Kibera	Kibera	Kibera	Human	Human	Same	Human - Human	overall.jac.sim	0.0692521
A1005	C1109	5	109	Between	Kibera	Kibera	Kibera	Human	Human	Same	Human - Human	overall.jac.sim	0.0336788
A1005	C1110	5	110	Between	Kibera	Kibera	Kibera	Human	Human	Same	Human - Human	overall.jac.sim	0.0967742
A1005	C1111	5	111	Between	Kibera	Dagoretti South	Between subcounties	Human	Human	Same	Human - Human	overall.jac.sim	0.0611702
A1005	C1119	5	119	Between	Kibera	Dagoretti South	Between subcounties	Human	Human	Same	Human - Human	overall.jac.sim	0.0161943
A1005	C1120	5	120	Between	Kibera	Dagoretti South	Between subcounties	Human	Human	Same	Human - Human	overall.jac.sim	0.0413223
A1005	C2048	5	48	Between	Kibera	Kibera	Kibera	Human	Human	Same	Human - Human	overall.jac.sim	0.0840336
A1005	C2068	5	68	Between	Kibera	Dagoretti South	Between subcounties	Human	Human	Same	Human - Human	overall.jac.sim	0.0529595
A1005	C2084	5	84	Between	Kibera	Dagoretti South	Between subcounties	Human	Human	Same	Human - Human	overall.jac.sim	0.0215517
A1005	C2111	5	111	Between	Kibera	Dagoretti South	Between subcounties	Human	Human	Same	Human - Human	overall.jac.sim	0.0748299
A1005	D1004	5	4	Between	Kibera	Kibera	Kibera	Human	Dog	Different	Human - Dog	overall.jac.sim	0.0758621
A1005	D1009	5	9	Between	Kibera	Kibera	Kibera	Human	Dog	Different	Human - Dog	overall.jac.sim	0.0186567
A1005	D1011	5	11	Between	Kibera	Kibera	Kibera	Human	Dog	Different	Human - Dog	overall.jac.sim	0.0577617
A1005	D1021	5	21	Between	Kibera	Kibera	Kibera	Human	Dog	Different	Human - Dog	overall.jac.sim	0.0740741
A1005	D1024	5	24	Between	Kibera	Kibera	Kibera	Human	Dog	Different	Human - Dog	overall.jac.sim	0.140244
A1005	D1030	5	30	Between	Kibera	Kibera	Kibera	Human	Dog	Different	Human - Dog	overall.jac.sim	0.0718954
A1005	D1042	5	42	Between	Kibera	Kibera	Kibera	Human	Dog	Different	Human - Dog	overall.jac.sim	0.101449
A1005	D1045	5	45	Between	Kibera	Kibera	Kibera	Human	Dog	Different	Human - Dog	overall.jac.sim	0.0528846
A1005	D1049	5	49	Between	Kibera	Kibera	Kibera	Human	Dog	Different	Human - Dog	overall.jac.sim	0.0537084
A1005	D1057	5	57	Between	Kibera	Dagoretti South	Between subcounties	Human	Dog	Different	Human - Dog	overall.jac.sim	0.020979
A1005	D1058	5	58	Between	Kibera	Dagoretti South	Between subcounties	Human	Dog	Different	Human - Dog	overall.jac.sim	0.080429
A1005	D1060	5	60	Between	Kibera	Dagoretti South	Between subcounties	Human	Dog	Different	Human - Dog	overall.jac.sim	0.0712644
A1005	D1075	5	75	Between	Kibera	Dagoretti South	Between subcounties	Human	Dog	Different	Human - Dog	overall.jac.sim	0.0690608
A1005	D1076	5	76	Between	Kibera	Dagoretti South	Between subcounties	Human	Dog	Different	Human - Dog	overall.jac.sim	0.0527859
A1005	D1093	5	93	Between	Kibera	Dagoretti South	Between subcounties	Human	Dog	Different	Human - Dog	overall.jac.sim	0.0518293
A1005	D1098	5	98	Between	Kibera	Dagoretti South	Between subcounties	Human	Dog	Different	Human - Dog	overall.jac.sim	0.0991501
A1005	D1109	5	109	Between	Kibera	Kibera	Kibera	Human	Dog	Different	Human - Dog	overall.jac.sim	0.115016
A1005	O1004	5	4	Between	Kibera	Kibera	Kibera	Human	Human	Same	Human - Human	overall.jac.sim	0.106509
A1005	O1005	5	5	Within	Kibera	Kibera	Kibera	Human	Human	Same	Human - Human	overall.jac.sim	0.122016
A1005	O1009	5	9	Between	Kibera	Kibera	Kibera	Human	Human	Same	Human - Human	overall.jac.sim	0.0856164
A1005	O1011	5	11	Between	Kibera	Kibera	Kibera	Human	Human	Same	Human - Human	overall.jac.sim	0.0851064
A1005	O1019	5	19	Between	Kibera	Kibera	Kibera	Human	Human	Same	Human - Human	overall.jac.sim	0.0504202
A1005	O1020	5	20	Between	Kibera	Kibera	Kibera	Human	Human	Same	Human - Human	overall.jac.sim	0.105263
A1005	O1021	5	21	Between	Kibera	Kibera	Kibera	Human	Human	Same	Human - Human	overall.jac.sim	0.0668605
A1005	O1030	5	30	Between	Kibera	Kibera	Kibera	Human	Human	Same	Human - Human	overall.jac.sim	0.0244898
A1005	O1031	5	31	Between	Kibera	Kibera	Kibera	Human	Human	Same	Human - Human	overall.jac.sim	0.0962963
A1005	O1033	5	33	Between	Kibera	Kibera	Kibera	Human	Human	Same	Human - Human	overall.jac.sim	0.0550847
A1005	O1034	5	34	Between	Kibera	Kibera	Kibera	Human	Human	Same	Human - Human	overall.jac.sim	0.109023
A1005	O1038	5	38	Between	Kibera	Kibera	Kibera	Human	Human	Same	Human - Human	overall.jac.sim	0.097166
A1005	O1042	5	42	Between	Kibera	Kibera	Kibera	Human	Human	Same	Human - Human	overall.jac.sim	0.0544413
A1005	O1045	5	45	Between	Kibera	Kibera	Kibera	Human	Human	Same	Human - Human	overall.jac.sim	0.0701754
A1005	O1049	5	49	Between	Kibera	Kibera	Kibera	Human	Human	Same	Human - Human	overall.jac.sim	0.0736544
A1005	O1051	5	51	Between	Kibera	Kibera	Kibera	Human	Human	Same	Human - Human	overall.jac.sim	0.0784314
A1005	O1053	5	53	Between	Kibera	Kibera	Kibera	Human	Human	Same	Human - Human	overall.jac.sim	0.0689655
A1005	O1057	5	57	Between	Kibera	Dagoretti South	Between subcounties	Human	Human	Same	Human - Human	overall.jac.sim	0.0477816
A1005	O1058	5	58	Between	Kibera	Dagoretti South	Between subcounties	Human	Human	Same	Human - Human	overall.jac.sim	0.0945455
A1005	O1060	5	60	Between	Kibera	Dagoretti South	Between subcounties	Human	Human	Same	Human - Human	overall.jac.sim	0.0242915
A1005	O1062	5	62	Between	Kibera	Dagoretti South	Between subcounties	Human	Human	Same	Human - Human	overall.jac.sim	0.0825959
A1005	O1064	5	64	Between	Kibera	Dagoretti South	Between subcounties	Human	Human	Same	Human - Human	overall.jac.sim	0.0686016
A1005	O1066	5	66	Between	Kibera	Dagoretti South	Between subcounties	Human	Human	Same	Human - Human	overall.jac.sim	0.0413793
A1005	O1069	5	69	Between	Kibera	Dagoretti South	Between subcounties	Human	Human	Same	Human - Human	overall.jac.sim	0.0825688
A1005	O1080	5	80	Between	Kibera	Dagoretti South	Between subcounties	Human	Human	Same	Human - Human	overall.jac.sim	0.044
A1005	O1090	5	90	Between	Kibera	Dagoretti South	Between subcounties	Human	Human	Same	Human - Human	overall.jac.sim	0.0941176
A1005	O1092	5	92	Between	Kibera	Dagoretti South	Between subcounties	Human	Human	Same	Human - Human	overall.jac.sim	0.0809524
A1005	O1093	5	93	Between	Kibera	Dagoretti South	Between subcounties	Human	Human	Same	Human - Human	overall.jac.sim	0.036
A1005	O1099	5	99	Between	Kibera	Dagoretti South	Between subcounties	Human	Human	Same	Human - Human	overall.jac.sim	0.0849057
A1005	O1104	5	104	Between	Kibera	Kibera	Kibera	Human	Human	Same	Human - Human	overall.jac.sim	0.0224215
A1005	O1108	5	108	Between	Kibera	Kibera	Kibera	Human	Human	Same	Human - Human	overall.jac.sim	0.0689655
A1005	O1109	5	109	Between	Kibera	Kibera	Kibera	Human	Human	Same	Human - Human	overall.jac.sim	0.0389222
A1005	O1119	5	119	Between	Kibera	Dagoretti South	Between subcounties	Human	Human	Same	Human - Human	overall.jac.sim	0.070632
A1005	O1120	5	120	Between	Kibera	Dagoretti South	Between subcounties	Human	Human	Same	Human - Human	overall.jac.sim	0.0982659
A1005	P1004	5	4	Between	Kibera	Kibera	Kibera	Human	Poultry	Different	Human - Poultry	overall.jac.sim	0.103976
A1005	P1005	5	5	Within	Kibera	Kibera	Kibera	Human	Poultry	Different	Human - Poultry	overall.jac.sim	0.120944
A1005	P1009	5	9	Between	Kibera	Kibera	Kibera	Human	Poultry	Different	Human - Poultry	overall.jac.sim	0.0818966
A1005	P1011	5	11	Between	Kibera	Kibera	Kibera	Human	Poultry	Different	Human - Poultry	overall.jac.sim	0.0122449
A1005	P1019	5	19	Between	Kibera	Kibera	Kibera	Human	Poultry	Different	Human - Poultry	overall.jac.sim	0.0206612
A1005	P1020	5	20	Between	Kibera	Kibera	Kibera	Human	Poultry	Different	Human - Poultry	overall.jac.sim	0.0808824
A1005	P1021	5	21	Between	Kibera	Kibera	Kibera	Human	Poultry	Different	Human - Poultry	overall.jac.sim	0.0930931
A1005	P1024	5	24	Between	Kibera	Kibera	Kibera	Human	Poultry	Different	Human - Poultry	overall.jac.sim	0.0506757
A1005	P1030	5	30	Between	Kibera	Kibera	Kibera	Human	Poultry	Different	Human - Poultry	overall.jac.sim	0.0716418
A1005	P1033	5	33	Between	Kibera	Kibera	Kibera	Human	Poultry	Different	Human - Poultry	overall.jac.sim	0.0823245
A1005	P1034	5	34	Between	Kibera	Kibera	Kibera	Human	Poultry	Different	Human - Poultry	overall.jac.sim	0.0924092
A1005	P1038	5	38	Between	Kibera	Kibera	Kibera	Human	Poultry	Different	Human - Poultry	overall.jac.sim	0.0888889
A1005	P1042	5	42	Between	Kibera	Kibera	Kibera	Human	Poultry	Different	Human - Poultry	overall.jac.sim	0.104615
A1005	P1045	5	45	Between	Kibera	Kibera	Kibera	Human	Poultry	Different	Human - Poultry	overall.jac.sim	0.0899654
A1005	P1048	5	48	Between	Kibera	Kibera	Kibera	Human	Poultry	Different	Human - Poultry	overall.jac.sim	0.103774
A1005	P1049	5	49	Between	Kibera	Kibera	Kibera	Human	Poultry	Different	Human - Poultry	overall.jac.sim	0.0384615
A1005	P1050	5	50	Between	Kibera	Kibera	Kibera	Human	Poultry	Different	Human - Poultry	overall.jac.sim	0.0965251
A1005	P1051	5	51	Between	Kibera	Kibera	Kibera	Human	Poultry	Different	Human - Poultry	overall.jac.sim	0.0313589
A1005	P1053	5	53	Between	Kibera	Kibera	Kibera	Human	Poultry	Different	Human - Poultry	overall.jac.sim	0.106443
A1005	P1055	5	55	Between	Kibera	Kibera	Kibera	Human	Poultry	Different	Human - Poultry	overall.jac.sim	0.0798898
A1005	P1057	5	57	Between	Kibera	Dagoretti South	Between subcounties	Human	Poultry	Different	Human - Poultry	overall.jac.sim	0.0209059
A1005	P1058	5	58	Between	Kibera	Dagoretti South	Between subcounties	Human	Poultry	Different	Human - Poultry	overall.jac.sim	0.0943878
A1005	P1060	5	60	Between	Kibera	Dagoretti South	Between subcounties	Human	Poultry	Different	Human - Poultry	overall.jac.sim	0.104027
A1005	P1062	5	62	Between	Kibera	Dagoretti South	Between subcounties	Human	Poultry	Different	Human - Poultry	overall.jac.sim	0.0264317
A1005	P1064	5	64	Between	Kibera	Dagoretti South	Between subcounties	Human	Poultry	Different	Human - Poultry	overall.jac.sim	0.104101
A1005	P1066	5	66	Between	Kibera	Dagoretti South	Between subcounties	Human	Poultry	Different	Human - Poultry	overall.jac.sim	0.0819209
A1005	P1068	5	68	Between	Kibera	Dagoretti South	Between subcounties	Human	Poultry	Different	Human - Poultry	overall.jac.sim	0.102473
A1005	P1069	5	69	Between	Kibera	Dagoretti South	Between subcounties	Human	Poultry	Different	Human - Poultry	overall.jac.sim	0.0135135
A1005	P1071	5	71	Between	Kibera	Dagoretti South	Between subcounties	Human	Poultry	Different	Human - Poultry	overall.jac.sim	0.0191083
A1005	P1075	5	75	Between	Kibera	Dagoretti South	Between subcounties	Human	Poultry	Different	Human - Poultry	overall.jac.sim	0.0607143
A1005	P1076	5	76	Between	Kibera	Dagoretti South	Between subcounties	Human	Poultry	Different	Human - Poultry	overall.jac.sim	0.0334572
A1005	P1080	5	80	Between	Kibera	Dagoretti South	Between subcounties	Human	Poultry	Different	Human - Poultry	overall.jac.sim	0.0901639
A1005	P1081	5	81	Between	Kibera	Dagoretti South	Between subcounties	Human	Poultry	Different	Human - Poultry	overall.jac.sim	0.0638298
A1005	P1083	5	83	Between	Kibera	Dagoretti South	Between subcounties	Human	Poultry	Different	Human - Poultry	overall.jac.sim	0.102857
A1005	P1084	5	84	Between	Kibera	Dagoretti South	Between subcounties	Human	Poultry	Different	Human - Poultry	overall.jac.sim	0.104693
A1005	P1085	5	85	Between	Kibera	Dagoretti South	Between subcounties	Human	Poultry	Different	Human - Poultry	overall.jac.sim	0.0245902
A1005	P1090	5	90	Between	Kibera	Dagoretti South	Between subcounties	Human	Poultry	Different	Human - Poultry	overall.jac.sim	0.116379
A1005	P1092	5	92	Between	Kibera	Dagoretti South	Between subcounties	Human	Poultry	Different	Human - Poultry	overall.jac.sim	0.0217391
A1005	P1093	5	93	Between	Kibera	Dagoretti South	Between subcounties	Human	Poultry	Different	Human - Poultry	overall.jac.sim	0.0849057
A1005	P1098	5	98	Between	Kibera	Dagoretti South	Between subcounties	Human	Poultry	Different	Human - Poultry	overall.jac.sim	0.0478589
A1005	P1099	5	99	Between	Kibera	Dagoretti South	Between subcounties	Human	Poultry	Different	Human - Poultry	overall.jac.sim	0.0323887
A1005	P1103	5	103	Between	Kibera	Dagoretti South	Between subcounties	Human	Poultry	Different	Human - Poultry	overall.jac.sim	0.0918728
A1005	P1104	5	104	Between	Kibera	Kibera	Kibera	Human	Poultry	Different	Human - Poultry	overall.jac.sim	0.0323625
A1005	P1108	5	108	Between	Kibera	Kibera	Kibera	Human	Poultry	Different	Human - Poultry	overall.jac.sim	0.0841121
A1005	P1109	5	109	Between	Kibera	Kibera	Kibera	Human	Poultry	Different	Human - Poultry	overall.jac.sim	0.0617978
A1005	P1110	5	110	Between	Kibera	Kibera	Kibera	Human	Poultry	Different	Human - Poultry	overall.jac.sim	0.0372881
A1005	P1111	5	111	Between	Kibera	Dagoretti South	Between subcounties	Human	Poultry	Different	Human - Poultry	overall.jac.sim	0.0718954
A1005	P1119	5	119	Between	Kibera	Dagoretti South	Between subcounties	Human	Poultry	Different	Human - Poultry	overall.jac.sim	0.105263
A1005	P1120	5	120	Between	Kibera	Dagoretti South	Between subcounties	Human	Poultry	Different	Human - Poultry	overall.jac.sim	0.0498615
A1005	P2004	5	4	Between	Kibera	Kibera	Kibera	Human	Poultry	Different	Human - Poultry	overall.jac.sim	0.110063
A1005	P2005	5	5	Within	Kibera	Kibera	Kibera	Human	Poultry	Different	Human - Poultry	overall.jac.sim	0.0882353
A1005	P2009	5	9	Between	Kibera	Kibera	Kibera	Human	Poultry	Different	Human - Poultry	overall.jac.sim	0.0851852
A1005	P2011	5	11	Between	Kibera	Kibera	Kibera	Human	Poultry	Different	Human - Poultry	overall.jac.sim	0.0972644
A1005	P2020	5	20	Between	Kibera	Kibera	Kibera	Human	Poultry	Different	Human - Poultry	overall.jac.sim	0.101449
A1005	P2024	5	24	Between	Kibera	Kibera	Kibera	Human	Poultry	Different	Human - Poultry	overall.jac.sim	0.0344828
A1005	P2030	5	30	Between	Kibera	Kibera	Kibera	Human	Poultry	Different	Human - Poultry	overall.jac.sim	0.0622837
A1005	P2031	5	31	Between	Kibera	Kibera	Kibera	Human	Poultry	Different	Human - Poultry	overall.jac.sim	0.0769231
A1005	P2034	5	34	Between	Kibera	Kibera	Kibera	Human	Poultry	Different	Human - Poultry	overall.jac.sim	0.133574
A1005	P2038	5	38	Between	Kibera	Kibera	Kibera	Human	Poultry	Different	Human - Poultry	overall.jac.sim	0.0364238
A1005	P2050	5	50	Between	Kibera	Kibera	Kibera	Human	Poultry	Different	Human - Poultry	overall.jac.sim	0.0698413
A1005	P2051	5	51	Between	Kibera	Kibera	Kibera	Human	Poultry	Different	Human - Poultry	overall.jac.sim	0.106383
A1005	P2053	5	53	Between	Kibera	Kibera	Kibera	Human	Poultry	Different	Human - Poultry	overall.jac.sim	0.0780142
A1005	P2057	5	57	Between	Kibera	Dagoretti South	Between subcounties	Human	Poultry	Different	Human - Poultry	overall.jac.sim	0.00884956
A1005	P2060	5	60	Between	Kibera	Dagoretti South	Between subcounties	Human	Poultry	Different	Human - Poultry	overall.jac.sim	0.102389
A1005	P2062	5	62	Between	Kibera	Dagoretti South	Between subcounties	Human	Poultry	Different	Human - Poultry	overall.jac.sim	0.0273224
A1005	P2064	5	64	Between	Kibera	Dagoretti South	Between subcounties	Human	Poultry	Different	Human - Poultry	overall.jac.sim	0.0982143
A1005	P2066	5	66	Between	Kibera	Dagoretti South	Between subcounties	Human	Poultry	Different	Human - Poultry	overall.jac.sim	0.0874636
A1005	P2068	5	68	Between	Kibera	Dagoretti South	Between subcounties	Human	Poultry	Different	Human - Poultry	overall.jac.sim	0.0888889
A1005	P2069	5	69	Between	Kibera	Dagoretti South	Between subcounties	Human	Poultry	Different	Human - Poultry	overall.jac.sim	0.0921409
A1005	P2071	5	71	Between	Kibera	Dagoretti South	Between subcounties	Human	Poultry	Different	Human - Poultry	overall.jac.sim	0.0672515
A1005	P2075	5	75	Between	Kibera	Dagoretti South	Between subcounties	Human	Poultry	Different	Human - Poultry	overall.jac.sim	0.0582192
A1005	P2076	5	76	Between	Kibera	Dagoretti South	Between subcounties	Human	Poultry	Different	Human - Poultry	overall.jac.sim	0.0336134
A1005	P2080	5	80	Between	Kibera	Dagoretti South	Between subcounties	Human	Poultry	Different	Human - Poultry	overall.jac.sim	0.0969163
A1005	P2085	5	85	Between	Kibera	Dagoretti South	Between subcounties	Human	Poultry	Different	Human - Poultry	overall.jac.sim	0.0466472
A1005	P2090	5	90	Between	Kibera	Dagoretti South	Between subcounties	Human	Poultry	Different	Human - Poultry	overall.jac.sim	0.117647
A1005	P2092	5	92	Between	Kibera	Dagoretti South	Between subcounties	Human	Poultry	Different	Human - Poultry	overall.jac.sim	0.0979827
A1005	P2093	5	93	Between	Kibera	Dagoretti South	Between subcounties	Human	Poultry	Different	Human - Poultry	overall.jac.sim	0.0982456
A1005	P2099	5	99	Between	Kibera	Dagoretti South	Between subcounties	Human	Poultry	Different	Human - Poultry	overall.jac.sim	0.021875
A1005	P2103	5	103	Between	Kibera	Dagoretti South	Between subcounties	Human	Poultry	Different	Human - Poultry	overall.jac.sim	0.034188
A1005	P2104	5	104	Between	Kibera	Kibera	Kibera	Human	Poultry	Different	Human - Poultry	overall.jac.sim	0.123529
A1005	P2108	5	108	Between	Kibera	Kibera	Kibera	Human	Poultry	Different	Human - Poultry	overall.jac.sim	0.0638298
A1005	P2109	5	109	Between	Kibera	Kibera	Kibera	Human	Poultry	Different	Human - Poultry	overall.jac.sim	0.119205
A1005	P2110	5	110	Between	Kibera	Kibera	Kibera	Human	Poultry	Different	Human - Poultry	overall.jac.sim	0.091954
A1005	P2120	5	120	Between	Kibera	Dagoretti South	Between subcounties	Human	Poultry	Different	Human - Poultry	overall.jac.sim	0.077135
A1005	P3004	5	4	Between	Kibera	Kibera	Kibera	Human	Poultry	Different	Human - Poultry	overall.jac.sim	0.0921053
A1005	P3005	5	5	Within	Kibera	Kibera	Kibera	Human	Poultry	Different	Human - Poultry	overall.jac.sim	0.0828221
A1005	P3011	5	11	Between	Kibera	Kibera	Kibera	Human	Poultry	Different	Human - Poultry	overall.jac.sim	0.0965517
A1005	P3031	5	31	Between	Kibera	Kibera	Kibera	Human	Poultry	Different	Human - Poultry	overall.jac.sim	0.119298
A1005	P3034	5	34	Between	Kibera	Kibera	Kibera	Human	Poultry	Different	Human - Poultry	overall.jac.sim	0.0801887
A1005	P3038	5	38	Between	Kibera	Kibera	Kibera	Human	Poultry	Different	Human - Poultry	overall.jac.sim	0.0454545
A1005	P3050	5	50	Between	Kibera	Kibera	Kibera	Human	Poultry	Different	Human - Poultry	overall.jac.sim	0.0638298
A1005	P3051	5	51	Between	Kibera	Kibera	Kibera	Human	Poultry	Different	Human - Poultry	overall.jac.sim	0.0714286
A1005	P3053	5	53	Between	Kibera	Kibera	Kibera	Human	Poultry	Different	Human - Poultry	overall.jac.sim	0.103659
A1005	P3057	5	57	Between	Kibera	Dagoretti South	Between subcounties	Human	Poultry	Different	Human - Poultry	overall.jac.sim	0.0212766
A1005	P3060	5	60	Between	Kibera	Dagoretti South	Between subcounties	Human	Poultry	Different	Human - Poultry	overall.jac.sim	0.079646
A1005	P3064	5	64	Between	Kibera	Dagoretti South	Between subcounties	Human	Poultry	Different	Human - Poultry	overall.jac.sim	0.0804598
A1005	P3066	5	66	Between	Kibera	Dagoretti South	Between subcounties	Human	Poultry	Different	Human - Poultry	overall.jac.sim	0.0252874
A1005	P3068	5	68	Between	Kibera	Dagoretti South	Between subcounties	Human	Poultry	Different	Human - Poultry	overall.jac.sim	0.0820896
A1005	P3069	5	69	Between	Kibera	Dagoretti South	Between subcounties	Human	Poultry	Different	Human - Poultry	overall.jac.sim	0.0766773
A1005	P3071	5	71	Between	Kibera	Dagoretti South	Between subcounties	Human	Poultry	Different	Human - Poultry	overall.jac.sim	0.0775194
A1005	P3075	5	75	Between	Kibera	Dagoretti South	Between subcounties	Human	Poultry	Different	Human - Poultry	overall.jac.sim	0.0682594
A1005	P3076	5	76	Between	Kibera	Dagoretti South	Between subcounties	Human	Poultry	Different	Human - Poultry	overall.jac.sim	0.0280702
A1005	P3080	5	80	Between	Kibera	Dagoretti South	Between subcounties	Human	Poultry	Different	Human - Poultry	overall.jac.sim	0.0928793
A1005	P3092	5	92	Between	Kibera	Dagoretti South	Between subcounties	Human	Poultry	Different	Human - Poultry	overall.jac.sim	0.103448
A1005	P3093	5	93	Between	Kibera	Dagoretti South	Between subcounties	Human	Poultry	Different	Human - Poultry	overall.jac.sim	0.119403
A1005	P3099	5	99	Between	Kibera	Dagoretti South	Between subcounties	Human	Poultry	Different	Human - Poultry	overall.jac.sim	0.065445
A1005	P3103	5	103	Between	Kibera	Dagoretti South	Between subcounties	Human	Poultry	Different	Human - Poultry	overall.jac.sim	0.0291667
A1005	P3104	5	104	Between	Kibera	Kibera	Kibera	Human	Poultry	Different	Human - Poultry	overall.jac.sim	0.0264901
A1005	P3108	5	108	Between	Kibera	Kibera	Kibera	Human	Poultry	Different	Human - Poultry	overall.jac.sim	0.0638889
A1005	P3109	5	109	Between	Kibera	Kibera	Kibera	Human	Poultry	Different	Human - Poultry	overall.jac.sim	0.107692
A1005	P3120	5	120	Between	Kibera	Dagoretti South	Between subcounties	Human	Poultry	Different	Human - Poultry	overall.jac.sim	0.0192308
A1005	S1004	5	4	Between	Kibera	Kibera	Kibera	Human	Household soil	Different	Human - Household soil	overall.jac.sim	0.0845921
A1005	S1005	5	5	Within	Kibera	Kibera	Kibera	Human	Household soil	Different	Human - Household soil	overall.jac.sim	0.074184
A1005	S1009	5	9	Between	Kibera	Kibera	Kibera	Human	Household soil	Different	Human - Household soil	overall.jac.sim	0.106383
A1005	S1019	5	19	Between	Kibera	Kibera	Kibera	Human	Household soil	Different	Human - Household soil	overall.jac.sim	0.113043
A1005	S1021	5	21	Between	Kibera	Kibera	Kibera	Human	Household soil	Different	Human - Household soil	overall.jac.sim	0.105263
A1005	S1024	5	24	Between	Kibera	Kibera	Kibera	Human	Household soil	Different	Human - Household soil	overall.jac.sim	0.071599
A1005	S1030	5	30	Between	Kibera	Kibera	Kibera	Human	Household soil	Different	Human - Household soil	overall.jac.sim	0.0903226
A1005	S1031	5	31	Between	Kibera	Kibera	Kibera	Human	Household soil	Different	Human - Household soil	overall.jac.sim	0.048433
A1005	S1034	5	34	Between	Kibera	Kibera	Kibera	Human	Household soil	Different	Human - Household soil	overall.jac.sim	0.0398671
A1005	S1045	5	45	Between	Kibera	Kibera	Kibera	Human	Household soil	Different	Human - Household soil	overall.jac.sim	0
A1005	S1049	5	49	Between	Kibera	Kibera	Kibera	Human	Household soil	Different	Human - Household soil	overall.jac.sim	0.0721154
A1005	S1050	5	50	Between	Kibera	Kibera	Kibera	Human	Household soil	Different	Human - Household soil	overall.jac.sim	0.0759494
A1005	S1053	5	53	Between	Kibera	Kibera	Kibera	Human	Household soil	Different	Human - Household soil	overall.jac.sim	0.0870647
A1005	S1055	5	55	Between	Kibera	Kibera	Kibera	Human	Household soil	Different	Human - Household soil	overall.jac.sim	0.0258065
A1005	S1057	5	57	Between	Kibera	Dagoretti South	Between subcounties	Human	Household soil	Different	Human - Household soil	overall.jac.sim	0.0337079
A1005	S1060	5	60	Between	Kibera	Dagoretti South	Between subcounties	Human	Household soil	Different	Human - Household soil	overall.jac.sim	0.0712074
A1005	S1062	5	62	Between	Kibera	Dagoretti South	Between subcounties	Human	Household soil	Different	Human - Household soil	overall.jac.sim	0.078125
A1005	S1064	5	64	Between	Kibera	Dagoretti South	Between subcounties	Human	Household soil	Different	Human - Household soil	overall.jac.sim	0.08867
A1005	S1066	5	66	Between	Kibera	Dagoretti South	Between subcounties	Human	Household soil	Different	Human - Household soil	overall.jac.sim	0.0207852
A1005	S1068	5	68	Between	Kibera	Dagoretti South	Between subcounties	Human	Household soil	Different	Human - Household soil	overall.jac.sim	0.0828729
A1005	S1071	5	71	Between	Kibera	Dagoretti South	Between subcounties	Human	Household soil	Different	Human - Household soil	overall.jac.sim	0.0663812
A1005	S1076	5	76	Between	Kibera	Dagoretti South	Between subcounties	Human	Household soil	Different	Human - Household soil	overall.jac.sim	0.0853081
A1005	S1081	5	81	Between	Kibera	Dagoretti South	Between subcounties	Human	Household soil	Different	Human - Household soil	overall.jac.sim	0.0973451
A1005	S1083	5	83	Between	Kibera	Dagoretti South	Between subcounties	Human	Household soil	Different	Human - Household soil	overall.jac.sim	0.0793651
A1005	S1084	5	84	Between	Kibera	Dagoretti South	Between subcounties	Human	Household soil	Different	Human - Household soil	overall.jac.sim	0.025641
A1005	S1085	5	85	Between	Kibera	Dagoretti South	Between subcounties	Human	Household soil	Different	Human - Household soil	overall.jac.sim	0.0909091
A1005	S1090	5	90	Between	Kibera	Dagoretti South	Between subcounties	Human	Household soil	Different	Human - Household soil	overall.jac.sim	0.0626223
A1005	S1092	5	92	Between	Kibera	Dagoretti South	Between subcounties	Human	Household soil	Different	Human - Household soil	overall.jac.sim	0.034375
A1005	S1093	5	93	Between	Kibera	Dagoretti South	Between subcounties	Human	Household soil	Different	Human - Household soil	overall.jac.sim	0.0303797
A1005	S1099	5	99	Between	Kibera	Dagoretti South	Between subcounties	Human	Household soil	Different	Human - Household soil	overall.jac.sim	0.029316
A1005	S1103	5	103	Between	Kibera	Dagoretti South	Between subcounties	Human	Household soil	Different	Human - Household soil	overall.jac.sim	0.0829146
A1005	S1104	5	104	Between	Kibera	Kibera	Kibera	Human	Household soil	Different	Human - Household soil	overall.jac.sim	0.0580524
A1005	S1108	5	108	Between	Kibera	Kibera	Kibera	Human	Household soil	Different	Human - Household soil	overall.jac.sim	0.0550459
A1005	S1109	5	109	Between	Kibera	Kibera	Kibera	Human	Household soil	Different	Human - Household soil	overall.jac.sim	0.0695444
A1005	S1110	5	110	Between	Kibera	Kibera	Kibera	Human	Household soil	Different	Human - Household soil	overall.jac.sim	0.0800971
A1005	S1111	5	111	Between	Kibera	Dagoretti South	Between subcounties	Human	Household soil	Different	Human - Household soil	overall.jac.sim	0.0932836
A1005	S1119	5	119	Between	Kibera	Dagoretti South	Between subcounties	Human	Household soil	Different	Human - Household soil	overall.jac.sim	0.111588
A1005	S1120	5	120	Between	Kibera	Dagoretti South	Between subcounties	Human	Household soil	Different	Human - Household soil	overall.jac.sim	0.137184
A1005	W1005	5	5	Within	Kibera	Kibera	Kibera	Human	Stored water	Different	Human - Stored water	overall.jac.sim	0.0697674
A1005	W1019	5	19	Between	Kibera	Kibera	Kibera	Human	Stored water	Different	Human - Stored water	overall.jac.sim	0.0277136
A1005	W1031	5	31	Between	Kibera	Kibera	Kibera	Human	Stored water	Different	Human - Stored water	overall.jac.sim	0.0253623
A1005	W1042	5	42	Between	Kibera	Kibera	Kibera	Human	Stored water	Different	Human - Stored water	overall.jac.sim	0.0333333
A1005	W1050	5	50	Between	Kibera	Kibera	Kibera	Human	Stored water	Different	Human - Stored water	overall.jac.sim	0.027668
A1005	W1051	5	51	Between	Kibera	Kibera	Kibera	Human	Stored water	Different	Human - Stored water	overall.jac.sim	0.0643777
A1005	W1055	5	55	Between	Kibera	Kibera	Kibera	Human	Stored water	Different	Human - Stored water	overall.jac.sim	0.0185185
A1005	W1057	5	57	Between	Kibera	Dagoretti South	Between subcounties	Human	Stored water	Different	Human - Stored water	overall.jac.sim	0.0356234
A1005	W1060	5	60	Between	Kibera	Dagoretti South	Between subcounties	Human	Stored water	Different	Human - Stored water	overall.jac.sim	0.0189394
A1005	W1064	5	64	Between	Kibera	Dagoretti South	Between subcounties	Human	Stored water	Different	Human - Stored water	overall.jac.sim	0.0288809
A1005	W1081	5	81	Between	Kibera	Dagoretti South	Between subcounties	Human	Stored water	Different	Human - Stored water	overall.jac.sim	0.0531915
A1005	W1083	5	83	Between	Kibera	Dagoretti South	Between subcounties	Human	Stored water	Different	Human - Stored water	overall.jac.sim	0.0355731
A1005	W1084	5	84	Between	Kibera	Dagoretti South	Between subcounties	Human	Stored water	Different	Human - Stored water	overall.jac.sim	0.0134529
A1005	W1092	5	92	Between	Kibera	Dagoretti South	Between subcounties	Human	Stored water	Different	Human - Stored water	overall.jac.sim	0.0162162
A1005	W1098	5	98	Between	Kibera	Dagoretti South	Between subcounties	Human	Stored water	Different	Human - Stored water	overall.jac.sim	0.112727
A1005	W1099	5	99	Between	Kibera	Dagoretti South	Between subcounties	Human	Stored water	Different	Human - Stored water	overall.jac.sim	0.0625
A1005	W1110	5	110	Between	Kibera	Kibera	Kibera	Human	Stored water	Different	Human - Stored water	overall.jac.sim	0.0987124
A1005	W1111	5	111	Between	Kibera	Dagoretti South	Between subcounties	Human	Stored water	Different	Human - Stored water	overall.jac.sim	0.0881356
A1005	W1120	5	120	Between	Kibera	Dagoretti South	Between subcounties	Human	Stored water	Different	Human - Stored water	overall.jac.sim	0.0708333
A1009	A1011	9	11	Between	Kibera	Kibera	Kibera	Human	Human	Same	Human - Human	overall.jac.sim	0.0505952
A1009	A1020	9	20	Between	Kibera	Kibera	Kibera	Human	Human	Same	Human - Human	overall.jac.sim	0.00869565
A1009	A1021	9	21	Between	Kibera	Kibera	Kibera	Human	Human	Same	Human - Human	overall.jac.sim	0.0615385
A1009	A1024	9	24	Between	Kibera	Kibera	Kibera	Human	Human	Same	Human - Human	overall.jac.sim	0.0376884
A1009	A1030	9	30	Between	Kibera	Kibera	Kibera	Human	Human	Same	Human - Human	overall.jac.sim	0.0243902
A1009	A1031	9	31	Between	Kibera	Kibera	Kibera	Human	Human	Same	Human - Human	overall.jac.sim	0.010989
A1009	A1033	9	33	Between	Kibera	Kibera	Kibera	Human	Human	Same	Human - Human	overall.jac.sim	0.0202703
A1009	A1038	9	38	Between	Kibera	Kibera	Kibera	Human	Human	Same	Human - Human	overall.jac.sim	0.0207469
A1009	A1042	9	42	Between	Kibera	Kibera	Kibera	Human	Human	Same	Human - Human	overall.jac.sim	0.0342679
A1009	A1045	9	45	Between	Kibera	Kibera	Kibera	Human	Human	Same	Human - Human	overall.jac.sim	0.0172414
A1009	A1048	9	48	Between	Kibera	Kibera	Kibera	Human	Human	Same	Human - Human	overall.jac.sim	0.0189573
A1009	A1049	9	49	Between	Kibera	Kibera	Kibera	Human	Human	Same	Human - Human	overall.jac.sim	0.0174216
A1009	A1050	9	50	Between	Kibera	Kibera	Kibera	Human	Human	Same	Human - Human	overall.jac.sim	0.0327869
A1009	A1051	9	51	Between	Kibera	Kibera	Kibera	Human	Human	Same	Human - Human	overall.jac.sim	0.0473373
A1009	A1053	9	53	Between	Kibera	Kibera	Kibera	Human	Human	Same	Human - Human	overall.jac.sim	0.075
A1009	A1055	9	55	Between	Kibera	Kibera	Kibera	Human	Human	Same	Human - Human	overall.jac.sim	0.0146199
A1009	A1057	9	57	Between	Kibera	Dagoretti South	Between subcounties	Human	Human	Same	Human - Human	overall.jac.sim	0.0434783
A1009	A1058	9	58	Between	Kibera	Dagoretti South	Between subcounties	Human	Human	Same	Human - Human	overall.jac.sim	0.0135135
A1009	A1060	9	60	Between	Kibera	Dagoretti South	Between subcounties	Human	Human	Same	Human - Human	overall.jac.sim	0.0252525
A1009	A1062	9	62	Between	Kibera	Dagoretti South	Between subcounties	Human	Human	Same	Human - Human	overall.jac.sim	0.0547112
A1009	A1064	9	64	Between	Kibera	Dagoretti South	Between subcounties	Human	Human	Same	Human - Human	overall.jac.sim	0.0148148
A1009	A1066	9	66	Between	Kibera	Dagoretti South	Between subcounties	Human	Human	Same	Human - Human	overall.jac.sim	0.0287356
A1009	A1068	9	68	Between	Kibera	Dagoretti South	Between subcounties	Human	Human	Same	Human - Human	overall.jac.sim	0.0128755
A1009	A1069	9	69	Between	Kibera	Dagoretti South	Between subcounties	Human	Human	Same	Human - Human	overall.jac.sim	0.0887097
A1009	A1071	9	71	Between	Kibera	Dagoretti South	Between subcounties	Human	Human	Same	Human - Human	overall.jac.sim	0.0390071
A1009	A1075	9	75	Between	Kibera	Dagoretti South	Between subcounties	Human	Human	Same	Human - Human	overall.jac.sim	0.0201613
A1009	A1076	9	76	Between	Kibera	Dagoretti South	Between subcounties	Human	Human	Same	Human - Human	overall.jac.sim	0.0195312
A1009	A1080	9	80	Between	Kibera	Dagoretti South	Between subcounties	Human	Human	Same	Human - Human	overall.jac.sim	0.0102041
A1009	A1081	9	81	Between	Kibera	Dagoretti South	Between subcounties	Human	Human	Same	Human - Human	overall.jac.sim	0.0479798
A1009	A1083	9	83	Between	Kibera	Dagoretti South	Between subcounties	Human	Human	Same	Human - Human	overall.jac.sim	0.00966184
A1009	A1084	9	84	Between	Kibera	Dagoretti South	Between subcounties	Human	Human	Same	Human - Human	overall.jac.sim	0.0598592
A1009	A1085	9	85	Between	Kibera	Dagoretti South	Between subcounties	Human	Human	Same	Human - Human	overall.jac.sim	0.00995025
A1009	A1090	9	90	Between	Kibera	Dagoretti South	Between subcounties	Human	Human	Same	Human - Human	overall.jac.sim	0.0212766
A1009	A1092	9	92	Between	Kibera	Dagoretti South	Between subcounties	Human	Human	Same	Human - Human	overall.jac.sim	0.0344828
A1009	A1093	9	93	Between	Kibera	Dagoretti South	Between subcounties	Human	Human	Same	Human - Human	overall.jac.sim	0.0436137
A1009	A1098	9	98	Between	Kibera	Dagoretti South	Between subcounties	Human	Human	Same	Human - Human	overall.jac.sim	0.0137363
A1009	A1099	9	99	Between	Kibera	Dagoretti South	Between subcounties	Human	Human	Same	Human - Human	overall.jac.sim	0.0186916
A1009	A1103	9	103	Between	Kibera	Dagoretti South	Between subcounties	Human	Human	Same	Human - Human	overall.jac.sim	0.0145985
A1009	A1104	9	104	Between	Kibera	Kibera	Kibera	Human	Human	Same	Human - Human	overall.jac.sim	0.0120482
A1009	A1108	9	108	Between	Kibera	Kibera	Kibera	Human	Human	Same	Human - Human	overall.jac.sim	0.0505051
A1009	A1109	9	109	Between	Kibera	Kibera	Kibera	Human	Human	Same	Human - Human	overall.jac.sim	0.0524691
A1009	A1111	9	111	Between	Kibera	Dagoretti South	Between subcounties	Human	Human	Same	Human - Human	overall.jac.sim	0.0410557
A1009	A1119	9	119	Between	Kibera	Dagoretti South	Between subcounties	Human	Human	Same	Human - Human	overall.jac.sim	0.00888889
A1009	A1120	9	120	Between	Kibera	Dagoretti South	Between subcounties	Human	Human	Same	Human - Human	overall.jac.sim	0.0255591
A1009	C1004	9	4	Between	Kibera	Kibera	Kibera	Human	Human	Same	Human - Human	overall.jac.sim	0.025641
A1009	C1005	9	5	Between	Kibera	Kibera	Kibera	Human	Human	Same	Human - Human	overall.jac.sim	0.0144231
A1009	C1009	9	9	Within	Kibera	Kibera	Kibera	Human	Human	Same	Human - Human	overall.jac.sim	0.177165
A1009	C1011	9	11	Between	Kibera	Kibera	Kibera	Human	Human	Same	Human - Human	overall.jac.sim	0.0550459
A1009	C1019	9	19	Between	Kibera	Kibera	Kibera	Human	Human	Same	Human - Human	overall.jac.sim	0.015625
A1009	C1020	9	20	Between	Kibera	Kibera	Kibera	Human	Human	Same	Human - Human	overall.jac.sim	0.0288462
A1009	C1021	9	21	Between	Kibera	Kibera	Kibera	Human	Human	Same	Human - Human	overall.jac.sim	0.0592105
A1009	C1024	9	24	Between	Kibera	Kibera	Kibera	Human	Human	Same	Human - Human	overall.jac.sim	0.0536913
A1009	C1030	9	30	Between	Kibera	Kibera	Kibera	Human	Human	Same	Human - Human	overall.jac.sim	0.0230263
A1009	C1031	9	31	Between	Kibera	Kibera	Kibera	Human	Human	Same	Human - Human	overall.jac.sim	0.0255102
A1009	C1033	9	33	Between	Kibera	Kibera	Kibera	Human	Human	Same	Human - Human	overall.jac.sim	0.05
A1009	C1034	9	34	Between	Kibera	Kibera	Kibera	Human	Human	Same	Human - Human	overall.jac.sim	0.0144404
A1009	C1038	9	38	Between	Kibera	Kibera	Kibera	Human	Human	Same	Human - Human	overall.jac.sim	0.0172414
A1009	C1042	9	42	Between	Kibera	Kibera	Kibera	Human	Human	Same	Human - Human	overall.jac.sim	0.0473186
A1009	C1045	9	45	Between	Kibera	Kibera	Kibera	Human	Human	Same	Human - Human	overall.jac.sim	0.0230548
A1009	C1048	9	48	Between	Kibera	Kibera	Kibera	Human	Human	Same	Human - Human	overall.jac.sim	0.0206186
A1009	C1049	9	49	Between	Kibera	Kibera	Kibera	Human	Human	Same	Human - Human	overall.jac.sim	0.0423729
A1009	C1050	9	50	Between	Kibera	Kibera	Kibera	Human	Human	Same	Human - Human	overall.jac.sim	0.0269058
A1009	C1051	9	51	Between	Kibera	Kibera	Kibera	Human	Human	Same	Human - Human	overall.jac.sim	0.046595
A1009	C1053	9	53	Between	Kibera	Kibera	Kibera	Human	Human	Same	Human - Human	overall.jac.sim	0.014742
A1009	C1055	9	55	Between	Kibera	Kibera	Kibera	Human	Human	Same	Human - Human	overall.jac.sim	0.0106762
A1009	C1057	9	57	Between	Kibera	Dagoretti South	Between subcounties	Human	Human	Same	Human - Human	overall.jac.sim	0.0666667
A1009	C1058	9	58	Between	Kibera	Dagoretti South	Between subcounties	Human	Human	Same	Human - Human	overall.jac.sim	0.00754717
A1009	C1060	9	60	Between	Kibera	Dagoretti South	Between subcounties	Human	Human	Same	Human - Human	overall.jac.sim	0.0221402
A1009	C1062	9	62	Between	Kibera	Dagoretti South	Between subcounties	Human	Human	Same	Human - Human	overall.jac.sim	0.004329
A1009	C1064	9	64	Between	Kibera	Dagoretti South	Between subcounties	Human	Human	Same	Human - Human	overall.jac.sim	0.0205128
A1009	C1066	9	66	Between	Kibera	Dagoretti South	Between subcounties	Human	Human	Same	Human - Human	overall.jac.sim	0.0453172
A1009	C1069	9	69	Between	Kibera	Dagoretti South	Between subcounties	Human	Human	Same	Human - Human	overall.jac.sim	0.0356164
A1009	C1075	9	75	Between	Kibera	Dagoretti South	Between subcounties	Human	Human	Same	Human - Human	overall.jac.sim	0.00561798
A1009	C1076	9	76	Between	Kibera	Dagoretti South	Between subcounties	Human	Human	Same	Human - Human	overall.jac.sim	0.0131579
A1009	C1080	9	80	Between	Kibera	Dagoretti South	Between subcounties	Human	Human	Same	Human - Human	overall.jac.sim	0.0957447
A1009	C1081	9	81	Between	Kibera	Dagoretti South	Between subcounties	Human	Human	Same	Human - Human	overall.jac.sim	0.0269231
A1009	C1083	9	83	Between	Kibera	Dagoretti South	Between subcounties	Human	Human	Same	Human - Human	overall.jac.sim	0.0407524
A1009	C1084	9	84	Between	Kibera	Dagoretti South	Between subcounties	Human	Human	Same	Human - Human	overall.jac.sim	0.00833333
A1009	C1085	9	85	Between	Kibera	Dagoretti South	Between subcounties	Human	Human	Same	Human - Human	overall.jac.sim	0.0191693
A1009	C1090	9	90	Between	Kibera	Dagoretti South	Between subcounties	Human	Human	Same	Human - Human	overall.jac.sim	0.0430464
A1009	C1092	9	92	Between	Kibera	Dagoretti South	Between subcounties	Human	Human	Same	Human - Human	overall.jac.sim	0.056338
A1009	C1093	9	93	Between	Kibera	Dagoretti South	Between subcounties	Human	Human	Same	Human - Human	overall.jac.sim	0.0129032
A1009	C1098	9	98	Between	Kibera	Dagoretti South	Between subcounties	Human	Human	Same	Human - Human	overall.jac.sim	0.0145631
A1009	C1099	9	99	Between	Kibera	Dagoretti South	Between subcounties	Human	Human	Same	Human - Human	overall.jac.sim	0.0133333
A1009	C1103	9	103	Between	Kibera	Dagoretti South	Between subcounties	Human	Human	Same	Human - Human	overall.jac.sim	0.0887097
A1009	C1104	9	104	Between	Kibera	Kibera	Kibera	Human	Human	Same	Human - Human	overall.jac.sim	0.0510638
A1009	C1108	9	108	Between	Kibera	Kibera	Kibera	Human	Human	Same	Human - Human	overall.jac.sim	0.0382353
A1009	C1109	9	109	Between	Kibera	Kibera	Kibera	Human	Human	Same	Human - Human	overall.jac.sim	0.054755
A1009	C1110	9	110	Between	Kibera	Kibera	Kibera	Human	Human	Same	Human - Human	overall.jac.sim	0.0301724
A1009	C1111	9	111	Between	Kibera	Dagoretti South	Between subcounties	Human	Human	Same	Human - Human	overall.jac.sim	0.0280899
A1009	C1119	9	119	Between	Kibera	Dagoretti South	Between subcounties	Human	Human	Same	Human - Human	overall.jac.sim	0
A1009	C1120	9	120	Between	Kibera	Dagoretti South	Between subcounties	Human	Human	Same	Human - Human	overall.jac.sim	0.0788177
A1009	C2048	9	48	Between	Kibera	Kibera	Kibera	Human	Human	Same	Human - Human	overall.jac.sim	0.0321101
A1009	C2068	9	68	Between	Kibera	Dagoretti South	Between subcounties	Human	Human	Same	Human - Human	overall.jac.sim	0.013289
A1009	C2084	9	84	Between	Kibera	Dagoretti South	Between subcounties	Human	Human	Same	Human - Human	overall.jac.sim	0.00990099
A1009	C2111	9	111	Between	Kibera	Dagoretti South	Between subcounties	Human	Human	Same	Human - Human	overall.jac.sim	0.0184758
A1009	D1004	9	4	Between	Kibera	Kibera	Kibera	Human	Dog	Different	Human - Dog	overall.jac.sim	0.0108696
A1009	D1009	9	9	Within	Kibera	Kibera	Kibera	Human	Dog	Different	Human - Dog	overall.jac.sim	0.111111
A1009	D1011	9	11	Between	Kibera	Kibera	Kibera	Human	Dog	Different	Human - Dog	overall.jac.sim	0.04
A1009	D1021	9	21	Between	Kibera	Kibera	Kibera	Human	Dog	Different	Human - Dog	overall.jac.sim	0.0307692
A1009	D1024	9	24	Between	Kibera	Kibera	Kibera	Human	Dog	Different	Human - Dog	overall.jac.sim	0.0118694
A1009	D1030	9	30	Between	Kibera	Kibera	Kibera	Human	Dog	Different	Human - Dog	overall.jac.sim	0.0243056
A1009	D1042	9	42	Between	Kibera	Kibera	Kibera	Human	Dog	Different	Human - Dog	overall.jac.sim	0.0265152
A1009	D1045	9	45	Between	Kibera	Kibera	Kibera	Human	Dog	Different	Human - Dog	overall.jac.sim	0.0628571
A1009	D1049	9	49	Between	Kibera	Kibera	Kibera	Human	Dog	Different	Human - Dog	overall.jac.sim	0.0676056
A1009	D1057	9	57	Between	Kibera	Dagoretti South	Between subcounties	Human	Dog	Different	Human - Dog	overall.jac.sim	0.0571429
A1009	D1058	9	58	Between	Kibera	Dagoretti South	Between subcounties	Human	Dog	Different	Human - Dog	overall.jac.sim	0.0277778
A1009	D1060	9	60	Between	Kibera	Dagoretti South	Between subcounties	Human	Dog	Different	Human - Dog	overall.jac.sim	0.0334129
A1009	D1075	9	75	Between	Kibera	Dagoretti South	Between subcounties	Human	Dog	Different	Human - Dog	overall.jac.sim	0.0411765
A1009	D1076	9	76	Between	Kibera	Dagoretti South	Between subcounties	Human	Dog	Different	Human - Dog	overall.jac.sim	0.0688525
A1009	D1093	9	93	Between	Kibera	Dagoretti South	Between subcounties	Human	Dog	Different	Human - Dog	overall.jac.sim	0.0648464
A1009	D1098	9	98	Between	Kibera	Dagoretti South	Between subcounties	Human	Dog	Different	Human - Dog	overall.jac.sim	0.0380117
A1009	D1109	9	109	Between	Kibera	Kibera	Kibera	Human	Dog	Different	Human - Dog	overall.jac.sim	0.0360656
A1009	O1004	9	4	Between	Kibera	Kibera	Kibera	Human	Human	Same	Human - Human	overall.jac.sim	0.0428135
A1009	O1005	9	5	Between	Kibera	Kibera	Kibera	Human	Human	Same	Human - Human	overall.jac.sim	0.023622
A1009	O1009	9	9	Within	Kibera	Kibera	Kibera	Human	Human	Same	Human - Human	overall.jac.sim	0.0597015
A1009	O1011	9	11	Between	Kibera	Kibera	Kibera	Human	Human	Same	Human - Human	overall.jac.sim	0.045977
A1009	O1019	9	19	Between	Kibera	Kibera	Kibera	Human	Human	Same	Human - Human	overall.jac.sim	0.00930233
A1009	O1020	9	20	Between	Kibera	Kibera	Kibera	Human	Human	Same	Human - Human	overall.jac.sim	0.0167785
A1009	O1021	9	21	Between	Kibera	Kibera	Kibera	Human	Human	Same	Human - Human	overall.jac.sim	0.0404984
A1009	O1030	9	30	Between	Kibera	Kibera	Kibera	Human	Human	Same	Human - Human	overall.jac.sim	0.0686275
A1009	O1031	9	31	Between	Kibera	Kibera	Kibera	Human	Human	Same	Human - Human	overall.jac.sim	0.0115385
A1009	O1033	9	33	Between	Kibera	Kibera	Kibera	Human	Human	Same	Human - Human	overall.jac.sim	0.0536585
A1009	O1034	9	34	Between	Kibera	Kibera	Kibera	Human	Human	Same	Human - Human	overall.jac.sim	0.00383142
A1009	O1038	9	38	Between	Kibera	Kibera	Kibera	Human	Human	Same	Human - Human	overall.jac.sim	0.00847458
A1009	O1042	9	42	Between	Kibera	Kibera	Kibera	Human	Human	Same	Human - Human	overall.jac.sim	0.0567823
A1009	O1045	9	45	Between	Kibera	Kibera	Kibera	Human	Human	Same	Human - Human	overall.jac.sim	0.00740741
A1009	O1049	9	49	Between	Kibera	Kibera	Kibera	Human	Human	Same	Human - Human	overall.jac.sim	0.0176471
A1009	O1051	9	51	Between	Kibera	Kibera	Kibera	Human	Human	Same	Human - Human	overall.jac.sim	0.0254237
A1009	O1053	9	53	Between	Kibera	Kibera	Kibera	Human	Human	Same	Human - Human	overall.jac.sim	0.0210843
A1009	O1057	9	57	Between	Kibera	Dagoretti South	Between subcounties	Human	Human	Same	Human - Human	overall.jac.sim	0.0703125
A1009	O1058	9	58	Between	Kibera	Dagoretti South	Between subcounties	Human	Human	Same	Human - Human	overall.jac.sim	0.0551181
A1009	O1060	9	60	Between	Kibera	Dagoretti South	Between subcounties	Human	Human	Same	Human - Human	overall.jac.sim	0.00456621
A1009	O1062	9	62	Between	Kibera	Dagoretti South	Between subcounties	Human	Human	Same	Human - Human	overall.jac.sim	0.0214067
A1009	O1064	9	64	Between	Kibera	Dagoretti South	Between subcounties	Human	Human	Same	Human - Human	overall.jac.sim	0.0420168
A1009	O1066	9	66	Between	Kibera	Dagoretti South	Between subcounties	Human	Human	Same	Human - Human	overall.jac.sim	0.0426357
A1009	O1069	9	69	Between	Kibera	Dagoretti South	Between subcounties	Human	Human	Same	Human - Human	overall.jac.sim	0.0158228
A1009	O1080	9	80	Between	Kibera	Dagoretti South	Between subcounties	Human	Human	Same	Human - Human	overall.jac.sim	0.0458716
A1009	O1090	9	90	Between	Kibera	Dagoretti South	Between subcounties	Human	Human	Same	Human - Human	overall.jac.sim	0.00593472
A1009	O1092	9	92	Between	Kibera	Dagoretti South	Between subcounties	Human	Human	Same	Human - Human	overall.jac.sim	0.0157068
A1009	O1093	9	93	Between	Kibera	Dagoretti South	Between subcounties	Human	Human	Same	Human - Human	overall.jac.sim	0.0660377
A1009	O1099	9	99	Between	Kibera	Dagoretti South	Between subcounties	Human	Human	Same	Human - Human	overall.jac.sim	0.00970874
A1009	O1104	9	104	Between	Kibera	Kibera	Kibera	Human	Human	Same	Human - Human	overall.jac.sim	0.0103627
A1009	O1108	9	108	Between	Kibera	Kibera	Kibera	Human	Human	Same	Human - Human	overall.jac.sim	0.0126263
A1009	O1109	9	109	Between	Kibera	Kibera	Kibera	Human	Human	Same	Human - Human	overall.jac.sim	0.0716724
A1009	O1119	9	119	Between	Kibera	Dagoretti South	Between subcounties	Human	Human	Same	Human - Human	overall.jac.sim	0.0580913
A1009	O1120	9	120	Between	Kibera	Dagoretti South	Between subcounties	Human	Human	Same	Human - Human	overall.jac.sim	0.00872093
A1009	P1004	9	4	Between	Kibera	Kibera	Kibera	Human	Poultry	Different	Human - Poultry	overall.jac.sim	0.0282132
A1009	P1005	9	5	Between	Kibera	Kibera	Kibera	Human	Poultry	Different	Human - Poultry	overall.jac.sim	0.0451807
A1009	P1009	9	9	Within	Kibera	Kibera	Kibera	Human	Poultry	Different	Human - Poultry	overall.jac.sim	0.00460829
A1009	P1011	9	11	Between	Kibera	Kibera	Kibera	Human	Poultry	Different	Human - Poultry	overall.jac.sim	0.0046729
A1009	P1019	9	19	Between	Kibera	Kibera	Kibera	Human	Poultry	Different	Human - Poultry	overall.jac.sim	0.00469484
A1009	P1020	9	20	Between	Kibera	Kibera	Kibera	Human	Poultry	Different	Human - Poultry	overall.jac.sim	0.0398406
A1009	P1021	9	21	Between	Kibera	Kibera	Kibera	Human	Poultry	Different	Human - Poultry	overall.jac.sim	0.0184615
A1009	P1024	9	24	Between	Kibera	Kibera	Kibera	Human	Poultry	Different	Human - Poultry	overall.jac.sim	0.0530303
A1009	P1030	9	30	Between	Kibera	Kibera	Kibera	Human	Poultry	Different	Human - Poultry	overall.jac.sim	0.0550162
A1009	P1033	9	33	Between	Kibera	Kibera	Kibera	Human	Poultry	Different	Human - Poultry	overall.jac.sim	0.017199
A1009	P1034	9	34	Between	Kibera	Kibera	Kibera	Human	Poultry	Different	Human - Poultry	overall.jac.sim	0.0383275
A1009	P1038	9	38	Between	Kibera	Kibera	Kibera	Human	Poultry	Different	Human - Poultry	overall.jac.sim	0.0329114
A1009	P1042	9	42	Between	Kibera	Kibera	Kibera	Human	Poultry	Different	Human - Poultry	overall.jac.sim	0.0759076
A1009	P1045	9	45	Between	Kibera	Kibera	Kibera	Human	Poultry	Different	Human - Poultry	overall.jac.sim	0.0483271
A1009	P1048	9	48	Between	Kibera	Kibera	Kibera	Human	Poultry	Different	Human - Poultry	overall.jac.sim	0.0460526
A1009	P1049	9	49	Between	Kibera	Kibera	Kibera	Human	Poultry	Different	Human - Poultry	overall.jac.sim	0.0723982
A1009	P1050	9	50	Between	Kibera	Kibera	Kibera	Human	Poultry	Different	Human - Poultry	overall.jac.sim	0.0371901
A1009	P1051	9	51	Between	Kibera	Kibera	Kibera	Human	Poultry	Different	Human - Poultry	overall.jac.sim	0.0958333
A1009	P1053	9	53	Between	Kibera	Kibera	Kibera	Human	Poultry	Different	Human - Poultry	overall.jac.sim	0.0342857
A1009	P1055	9	55	Between	Kibera	Kibera	Kibera	Human	Poultry	Different	Human - Poultry	overall.jac.sim	0.0558824
A1009	P1057	9	57	Between	Kibera	Dagoretti South	Between subcounties	Human	Poultry	Different	Human - Poultry	overall.jac.sim	0.0743802
A1009	P1058	9	58	Between	Kibera	Dagoretti South	Between subcounties	Human	Poultry	Different	Human - Poultry	overall.jac.sim	0.0393701
A1009	P1060	9	60	Between	Kibera	Dagoretti South	Between subcounties	Human	Poultry	Different	Human - Poultry	overall.jac.sim	0.0685921
A1009	P1062	9	62	Between	Kibera	Dagoretti South	Between subcounties	Human	Poultry	Different	Human - Poultry	overall.jac.sim	0.010101
A1009	P1064	9	64	Between	Kibera	Dagoretti South	Between subcounties	Human	Poultry	Different	Human - Poultry	overall.jac.sim	0.0745763
A1009	P1066	9	66	Between	Kibera	Dagoretti South	Between subcounties	Human	Poultry	Different	Human - Poultry	overall.jac.sim	0.0736196
A1009	P1068	9	68	Between	Kibera	Dagoretti South	Between subcounties	Human	Poultry	Different	Human - Poultry	overall.jac.sim	0.0488722
A1009	P1069	9	69	Between	Kibera	Dagoretti South	Between subcounties	Human	Poultry	Different	Human - Poultry	overall.jac.sim	0.015873
A1009	P1071	9	71	Between	Kibera	Dagoretti South	Between subcounties	Human	Poultry	Different	Human - Poultry	overall.jac.sim	0.0034965
A1009	P1075	9	75	Between	Kibera	Dagoretti South	Between subcounties	Human	Poultry	Different	Human - Poultry	overall.jac.sim	0.03125
A1009	P1076	9	76	Between	Kibera	Dagoretti South	Between subcounties	Human	Poultry	Different	Human - Poultry	overall.jac.sim	0.0840708
A1009	P1080	9	80	Between	Kibera	Dagoretti South	Between subcounties	Human	Poultry	Different	Human - Poultry	overall.jac.sim	0.00865801
A1009	P1081	9	81	Between	Kibera	Dagoretti South	Between subcounties	Human	Poultry	Different	Human - Poultry	overall.jac.sim	0.0127796
A1009	P1083	9	83	Between	Kibera	Dagoretti South	Between subcounties	Human	Poultry	Different	Human - Poultry	overall.jac.sim	0.0664653
A1009	P1084	9	84	Between	Kibera	Dagoretti South	Between subcounties	Human	Poultry	Different	Human - Poultry	overall.jac.sim	0.0622568
A1009	P1085	9	85	Between	Kibera	Dagoretti South	Between subcounties	Human	Poultry	Different	Human - Poultry	overall.jac.sim	0.0585366
A1009	P1090	9	90	Between	Kibera	Dagoretti South	Between subcounties	Human	Poultry	Different	Human - Poultry	overall.jac.sim	0.0134529
A1009	P1092	9	92	Between	Kibera	Dagoretti South	Between subcounties	Human	Poultry	Different	Human - Poultry	overall.jac.sim	0.0779221
A1009	P1093	9	93	Between	Kibera	Dagoretti South	Between subcounties	Human	Poultry	Different	Human - Poultry	overall.jac.sim	0.0795848
A1009	P1098	9	98	Between	Kibera	Dagoretti South	Between subcounties	Human	Poultry	Different	Human - Poultry	overall.jac.sim	0.0464481
A1009	P1099	9	99	Between	Kibera	Dagoretti South	Between subcounties	Human	Poultry	Different	Human - Poultry	overall.jac.sim	0.062201
A1009	P1103	9	103	Between	Kibera	Dagoretti South	Between subcounties	Human	Poultry	Different	Human - Poultry	overall.jac.sim	0.0147059
A1009	P1104	9	104	Between	Kibera	Kibera	Kibera	Human	Poultry	Different	Human - Poultry	overall.jac.sim	0.0553506
A1009	P1108	9	108	Between	Kibera	Kibera	Kibera	Human	Poultry	Different	Human - Poultry	overall.jac.sim	0.0641892
A1009	P1109	9	109	Between	Kibera	Kibera	Kibera	Human	Poultry	Different	Human - Poultry	overall.jac.sim	0.0176991
A1009	P1110	9	110	Between	Kibera	Kibera	Kibera	Human	Poultry	Different	Human - Poultry	overall.jac.sim	0.0705882
A1009	P1111	9	111	Between	Kibera	Dagoretti South	Between subcounties	Human	Poultry	Different	Human - Poultry	overall.jac.sim	0.0455581
A1009	P1119	9	119	Between	Kibera	Dagoretti South	Between subcounties	Human	Poultry	Different	Human - Poultry	overall.jac.sim	0.0126582
A1009	P1120	9	120	Between	Kibera	Dagoretti South	Between subcounties	Human	Poultry	Different	Human - Poultry	overall.jac.sim	0.058104
A1009	P2004	9	4	Between	Kibera	Kibera	Kibera	Human	Poultry	Different	Human - Poultry	overall.jac.sim	0.0126582
A1009	P2005	9	5	Between	Kibera	Kibera	Kibera	Human	Poultry	Different	Human - Poultry	overall.jac.sim	0.0433437
A1009	P2009	9	9	Within	Kibera	Kibera	Kibera	Human	Poultry	Different	Human - Poultry	overall.jac.sim	0.031746
A1009	P2011	9	11	Between	Kibera	Kibera	Kibera	Human	Poultry	Different	Human - Poultry	overall.jac.sim	0.044586
A1009	P2020	9	20	Between	Kibera	Kibera	Kibera	Human	Poultry	Different	Human - Poultry	overall.jac.sim	0.0389222
A1009	P2024	9	24	Between	Kibera	Kibera	Kibera	Human	Poultry	Different	Human - Poultry	overall.jac.sim	0.0470588
A1009	P2030	9	30	Between	Kibera	Kibera	Kibera	Human	Poultry	Different	Human - Poultry	overall.jac.sim	0.00735294
A1009	P2031	9	31	Between	Kibera	Kibera	Kibera	Human	Poultry	Different	Human - Poultry	overall.jac.sim	0.0516304
A1009	P2034	9	34	Between	Kibera	Kibera	Kibera	Human	Poultry	Different	Human - Poultry	overall.jac.sim	0.0107914
A1009	P2038	9	38	Between	Kibera	Kibera	Kibera	Human	Poultry	Different	Human - Poultry	overall.jac.sim	0.0447761
A1009	P2050	9	50	Between	Kibera	Kibera	Kibera	Human	Poultry	Different	Human - Poultry	overall.jac.sim	0.0629371
A1009	P2051	9	51	Between	Kibera	Kibera	Kibera	Human	Poultry	Different	Human - Poultry	overall.jac.sim	0.0179372
A1009	P2053	9	53	Between	Kibera	Kibera	Kibera	Human	Poultry	Different	Human - Poultry	overall.jac.sim	0.0119617
A1009	P2057	9	57	Between	Kibera	Dagoretti South	Between subcounties	Human	Poultry	Different	Human - Poultry	overall.jac.sim	0.0893855
A1009	P2060	9	60	Between	Kibera	Dagoretti South	Between subcounties	Human	Poultry	Different	Human - Poultry	overall.jac.sim	0.0780669
A1009	P2062	9	62	Between	Kibera	Dagoretti South	Between subcounties	Human	Poultry	Different	Human - Poultry	overall.jac.sim	0.0616438
A1009	P2064	9	64	Between	Kibera	Dagoretti South	Between subcounties	Human	Poultry	Different	Human - Poultry	overall.jac.sim	0.037037
A1009	P2066	9	66	Between	Kibera	Dagoretti South	Between subcounties	Human	Poultry	Different	Human - Poultry	overall.jac.sim	0.0526316
A1009	P2068	9	68	Between	Kibera	Dagoretti South	Between subcounties	Human	Poultry	Different	Human - Poultry	overall.jac.sim	0.0402685
A1009	P2069	9	69	Between	Kibera	Dagoretti South	Between subcounties	Human	Poultry	Different	Human - Poultry	overall.jac.sim	0.0277778
A1009	P2071	9	71	Between	Kibera	Dagoretti South	Between subcounties	Human	Poultry	Different	Human - Poultry	overall.jac.sim	0.0641026
A1009	P2075	9	75	Between	Kibera	Dagoretti South	Between subcounties	Human	Poultry	Different	Human - Poultry	overall.jac.sim	0.0534351
A1009	P2076	9	76	Between	Kibera	Dagoretti South	Between subcounties	Human	Poultry	Different	Human - Poultry	overall.jac.sim	0.0597015
A1009	P2080	9	80	Between	Kibera	Dagoretti South	Between subcounties	Human	Poultry	Different	Human - Poultry	overall.jac.sim	0.0140845
A1009	P2085	9	85	Between	Kibera	Dagoretti South	Between subcounties	Human	Poultry	Different	Human - Poultry	overall.jac.sim	0.0482315
A1009	P2090	9	90	Between	Kibera	Dagoretti South	Between subcounties	Human	Poultry	Different	Human - Poultry	overall.jac.sim	0.0439189
A1009	P2092	9	92	Between	Kibera	Dagoretti South	Between subcounties	Human	Poultry	Different	Human - Poultry	overall.jac.sim	0.038806
A1009	P2093	9	93	Between	Kibera	Dagoretti South	Between subcounties	Human	Poultry	Different	Human - Poultry	overall.jac.sim	0.0646388
A1009	P2099	9	99	Between	Kibera	Dagoretti South	Between subcounties	Human	Poultry	Different	Human - Poultry	overall.jac.sim	0.0613718
A1009	P2103	9	103	Between	Kibera	Dagoretti South	Between subcounties	Human	Poultry	Different	Human - Poultry	overall.jac.sim	0.00480769
A1009	P2104	9	104	Between	Kibera	Kibera	Kibera	Human	Poultry	Different	Human - Poultry	overall.jac.sim	0.0174927
A1009	P2108	9	108	Between	Kibera	Kibera	Kibera	Human	Poultry	Different	Human - Poultry	overall.jac.sim	0.0140187
A1009	P2109	9	109	Between	Kibera	Kibera	Kibera	Human	Poultry	Different	Human - Poultry	overall.jac.sim	0.0200669
A1009	P2110	9	110	Between	Kibera	Kibera	Kibera	Human	Poultry	Different	Human - Poultry	overall.jac.sim	0.00872093
A1009	P2120	9	120	Between	Kibera	Dagoretti South	Between subcounties	Human	Poultry	Different	Human - Poultry	overall.jac.sim	0.0750751
A1009	P3004	9	4	Between	Kibera	Kibera	Kibera	Human	Poultry	Different	Human - Poultry	overall.jac.sim	0.0135593
A1009	P3005	9	5	Between	Kibera	Kibera	Kibera	Human	Poultry	Different	Human - Poultry	overall.jac.sim	0.0774411
A1009	P3011	9	11	Between	Kibera	Kibera	Kibera	Human	Poultry	Different	Human - Poultry	overall.jac.sim	0.043956
A1009	P3031	9	31	Between	Kibera	Kibera	Kibera	Human	Poultry	Different	Human - Poultry	overall.jac.sim	0.028777
A1009	P3034	9	34	Between	Kibera	Kibera	Kibera	Human	Poultry	Different	Human - Poultry	overall.jac.sim	0.0103093
A1009	P3038	9	38	Between	Kibera	Kibera	Kibera	Human	Poultry	Different	Human - Poultry	overall.jac.sim	0.0371517
A1009	P3050	9	50	Between	Kibera	Kibera	Kibera	Human	Poultry	Different	Human - Poultry	overall.jac.sim	0.0890208
A1009	P3051	9	51	Between	Kibera	Kibera	Kibera	Human	Poultry	Different	Human - Poultry	overall.jac.sim	0.0480769
A1009	P3053	9	53	Between	Kibera	Kibera	Kibera	Human	Poultry	Different	Human - Poultry	overall.jac.sim	0.00920245
A1009	P3057	9	57	Between	Kibera	Dagoretti South	Between subcounties	Human	Poultry	Different	Human - Poultry	overall.jac.sim	0.0851064
A1009	P3060	9	60	Between	Kibera	Dagoretti South	Between subcounties	Human	Poultry	Different	Human - Poultry	overall.jac.sim	0.0673077
A1009	P3064	9	64	Between	Kibera	Dagoretti South	Between subcounties	Human	Poultry	Different	Human - Poultry	overall.jac.sim	0.0752351
A1009	P3066	9	66	Between	Kibera	Dagoretti South	Between subcounties	Human	Poultry	Different	Human - Poultry	overall.jac.sim	0.0508906
A1009	P3068	9	68	Between	Kibera	Dagoretti South	Between subcounties	Human	Poultry	Different	Human - Poultry	overall.jac.sim	0.0532787
A1009	P3069	9	69	Between	Kibera	Dagoretti South	Between subcounties	Human	Poultry	Different	Human - Poultry	overall.jac.sim	0.0201342
A1009	P3071	9	71	Between	Kibera	Dagoretti South	Between subcounties	Human	Poultry	Different	Human - Poultry	overall.jac.sim	0.0052356
A1009	P3075	9	75	Between	Kibera	Dagoretti South	Between subcounties	Human	Poultry	Different	Human - Poultry	overall.jac.sim	0.0566038
A1009	P3076	9	76	Between	Kibera	Dagoretti South	Between subcounties	Human	Poultry	Different	Human - Poultry	overall.jac.sim	0.0699588
A1009	P3080	9	80	Between	Kibera	Dagoretti South	Between subcounties	Human	Poultry	Different	Human - Poultry	overall.jac.sim	0.0126582
A1009	P3092	9	92	Between	Kibera	Dagoretti South	Between subcounties	Human	Poultry	Different	Human - Poultry	overall.jac.sim	0.0390879
A1009	P3093	9	93	Between	Kibera	Dagoretti South	Between subcounties	Human	Poultry	Different	Human - Poultry	overall.jac.sim	0.0766129
A1009	P3099	9	99	Between	Kibera	Dagoretti South	Between subcounties	Human	Poultry	Different	Human - Poultry	overall.jac.sim	0.0331492
A1009	P3103	9	103	Between	Kibera	Dagoretti South	Between subcounties	Human	Poultry	Different	Human - Poultry	overall.jac.sim	0.0288462
A1009	P3104	9	104	Between	Kibera	Kibera	Kibera	Human	Poultry	Different	Human - Poultry	overall.jac.sim	0.0492424
A1009	P3108	9	108	Between	Kibera	Kibera	Kibera	Human	Poultry	Different	Human - Poultry	overall.jac.sim	0.0638298
A1009	P3109	9	109	Between	Kibera	Kibera	Kibera	Human	Poultry	Different	Human - Poultry	overall.jac.sim	0.0126904
A1009	P3120	9	120	Between	Kibera	Dagoretti South	Between subcounties	Human	Poultry	Different	Human - Poultry	overall.jac.sim	0.0106383
A1009	S1004	9	4	Between	Kibera	Kibera	Kibera	Human	Household soil	Different	Human - Household soil	overall.jac.sim	0.0448718
A1009	S1005	9	5	Between	Kibera	Kibera	Kibera	Human	Household soil	Different	Human - Household soil	overall.jac.sim	0.0477707
A1009	S1009	9	9	Within	Kibera	Kibera	Kibera	Human	Household soil	Different	Human - Household soil	overall.jac.sim	0.0108696
A1009	S1019	9	19	Between	Kibera	Kibera	Kibera	Human	Household soil	Different	Human - Household soil	overall.jac.sim	0.0934579
A1009	S1021	9	21	Between	Kibera	Kibera	Kibera	Human	Household soil	Different	Human - Household soil	overall.jac.sim	0.0418006
A1009	S1024	9	24	Between	Kibera	Kibera	Kibera	Human	Household soil	Different	Human - Household soil	overall.jac.sim	0.0639386
A1009	S1030	9	30	Between	Kibera	Kibera	Kibera	Human	Household soil	Different	Human - Household soil	overall.jac.sim	0.09319
A1009	S1031	9	31	Between	Kibera	Kibera	Kibera	Human	Household soil	Different	Human - Household soil	overall.jac.sim	0.0339506
A1009	S1034	9	34	Between	Kibera	Kibera	Kibera	Human	Household soil	Different	Human - Household soil	overall.jac.sim	0.0332103
A1009	S1045	9	45	Between	Kibera	Kibera	Kibera	Human	Household soil	Different	Human - Household soil	overall.jac.sim	0
A1009	S1049	9	49	Between	Kibera	Kibera	Kibera	Human	Household soil	Different	Human - Household soil	overall.jac.sim	0.0727273
A1009	S1050	9	50	Between	Kibera	Kibera	Kibera	Human	Household soil	Different	Human - Household soil	overall.jac.sim	0.0696864
A1009	S1053	9	53	Between	Kibera	Kibera	Kibera	Human	Household soil	Different	Human - Household soil	overall.jac.sim	0.0493506
A1009	S1055	9	55	Between	Kibera	Kibera	Kibera	Human	Household soil	Different	Human - Household soil	overall.jac.sim	0.0594796
A1009	S1057	9	57	Between	Kibera	Dagoretti South	Between subcounties	Human	Household soil	Different	Human - Household soil	overall.jac.sim	0.0519481
A1009	S1060	9	60	Between	Kibera	Dagoretti South	Between subcounties	Human	Household soil	Different	Human - Household soil	overall.jac.sim	0.0538721
A1009	S1062	9	62	Between	Kibera	Dagoretti South	Between subcounties	Human	Household soil	Different	Human - Household soil	overall.jac.sim	0.0384615
A1009	S1064	9	64	Between	Kibera	Dagoretti South	Between subcounties	Human	Household soil	Different	Human - Household soil	overall.jac.sim	0.0514139
A1009	S1066	9	66	Between	Kibera	Dagoretti South	Between subcounties	Human	Household soil	Different	Human - Household soil	overall.jac.sim	0.0487179
A1009	S1068	9	68	Between	Kibera	Dagoretti South	Between subcounties	Human	Household soil	Different	Human - Household soil	overall.jac.sim	0.025878
A1009	S1071	9	71	Between	Kibera	Dagoretti South	Between subcounties	Human	Household soil	Different	Human - Household soil	overall.jac.sim	0.0130719
A1009	S1076	9	76	Between	Kibera	Dagoretti South	Between subcounties	Human	Household soil	Different	Human - Household soil	overall.jac.sim	0.0119048
A1009	S1081	9	81	Between	Kibera	Dagoretti South	Between subcounties	Human	Household soil	Different	Human - Household soil	overall.jac.sim	0.0430769
A1009	S1083	9	83	Between	Kibera	Dagoretti South	Between subcounties	Human	Household soil	Different	Human - Household soil	overall.jac.sim	0.0522565
A1009	S1084	9	84	Between	Kibera	Dagoretti South	Between subcounties	Human	Household soil	Different	Human - Household soil	overall.jac.sim	0.112903
A1009	S1085	9	85	Between	Kibera	Dagoretti South	Between subcounties	Human	Household soil	Different	Human - Household soil	overall.jac.sim	0.0430769
A1009	S1090	9	90	Between	Kibera	Dagoretti South	Between subcounties	Human	Household soil	Different	Human - Household soil	overall.jac.sim	0.0261569
A1009	S1092	9	92	Between	Kibera	Dagoretti South	Between subcounties	Human	Household soil	Different	Human - Household soil	overall.jac.sim	0.003367
A1009	S1093	9	93	Between	Kibera	Dagoretti South	Between subcounties	Human	Household soil	Different	Human - Household soil	overall.jac.sim	0.0564972
A1009	S1099	9	99	Between	Kibera	Dagoretti South	Between subcounties	Human	Household soil	Different	Human - Household soil	overall.jac.sim	0.0679245
A1009	S1103	9	103	Between	Kibera	Dagoretti South	Between subcounties	Human	Household soil	Different	Human - Household soil	overall.jac.sim	0.0698925
A1009	S1104	9	104	Between	Kibera	Kibera	Kibera	Human	Household soil	Different	Human - Household soil	overall.jac.sim	0.037037
A1009	S1108	9	108	Between	Kibera	Kibera	Kibera	Human	Household soil	Different	Human - Household soil	overall.jac.sim	0.054321
A1009	S1109	9	109	Between	Kibera	Kibera	Kibera	Human	Household soil	Different	Human - Household soil	overall.jac.sim	0.014742
A1009	S1110	9	110	Between	Kibera	Kibera	Kibera	Human	Household soil	Different	Human - Household soil	overall.jac.sim	0.012285
A1009	S1111	9	111	Between	Kibera	Dagoretti South	Between subcounties	Human	Household soil	Different	Human - Household soil	overall.jac.sim	0.00775194
A1009	S1119	9	119	Between	Kibera	Dagoretti South	Between subcounties	Human	Household soil	Different	Human - Household soil	overall.jac.sim	0.0319635
A1009	S1120	9	120	Between	Kibera	Dagoretti South	Between subcounties	Human	Household soil	Different	Human - Household soil	overall.jac.sim	0.0143885
A1009	W1005	9	5	Between	Kibera	Kibera	Kibera	Human	Stored water	Different	Human - Stored water	overall.jac.sim	0.0478723
A1009	W1019	9	19	Between	Kibera	Kibera	Kibera	Human	Stored water	Different	Human - Stored water	overall.jac.sim	0.0729167
A1009	W1031	9	31	Between	Kibera	Kibera	Kibera	Human	Stored water	Different	Human - Stored water	overall.jac.sim	0.059322
A1009	W1042	9	42	Between	Kibera	Kibera	Kibera	Human	Stored water	Different	Human - Stored water	overall.jac.sim	0.0789474
A1009	W1050	9	50	Between	Kibera	Kibera	Kibera	Human	Stored water	Different	Human - Stored water	overall.jac.sim	0.0809524
A1009	W1051	9	51	Between	Kibera	Kibera	Kibera	Human	Stored water	Different	Human - Stored water	overall.jac.sim	0.0189573
A1009	W1055	9	55	Between	Kibera	Kibera	Kibera	Human	Stored water	Different	Human - Stored water	overall.jac.sim	0.0538922
A1009	W1057	9	57	Between	Kibera	Dagoretti South	Between subcounties	Human	Stored water	Different	Human - Stored water	overall.jac.sim	0.0505618
A1009	W1060	9	60	Between	Kibera	Dagoretti South	Between subcounties	Human	Stored water	Different	Human - Stored water	overall.jac.sim	0.0128755
A1009	W1064	9	64	Between	Kibera	Dagoretti South	Between subcounties	Human	Stored water	Different	Human - Stored water	overall.jac.sim	0.0632911
A1009	W1081	9	81	Between	Kibera	Dagoretti South	Between subcounties	Human	Stored water	Different	Human - Stored water	overall.jac.sim	0.0176211
A1009	W1083	9	83	Between	Kibera	Dagoretti South	Between subcounties	Human	Stored water	Different	Human - Stored water	overall.jac.sim	0.0651163
A1009	W1084	9	84	Between	Kibera	Dagoretti South	Between subcounties	Human	Stored water	Different	Human - Stored water	overall.jac.sim	0.0244499
A1009	W1092	9	92	Between	Kibera	Dagoretti South	Between subcounties	Human	Stored water	Different	Human - Stored water	overall.jac.sim	0.03003
A1009	W1098	9	98	Between	Kibera	Dagoretti South	Between subcounties	Human	Stored water	Different	Human - Stored water	overall.jac.sim	0.0263158
A1009	W1099	9	99	Between	Kibera	Dagoretti South	Between subcounties	Human	Stored water	Different	Human - Stored water	overall.jac.sim	0.0445682
A1009	W1110	9	110	Between	Kibera	Kibera	Kibera	Human	Stored water	Different	Human - Stored water	overall.jac.sim	0.00904977
A1009	W1111	9	111	Between	Kibera	Dagoretti South	Between subcounties	Human	Stored water	Different	Human - Stored water	overall.jac.sim	0.0176678
A1009	W1120	9	120	Between	Kibera	Dagoretti South	Between subcounties	Human	Stored water	Different	Human - Stored water	overall.jac.sim	0.0181818
A1011	A1020	11	20	Between	Kibera	Kibera	Kibera	Human	Human	Same	Human - Human	overall.jac.sim	0.104167
A1011	A1021	11	21	Between	Kibera	Kibera	Kibera	Human	Human	Same	Human - Human	overall.jac.sim	0.0375
A1011	A1024	11	24	Between	Kibera	Kibera	Kibera	Human	Human	Same	Human - Human	overall.jac.sim	0.0554493
A1011	A1030	11	30	Between	Kibera	Kibera	Kibera	Human	Human	Same	Human - Human	overall.jac.sim	0.0510753
A1011	A1031	11	31	Between	Kibera	Kibera	Kibera	Human	Human	Same	Human - Human	overall.jac.sim	0.0506329
A1011	A1033	11	33	Between	Kibera	Kibera	Kibera	Human	Human	Same	Human - Human	overall.jac.sim	0.0888889
A1011	A1038	11	38	Between	Kibera	Kibera	Kibera	Human	Human	Same	Human - Human	overall.jac.sim	0.0519126
A1011	A1042	11	42	Between	Kibera	Kibera	Kibera	Human	Human	Same	Human - Human	overall.jac.sim	0.0728929
A1011	A1045	11	45	Between	Kibera	Kibera	Kibera	Human	Human	Same	Human - Human	overall.jac.sim	0.102941
A1011	A1048	11	48	Between	Kibera	Kibera	Kibera	Human	Human	Same	Human - Human	overall.jac.sim	0.0825688
A1011	A1049	11	49	Between	Kibera	Kibera	Kibera	Human	Human	Same	Human - Human	overall.jac.sim	0.0883838
A1011	A1050	11	50	Between	Kibera	Kibera	Kibera	Human	Human	Same	Human - Human	overall.jac.sim	0.0740741
A1011	A1051	11	51	Between	Kibera	Kibera	Kibera	Human	Human	Same	Human - Human	overall.jac.sim	0.0670996
A1011	A1053	11	53	Between	Kibera	Kibera	Kibera	Human	Human	Same	Human - Human	overall.jac.sim	0.122449
A1011	A1055	11	55	Between	Kibera	Kibera	Kibera	Human	Human	Same	Human - Human	overall.jac.sim	0.0146138
A1011	A1057	11	57	Between	Kibera	Dagoretti South	Between subcounties	Human	Human	Same	Human - Human	overall.jac.sim	0.0512821
A1011	A1058	11	58	Between	Kibera	Dagoretti South	Between subcounties	Human	Human	Same	Human - Human	overall.jac.sim	0.0996979
A1011	A1060	11	60	Between	Kibera	Dagoretti South	Between subcounties	Human	Human	Same	Human - Human	overall.jac.sim	0.0118343
A1011	A1062	11	62	Between	Kibera	Dagoretti South	Between subcounties	Human	Human	Same	Human - Human	overall.jac.sim	0.0384615
A1011	A1064	11	64	Between	Kibera	Dagoretti South	Between subcounties	Human	Human	Same	Human - Human	overall.jac.sim	0.0925926
A1011	A1066	11	66	Between	Kibera	Dagoretti South	Between subcounties	Human	Human	Same	Human - Human	overall.jac.sim	0.0642398
A1011	A1068	11	68	Between	Kibera	Dagoretti South	Between subcounties	Human	Human	Same	Human - Human	overall.jac.sim	0.0869565
A1011	A1069	11	69	Between	Kibera	Dagoretti South	Between subcounties	Human	Human	Same	Human - Human	overall.jac.sim	0.0678851
A1011	A1071	11	71	Between	Kibera	Dagoretti South	Between subcounties	Human	Human	Same	Human - Human	overall.jac.sim	0.0666667
A1011	A1075	11	75	Between	Kibera	Dagoretti South	Between subcounties	Human	Human	Same	Human - Human	overall.jac.sim	0.0888889
A1011	A1076	11	76	Between	Kibera	Dagoretti South	Between subcounties	Human	Human	Same	Human - Human	overall.jac.sim	0.0810811
A1011	A1080	11	80	Between	Kibera	Dagoretti South	Between subcounties	Human	Human	Same	Human - Human	overall.jac.sim	0.0792079
A1011	A1081	11	81	Between	Kibera	Dagoretti South	Between subcounties	Human	Human	Same	Human - Human	overall.jac.sim	0.0884086
A1011	A1083	11	83	Between	Kibera	Dagoretti South	Between subcounties	Human	Human	Same	Human - Human	overall.jac.sim	0.045045
A1011	A1084	11	84	Between	Kibera	Dagoretti South	Between subcounties	Human	Human	Same	Human - Human	overall.jac.sim	0.12532
A1011	A1085	11	85	Between	Kibera	Dagoretti South	Between subcounties	Human	Human	Same	Human - Human	overall.jac.sim	0.106796
A1011	A1090	11	90	Between	Kibera	Dagoretti South	Between subcounties	Human	Human	Same	Human - Human	overall.jac.sim	0.0469613
A1011	A1092	11	92	Between	Kibera	Dagoretti South	Between subcounties	Human	Human	Same	Human - Human	overall.jac.sim	0.10643
A1011	A1093	11	93	Between	Kibera	Dagoretti South	Between subcounties	Human	Human	Same	Human - Human	overall.jac.sim	0.0772727
A1011	A1098	11	98	Between	Kibera	Dagoretti South	Between subcounties	Human	Human	Same	Human - Human	overall.jac.sim	0.0762712
A1011	A1099	11	99	Between	Kibera	Dagoretti South	Between subcounties	Human	Human	Same	Human - Human	overall.jac.sim	0.0542986
A1011	A1103	11	103	Between	Kibera	Dagoretti South	Between subcounties	Human	Human	Same	Human - Human	overall.jac.sim	0.0583756
A1011	A1104	11	104	Between	Kibera	Kibera	Kibera	Human	Human	Same	Human - Human	overall.jac.sim	0.0343915
A1011	A1108	11	108	Between	Kibera	Kibera	Kibera	Human	Human	Same	Human - Human	overall.jac.sim	0.138889
A1011	A1109	11	109	Between	Kibera	Kibera	Kibera	Human	Human	Same	Human - Human	overall.jac.sim	0.0457516
A1011	A1111	11	111	Between	Kibera	Dagoretti South	Between subcounties	Human	Human	Same	Human - Human	overall.jac.sim	0.0646552
A1011	A1119	11	119	Between	Kibera	Dagoretti South	Between subcounties	Human	Human	Same	Human - Human	overall.jac.sim	0.0990991
A1011	A1120	11	120	Between	Kibera	Dagoretti South	Between subcounties	Human	Human	Same	Human - Human	overall.jac.sim	0.0952381
A1011	C1004	11	4	Between	Kibera	Kibera	Kibera	Human	Human	Same	Human - Human	overall.jac.sim	0.107407
A1011	C1005	11	5	Between	Kibera	Kibera	Kibera	Human	Human	Same	Human - Human	overall.jac.sim	0.0971787
A1011	C1009	11	9	Between	Kibera	Kibera	Kibera	Human	Human	Same	Human - Human	overall.jac.sim	0.106061
A1011	C1011	11	11	Within	Kibera	Kibera	Kibera	Human	Human	Same	Human - Human	overall.jac.sim	0.0637363
A1011	C1019	11	19	Between	Kibera	Kibera	Kibera	Human	Human	Same	Human - Human	overall.jac.sim	0.05
A1011	C1020	11	20	Between	Kibera	Kibera	Kibera	Human	Human	Same	Human - Human	overall.jac.sim	0.0114613
A1011	C1021	11	21	Between	Kibera	Kibera	Kibera	Human	Human	Same	Human - Human	overall.jac.sim	0.0573394
A1011	C1024	11	24	Between	Kibera	Kibera	Kibera	Human	Human	Same	Human - Human	overall.jac.sim	0.0510441
A1011	C1030	11	30	Between	Kibera	Kibera	Kibera	Human	Human	Same	Human - Human	overall.jac.sim	0.056338
A1011	C1031	11	31	Between	Kibera	Kibera	Kibera	Human	Human	Same	Human - Human	overall.jac.sim	0.0429448
A1011	C1033	11	33	Between	Kibera	Kibera	Kibera	Human	Human	Same	Human - Human	overall.jac.sim	0.099537
A1011	C1034	11	34	Between	Kibera	Kibera	Kibera	Human	Human	Same	Human - Human	overall.jac.sim	0.0994764
A1011	C1038	11	38	Between	Kibera	Kibera	Kibera	Human	Human	Same	Human - Human	overall.jac.sim	0.143852
A1011	C1042	11	42	Between	Kibera	Kibera	Kibera	Human	Human	Same	Human - Human	overall.jac.sim	0.0420354
A1011	C1045	11	45	Between	Kibera	Kibera	Kibera	Human	Human	Same	Human - Human	overall.jac.sim	0.0510638
A1011	C1048	11	48	Between	Kibera	Kibera	Kibera	Human	Human	Same	Human - Human	overall.jac.sim	0.0630915
A1011	C1049	11	49	Between	Kibera	Kibera	Kibera	Human	Human	Same	Human - Human	overall.jac.sim	0.125731
A1011	C1050	11	50	Between	Kibera	Kibera	Kibera	Human	Human	Same	Human - Human	overall.jac.sim	0.0165746
A1011	C1051	11	51	Between	Kibera	Kibera	Kibera	Human	Human	Same	Human - Human	overall.jac.sim	0.0911392
A1011	C1053	11	53	Between	Kibera	Kibera	Kibera	Human	Human	Same	Human - Human	overall.jac.sim	0.0260223
A1011	C1055	11	55	Between	Kibera	Kibera	Kibera	Human	Human	Same	Human - Human	overall.jac.sim	0.00475059
A1011	C1057	11	57	Between	Kibera	Dagoretti South	Between subcounties	Human	Human	Same	Human - Human	overall.jac.sim	0.032634
A1011	C1058	11	58	Between	Kibera	Dagoretti South	Between subcounties	Human	Human	Same	Human - Human	overall.jac.sim	0.00744417
A1011	C1060	11	60	Between	Kibera	Dagoretti South	Between subcounties	Human	Human	Same	Human - Human	overall.jac.sim	0.0666667
A1011	C1062	11	62	Between	Kibera	Dagoretti South	Between subcounties	Human	Human	Same	Human - Human	overall.jac.sim	0.0027027
A1011	C1064	11	64	Between	Kibera	Dagoretti South	Between subcounties	Human	Human	Same	Human - Human	overall.jac.sim	0.0180723
A1011	C1066	11	66	Between	Kibera	Dagoretti South	Between subcounties	Human	Human	Same	Human - Human	overall.jac.sim	0.0543478
A1011	C1069	11	69	Between	Kibera	Dagoretti South	Between subcounties	Human	Human	Same	Human - Human	overall.jac.sim	0.050813
A1011	C1075	11	75	Between	Kibera	Dagoretti South	Between subcounties	Human	Human	Same	Human - Human	overall.jac.sim	0.0965517
A1011	C1076	11	76	Between	Kibera	Dagoretti South	Between subcounties	Human	Human	Same	Human - Human	overall.jac.sim	0.0628803
A1011	C1080	11	80	Between	Kibera	Dagoretti South	Between subcounties	Human	Human	Same	Human - Human	overall.jac.sim	0.0714286
A1011	C1081	11	81	Between	Kibera	Dagoretti South	Between subcounties	Human	Human	Same	Human - Human	overall.jac.sim	0.0656168
A1011	C1083	11	83	Between	Kibera	Dagoretti South	Between subcounties	Human	Human	Same	Human - Human	overall.jac.sim	0.0753425
A1011	C1084	11	84	Between	Kibera	Dagoretti South	Between subcounties	Human	Human	Same	Human - Human	overall.jac.sim	0.0325203
A1011	C1085	11	85	Between	Kibera	Dagoretti South	Between subcounties	Human	Human	Same	Human - Human	overall.jac.sim	0.0751174
A1011	C1090	11	90	Between	Kibera	Dagoretti South	Between subcounties	Human	Human	Same	Human - Human	overall.jac.sim	0.107317
A1011	C1092	11	92	Between	Kibera	Dagoretti South	Between subcounties	Human	Human	Same	Human - Human	overall.jac.sim	0.0686071
A1011	C1093	11	93	Between	Kibera	Dagoretti South	Between subcounties	Human	Human	Same	Human - Human	overall.jac.sim	0.0785714
A1011	C1098	11	98	Between	Kibera	Dagoretti South	Between subcounties	Human	Human	Same	Human - Human	overall.jac.sim	0.0707692
A1011	C1099	11	99	Between	Kibera	Dagoretti South	Between subcounties	Human	Human	Same	Human - Human	overall.jac.sim	0.0576369
A1011	C1103	11	103	Between	Kibera	Dagoretti South	Between subcounties	Human	Human	Same	Human - Human	overall.jac.sim	0.168571
A1011	C1104	11	104	Between	Kibera	Kibera	Kibera	Human	Human	Same	Human - Human	overall.jac.sim	0.0293333
A1011	C1108	11	108	Between	Kibera	Kibera	Kibera	Human	Human	Same	Human - Human	overall.jac.sim	0.0765864
A1011	C1109	11	109	Between	Kibera	Kibera	Kibera	Human	Human	Same	Human - Human	overall.jac.sim	0.0744681
A1011	C1110	11	110	Between	Kibera	Kibera	Kibera	Human	Human	Same	Human - Human	overall.jac.sim	0.0708215
A1011	C1111	11	111	Between	Kibera	Dagoretti South	Between subcounties	Human	Human	Same	Human - Human	overall.jac.sim	0.0699153
A1011	C1119	11	119	Between	Kibera	Dagoretti South	Between subcounties	Human	Human	Same	Human - Human	overall.jac.sim	0.00847458
A1011	C1120	11	120	Between	Kibera	Dagoretti South	Between subcounties	Human	Human	Same	Human - Human	overall.jac.sim	0.0529412
A1011	C2048	11	48	Between	Kibera	Kibera	Kibera	Human	Human	Same	Human - Human	overall.jac.sim	0.0581395
A1011	C2068	11	68	Between	Kibera	Dagoretti South	Between subcounties	Human	Human	Same	Human - Human	overall.jac.sim	0.101737
A1011	C2084	11	84	Between	Kibera	Dagoretti South	Between subcounties	Human	Human	Same	Human - Human	overall.jac.sim	0.0362538
A1011	C2111	11	111	Between	Kibera	Dagoretti South	Between subcounties	Human	Human	Same	Human - Human	overall.jac.sim	0.0841121
A1011	D1004	11	4	Between	Kibera	Kibera	Kibera	Human	Dog	Different	Human - Dog	overall.jac.sim	0.0372208
A1011	D1009	11	9	Between	Kibera	Kibera	Kibera	Human	Dog	Different	Human - Dog	overall.jac.sim	0.0469613
A1011	D1011	11	11	Within	Kibera	Kibera	Kibera	Human	Dog	Different	Human - Dog	overall.jac.sim	0.0697051
A1011	D1021	11	21	Between	Kibera	Kibera	Kibera	Human	Dog	Different	Human - Dog	overall.jac.sim	0.0755467
A1011	D1024	11	24	Between	Kibera	Kibera	Kibera	Human	Dog	Different	Human - Dog	overall.jac.sim	0.0690423
A1011	D1030	11	30	Between	Kibera	Kibera	Kibera	Human	Dog	Different	Human - Dog	overall.jac.sim	0.0877193
A1011	D1042	11	42	Between	Kibera	Kibera	Kibera	Human	Dog	Different	Human - Dog	overall.jac.sim	0.0761155
A1011	D1045	11	45	Between	Kibera	Kibera	Kibera	Human	Dog	Different	Human - Dog	overall.jac.sim	0.0655738
A1011	D1049	11	49	Between	Kibera	Kibera	Kibera	Human	Dog	Different	Human - Dog	overall.jac.sim	0.0658436
A1011	D1057	11	57	Between	Kibera	Dagoretti South	Between subcounties	Human	Dog	Different	Human - Dog	overall.jac.sim	0.0501319
A1011	D1058	11	58	Between	Kibera	Dagoretti South	Between subcounties	Human	Dog	Different	Human - Dog	overall.jac.sim	0.0806794
A1011	D1060	11	60	Between	Kibera	Dagoretti South	Between subcounties	Human	Dog	Different	Human - Dog	overall.jac.sim	0.0936902
A1011	D1075	11	75	Between	Kibera	Dagoretti South	Between subcounties	Human	Dog	Different	Human - Dog	overall.jac.sim	0.0955556
A1011	D1076	11	76	Between	Kibera	Dagoretti South	Between subcounties	Human	Dog	Different	Human - Dog	overall.jac.sim	0.0788863
A1011	D1093	11	93	Between	Kibera	Dagoretti South	Between subcounties	Human	Dog	Different	Human - Dog	overall.jac.sim	0.0841346
A1011	D1098	11	98	Between	Kibera	Dagoretti South	Between subcounties	Human	Dog	Different	Human - Dog	overall.jac.sim	0.0623656
A1011	D1109	11	109	Between	Kibera	Kibera	Kibera	Human	Dog	Different	Human - Dog	overall.jac.sim	0.101695
A1011	O1004	11	4	Between	Kibera	Kibera	Kibera	Human	Human	Same	Human - Human	overall.jac.sim	0.108545
A1011	O1005	11	5	Between	Kibera	Kibera	Kibera	Human	Human	Same	Human - Human	overall.jac.sim	0.0840164
A1011	O1009	11	9	Between	Kibera	Kibera	Kibera	Human	Human	Same	Human - Human	overall.jac.sim	0.119048
A1011	O1011	11	11	Within	Kibera	Kibera	Kibera	Human	Human	Same	Human - Human	overall.jac.sim	0.125683
A1011	O1019	11	19	Between	Kibera	Kibera	Kibera	Human	Human	Same	Human - Human	overall.jac.sim	0.0470588
A1011	O1020	11	20	Between	Kibera	Kibera	Kibera	Human	Human	Same	Human - Human	overall.jac.sim	0.0650602
A1011	O1021	11	21	Between	Kibera	Kibera	Kibera	Human	Human	Same	Human - Human	overall.jac.sim	0.123515
A1011	O1030	11	30	Between	Kibera	Kibera	Kibera	Human	Human	Same	Human - Human	overall.jac.sim	0.0469208
A1011	O1031	11	31	Between	Kibera	Kibera	Kibera	Human	Human	Same	Human - Human	overall.jac.sim	0.0578947
A1011	O1033	11	33	Between	Kibera	Kibera	Kibera	Human	Human	Same	Human - Human	overall.jac.sim	0.0502959
A1011	O1034	11	34	Between	Kibera	Kibera	Kibera	Human	Human	Same	Human - Human	overall.jac.sim	0.077957
A1011	O1038	11	38	Between	Kibera	Kibera	Kibera	Human	Human	Same	Human - Human	overall.jac.sim	0.0959302
A1011	O1042	11	42	Between	Kibera	Kibera	Kibera	Human	Human	Same	Human - Human	overall.jac.sim	0.182045
A1011	O1045	11	45	Between	Kibera	Kibera	Kibera	Human	Human	Same	Human - Human	overall.jac.sim	0.184438
A1011	O1049	11	49	Between	Kibera	Kibera	Kibera	Human	Human	Same	Human - Human	overall.jac.sim	0.102273
A1011	O1051	11	51	Between	Kibera	Kibera	Kibera	Human	Human	Same	Human - Human	overall.jac.sim	0.0438356
A1011	O1053	11	53	Between	Kibera	Kibera	Kibera	Human	Human	Same	Human - Human	overall.jac.sim	0.0888383
A1011	O1057	11	57	Between	Kibera	Dagoretti South	Between subcounties	Human	Human	Same	Human - Human	overall.jac.sim	0.056266
A1011	O1058	11	58	Between	Kibera	Dagoretti South	Between subcounties	Human	Human	Same	Human - Human	overall.jac.sim	0.0795756
A1011	O1060	11	60	Between	Kibera	Dagoretti South	Between subcounties	Human	Human	Same	Human - Human	overall.jac.sim	0.108025
A1011	O1062	11	62	Between	Kibera	Dagoretti South	Between subcounties	Human	Human	Same	Human - Human	overall.jac.sim	0.0799087
A1011	O1064	11	64	Between	Kibera	Dagoretti South	Between subcounties	Human	Human	Same	Human - Human	overall.jac.sim	0.0965665
A1011	O1066	11	66	Between	Kibera	Dagoretti South	Between subcounties	Human	Human	Same	Human - Human	overall.jac.sim	0.0329114
A1011	O1069	11	69	Between	Kibera	Dagoretti South	Between subcounties	Human	Human	Same	Human - Human	overall.jac.sim	0.0849057
A1011	O1080	11	80	Between	Kibera	Dagoretti South	Between subcounties	Human	Human	Same	Human - Human	overall.jac.sim	0.045584
A1011	O1090	11	90	Between	Kibera	Dagoretti South	Between subcounties	Human	Human	Same	Human - Human	overall.jac.sim	0.0622222
A1011	O1092	11	92	Between	Kibera	Dagoretti South	Between subcounties	Human	Human	Same	Human - Human	overall.jac.sim	0.0882353
A1011	O1093	11	93	Between	Kibera	Dagoretti South	Between subcounties	Human	Human	Same	Human - Human	overall.jac.sim	0.057971
A1011	O1099	11	99	Between	Kibera	Dagoretti South	Between subcounties	Human	Human	Same	Human - Human	overall.jac.sim	0.0789474
A1011	O1104	11	104	Between	Kibera	Kibera	Kibera	Human	Human	Same	Human - Human	overall.jac.sim	0.0121212
A1011	O1108	11	108	Between	Kibera	Kibera	Kibera	Human	Human	Same	Human - Human	overall.jac.sim	0.0953347
A1011	O1109	11	109	Between	Kibera	Kibera	Kibera	Human	Human	Same	Human - Human	overall.jac.sim	0.0437788
A1011	O1119	11	119	Between	Kibera	Dagoretti South	Between subcounties	Human	Human	Same	Human - Human	overall.jac.sim	0.106742
A1011	O1120	11	120	Between	Kibera	Dagoretti South	Between subcounties	Human	Human	Same	Human - Human	overall.jac.sim	0.08
A1011	P1004	11	4	Between	Kibera	Kibera	Kibera	Human	Poultry	Different	Human - Poultry	overall.jac.sim	0.0962441
A1011	P1005	11	5	Between	Kibera	Kibera	Kibera	Human	Poultry	Different	Human - Poultry	overall.jac.sim	0.117241
A1011	P1009	11	9	Between	Kibera	Kibera	Kibera	Human	Poultry	Different	Human - Poultry	overall.jac.sim	0.0408163
A1011	P1011	11	11	Within	Kibera	Kibera	Kibera	Human	Poultry	Different	Human - Poultry	overall.jac.sim	0.0143266
A1011	P1019	11	19	Between	Kibera	Kibera	Kibera	Human	Poultry	Different	Human - Poultry	overall.jac.sim	0.0114613
A1011	P1020	11	20	Between	Kibera	Kibera	Kibera	Human	Poultry	Different	Human - Poultry	overall.jac.sim	0.0928962
A1011	P1021	11	21	Between	Kibera	Kibera	Kibera	Human	Poultry	Different	Human - Poultry	overall.jac.sim	0.0755149
A1011	P1024	11	24	Between	Kibera	Kibera	Kibera	Human	Poultry	Different	Human - Poultry	overall.jac.sim	0.0503778
A1011	P1030	11	30	Between	Kibera	Kibera	Kibera	Human	Poultry	Different	Human - Poultry	overall.jac.sim	0.0665138
A1011	P1033	11	33	Between	Kibera	Kibera	Kibera	Human	Poultry	Different	Human - Poultry	overall.jac.sim	0.0675676
A1011	P1034	11	34	Between	Kibera	Kibera	Kibera	Human	Poultry	Different	Human - Poultry	overall.jac.sim	0.0925
A1011	P1038	11	38	Between	Kibera	Kibera	Kibera	Human	Poultry	Different	Human - Poultry	overall.jac.sim	0.102823
A1011	P1042	11	42	Between	Kibera	Kibera	Kibera	Human	Poultry	Different	Human - Poultry	overall.jac.sim	0.123188
A1011	P1045	11	45	Between	Kibera	Kibera	Kibera	Human	Poultry	Different	Human - Poultry	overall.jac.sim	0.0794872
A1011	P1048	11	48	Between	Kibera	Kibera	Kibera	Human	Poultry	Different	Human - Poultry	overall.jac.sim	0.0985577
A1011	P1049	11	49	Between	Kibera	Kibera	Kibera	Human	Poultry	Different	Human - Poultry	overall.jac.sim	0.0444444
A1011	P1050	11	50	Between	Kibera	Kibera	Kibera	Human	Poultry	Different	Human - Poultry	overall.jac.sim	0.0893855
A1011	P1051	11	51	Between	Kibera	Kibera	Kibera	Human	Poultry	Different	Human - Poultry	overall.jac.sim	0.0634921
A1011	P1053	11	53	Between	Kibera	Kibera	Kibera	Human	Poultry	Different	Human - Poultry	overall.jac.sim	0.0891304
A1011	P1055	11	55	Between	Kibera	Kibera	Kibera	Human	Poultry	Different	Human - Poultry	overall.jac.sim	0.106667
A1011	P1057	11	57	Between	Kibera	Dagoretti South	Between subcounties	Human	Poultry	Different	Human - Poultry	overall.jac.sim	0.0417755
A1011	P1058	11	58	Between	Kibera	Dagoretti South	Between subcounties	Human	Poultry	Different	Human - Poultry	overall.jac.sim	0.0918367
A1011	P1060	11	60	Between	Kibera	Dagoretti South	Between subcounties	Human	Poultry	Different	Human - Poultry	overall.jac.sim	0.084788
A1011	P1062	11	62	Between	Kibera	Dagoretti South	Between subcounties	Human	Poultry	Different	Human - Poultry	overall.jac.sim	0.00892857
A1011	P1064	11	64	Between	Kibera	Dagoretti South	Between subcounties	Human	Poultry	Different	Human - Poultry	overall.jac.sim	0.112195
A1011	P1066	11	66	Between	Kibera	Dagoretti South	Between subcounties	Human	Poultry	Different	Human - Poultry	overall.jac.sim	0.0939597
A1011	P1068	11	68	Between	Kibera	Dagoretti South	Between subcounties	Human	Poultry	Different	Human - Poultry	overall.jac.sim	0.102902
A1011	P1069	11	69	Between	Kibera	Dagoretti South	Between subcounties	Human	Poultry	Different	Human - Poultry	overall.jac.sim	0.00914634
A1011	P1071	11	71	Between	Kibera	Dagoretti South	Between subcounties	Human	Poultry	Different	Human - Poultry	overall.jac.sim	0.0142857
A1011	P1075	11	75	Between	Kibera	Dagoretti South	Between subcounties	Human	Poultry	Different	Human - Poultry	overall.jac.sim	0.0605263
A1011	P1076	11	76	Between	Kibera	Dagoretti South	Between subcounties	Human	Poultry	Different	Human - Poultry	overall.jac.sim	0.0520548
A1011	P1080	11	80	Between	Kibera	Dagoretti South	Between subcounties	Human	Poultry	Different	Human - Poultry	overall.jac.sim	0.0420168
A1011	P1081	11	81	Between	Kibera	Dagoretti South	Between subcounties	Human	Poultry	Different	Human - Poultry	overall.jac.sim	0.0506912
A1011	P1083	11	83	Between	Kibera	Dagoretti South	Between subcounties	Human	Poultry	Different	Human - Poultry	overall.jac.sim	0.120729
A1011	P1084	11	84	Between	Kibera	Dagoretti South	Between subcounties	Human	Poultry	Different	Human - Poultry	overall.jac.sim	0.128767
A1011	P1085	11	85	Between	Kibera	Dagoretti South	Between subcounties	Human	Poultry	Different	Human - Poultry	overall.jac.sim	0.0470588
A1011	P1090	11	90	Between	Kibera	Dagoretti South	Between subcounties	Human	Poultry	Different	Human - Poultry	overall.jac.sim	0.0993976
A1011	P1092	11	92	Between	Kibera	Dagoretti South	Between subcounties	Human	Poultry	Different	Human - Poultry	overall.jac.sim	0.0601093
A1011	P1093	11	93	Between	Kibera	Dagoretti South	Between subcounties	Human	Poultry	Different	Human - Poultry	overall.jac.sim	0.0920097
A1011	P1098	11	98	Between	Kibera	Dagoretti South	Between subcounties	Human	Poultry	Different	Human - Poultry	overall.jac.sim	0.0807453
A1011	P1099	11	99	Between	Kibera	Dagoretti South	Between subcounties	Human	Poultry	Different	Human - Poultry	overall.jac.sim	0.0524781
A1011	P1103	11	103	Between	Kibera	Dagoretti South	Between subcounties	Human	Poultry	Different	Human - Poultry	overall.jac.sim	0.0453401
A1011	P1104	11	104	Between	Kibera	Kibera	Kibera	Human	Poultry	Different	Human - Poultry	overall.jac.sim	0.0598504
A1011	P1108	11	108	Between	Kibera	Kibera	Kibera	Human	Poultry	Different	Human - Poultry	overall.jac.sim	0.101942
A1011	P1109	11	109	Between	Kibera	Kibera	Kibera	Human	Poultry	Different	Human - Poultry	overall.jac.sim	0.0386266
A1011	P1110	11	110	Between	Kibera	Kibera	Kibera	Human	Poultry	Different	Human - Poultry	overall.jac.sim	0.0564103
A1011	P1111	11	111	Between	Kibera	Dagoretti South	Between subcounties	Human	Poultry	Different	Human - Poultry	overall.jac.sim	0.0912409
A1011	P1119	11	119	Between	Kibera	Dagoretti South	Between subcounties	Human	Poultry	Different	Human - Poultry	overall.jac.sim	0.0676056
A1011	P1120	11	120	Between	Kibera	Dagoretti South	Between subcounties	Human	Poultry	Different	Human - Poultry	overall.jac.sim	0.0777778
A1011	P2004	11	4	Between	Kibera	Kibera	Kibera	Human	Poultry	Different	Human - Poultry	overall.jac.sim	0.0749415
A1011	P2005	11	5	Between	Kibera	Kibera	Kibera	Human	Poultry	Different	Human - Poultry	overall.jac.sim	0.109557
A1011	P2009	11	9	Between	Kibera	Kibera	Kibera	Human	Poultry	Different	Human - Poultry	overall.jac.sim	0.064
A1011	P2011	11	11	Within	Kibera	Kibera	Kibera	Human	Poultry	Different	Human - Poultry	overall.jac.sim	0.0760369
A1011	P2020	11	20	Between	Kibera	Kibera	Kibera	Human	Poultry	Different	Human - Poultry	overall.jac.sim	0.0896861
A1011	P2024	11	24	Between	Kibera	Kibera	Kibera	Human	Poultry	Different	Human - Poultry	overall.jac.sim	0.0437018
A1011	P2030	11	30	Between	Kibera	Kibera	Kibera	Human	Poultry	Different	Human - Poultry	overall.jac.sim	0.0455696
A1011	P2031	11	31	Between	Kibera	Kibera	Kibera	Human	Poultry	Different	Human - Poultry	overall.jac.sim	0.0756646
A1011	P2034	11	34	Between	Kibera	Kibera	Kibera	Human	Poultry	Different	Human - Poultry	overall.jac.sim	0.0796915
A1011	P2038	11	38	Between	Kibera	Kibera	Kibera	Human	Poultry	Different	Human - Poultry	overall.jac.sim	0.0475
A1011	P2050	11	50	Between	Kibera	Kibera	Kibera	Human	Poultry	Different	Human - Poultry	overall.jac.sim	0.0778589
A1011	P2051	11	51	Between	Kibera	Kibera	Kibera	Human	Poultry	Different	Human - Poultry	overall.jac.sim	0.109091
A1011	P2053	11	53	Between	Kibera	Kibera	Kibera	Human	Poultry	Different	Human - Poultry	overall.jac.sim	0.0643939
A1011	P2057	11	57	Between	Kibera	Dagoretti South	Between subcounties	Human	Poultry	Different	Human - Poultry	overall.jac.sim	0.0308642
A1011	P2060	11	60	Between	Kibera	Dagoretti South	Between subcounties	Human	Poultry	Different	Human - Poultry	overall.jac.sim	0.131926
A1011	P2062	11	62	Between	Kibera	Dagoretti South	Between subcounties	Human	Poultry	Different	Human - Poultry	overall.jac.sim	0.0388693
A1011	P2064	11	64	Between	Kibera	Dagoretti South	Between subcounties	Human	Poultry	Different	Human - Poultry	overall.jac.sim	0.0844749
A1011	P2066	11	66	Between	Kibera	Dagoretti South	Between subcounties	Human	Poultry	Different	Human - Poultry	overall.jac.sim	0.101149
A1011	P2068	11	68	Between	Kibera	Dagoretti South	Between subcounties	Human	Poultry	Different	Human - Poultry	overall.jac.sim	0.0871671
A1011	P2069	11	69	Between	Kibera	Dagoretti South	Between subcounties	Human	Poultry	Different	Human - Poultry	overall.jac.sim	0.0922747
A1011	P2071	11	71	Between	Kibera	Dagoretti South	Between subcounties	Human	Poultry	Different	Human - Poultry	overall.jac.sim	0.0802752
A1011	P2075	11	75	Between	Kibera	Dagoretti South	Between subcounties	Human	Poultry	Different	Human - Poultry	overall.jac.sim	0.0779221
A1011	P2076	11	76	Between	Kibera	Dagoretti South	Between subcounties	Human	Poultry	Different	Human - Poultry	overall.jac.sim	0.0507463
A1011	P2080	11	80	Between	Kibera	Dagoretti South	Between subcounties	Human	Poultry	Different	Human - Poultry	overall.jac.sim	0.0990712
A1011	P2085	11	85	Between	Kibera	Dagoretti South	Between subcounties	Human	Poultry	Different	Human - Poultry	overall.jac.sim	0.0714286
A1011	P2090	11	90	Between	Kibera	Dagoretti South	Between subcounties	Human	Poultry	Different	Human - Poultry	overall.jac.sim	0.125628
A1011	P2092	11	92	Between	Kibera	Dagoretti South	Between subcounties	Human	Poultry	Different	Human - Poultry	overall.jac.sim	0.0870536
A1011	P2093	11	93	Between	Kibera	Dagoretti South	Between subcounties	Human	Poultry	Different	Human - Poultry	overall.jac.sim	0.105541
A1011	P2099	11	99	Between	Kibera	Dagoretti South	Between subcounties	Human	Poultry	Different	Human - Poultry	overall.jac.sim	0.0408654
A1011	P2103	11	103	Between	Kibera	Dagoretti South	Between subcounties	Human	Poultry	Different	Human - Poultry	overall.jac.sim	0.0145773
A1011	P2104	11	104	Between	Kibera	Kibera	Kibera	Human	Poultry	Different	Human - Poultry	overall.jac.sim	0.0725275
A1011	P2108	11	108	Between	Kibera	Kibera	Kibera	Human	Poultry	Different	Human - Poultry	overall.jac.sim	0.0532544
A1011	P2109	11	109	Between	Kibera	Kibera	Kibera	Human	Poultry	Different	Human - Poultry	overall.jac.sim	0.0829268
A1011	P2110	11	110	Between	Kibera	Kibera	Kibera	Human	Poultry	Different	Human - Poultry	overall.jac.sim	0.0519481
A1011	P2120	11	120	Between	Kibera	Dagoretti South	Between subcounties	Human	Poultry	Different	Human - Poultry	overall.jac.sim	0.0995575
A1011	P3004	11	4	Between	Kibera	Kibera	Kibera	Human	Poultry	Different	Human - Poultry	overall.jac.sim	0.0631068
A1011	P3005	11	5	Between	Kibera	Kibera	Kibera	Human	Poultry	Different	Human - Poultry	overall.jac.sim	0.0724299
A1011	P3011	11	11	Within	Kibera	Kibera	Kibera	Human	Poultry	Different	Human - Poultry	overall.jac.sim	0.10705
A1011	P3031	11	31	Between	Kibera	Kibera	Kibera	Human	Poultry	Different	Human - Poultry	overall.jac.sim	0.121372
A1011	P3034	11	34	Between	Kibera	Kibera	Kibera	Human	Poultry	Different	Human - Poultry	overall.jac.sim	0.0567823
A1011	P3038	11	38	Between	Kibera	Kibera	Kibera	Human	Poultry	Different	Human - Poultry	overall.jac.sim	0.0440529
A1011	P3050	11	50	Between	Kibera	Kibera	Kibera	Human	Poultry	Different	Human - Poultry	overall.jac.sim	0.0519751
A1011	P3051	11	51	Between	Kibera	Kibera	Kibera	Human	Poultry	Different	Human - Poultry	overall.jac.sim	0.0787037
A1011	P3053	11	53	Between	Kibera	Kibera	Kibera	Human	Poultry	Different	Human - Poultry	overall.jac.sim	0.0423163
A1011	P3057	11	57	Between	Kibera	Dagoretti South	Between subcounties	Human	Poultry	Different	Human - Poultry	overall.jac.sim	0.042328
A1011	P3060	11	60	Between	Kibera	Dagoretti South	Between subcounties	Human	Poultry	Different	Human - Poultry	overall.jac.sim	0.0727273
A1011	P3064	11	64	Between	Kibera	Dagoretti South	Between subcounties	Human	Poultry	Different	Human - Poultry	overall.jac.sim	0.118329
A1011	P3066	11	66	Between	Kibera	Dagoretti South	Between subcounties	Human	Poultry	Different	Human - Poultry	overall.jac.sim	0.0574713
A1011	P3068	11	68	Between	Kibera	Dagoretti South	Between subcounties	Human	Poultry	Different	Human - Poultry	overall.jac.sim	0.106145
A1011	P3069	11	69	Between	Kibera	Dagoretti South	Between subcounties	Human	Poultry	Different	Human - Poultry	overall.jac.sim	0.0831296
A1011	P3071	11	71	Between	Kibera	Dagoretti South	Between subcounties	Human	Poultry	Different	Human - Poultry	overall.jac.sim	0.0480962
A1011	P3075	11	75	Between	Kibera	Dagoretti South	Between subcounties	Human	Poultry	Different	Human - Poultry	overall.jac.sim	0.0854922
A1011	P3076	11	76	Between	Kibera	Dagoretti South	Between subcounties	Human	Poultry	Different	Human - Poultry	overall.jac.sim	0.0583554
A1011	P3080	11	80	Between	Kibera	Dagoretti South	Between subcounties	Human	Poultry	Different	Human - Poultry	overall.jac.sim	0.0649652
A1011	P3092	11	92	Between	Kibera	Dagoretti South	Between subcounties	Human	Poultry	Different	Human - Poultry	overall.jac.sim	0.114355
A1011	P3093	11	93	Between	Kibera	Dagoretti South	Between subcounties	Human	Poultry	Different	Human - Poultry	overall.jac.sim	0.0712401
A1011	P3099	11	99	Between	Kibera	Dagoretti South	Between subcounties	Human	Poultry	Different	Human - Poultry	overall.jac.sim	0.0533881
A1011	P3103	11	103	Between	Kibera	Dagoretti South	Between subcounties	Human	Poultry	Different	Human - Poultry	overall.jac.sim	0.0202312
A1011	P3104	11	104	Between	Kibera	Kibera	Kibera	Human	Poultry	Different	Human - Poultry	overall.jac.sim	0.0426065
A1011	P3108	11	108	Between	Kibera	Kibera	Kibera	Human	Poultry	Different	Human - Poultry	overall.jac.sim	0.0538793
A1011	P3109	11	109	Between	Kibera	Kibera	Kibera	Human	Poultry	Different	Human - Poultry	overall.jac.sim	0.0738523
A1011	P3120	11	120	Between	Kibera	Dagoretti South	Between subcounties	Human	Poultry	Different	Human - Poultry	overall.jac.sim	0.0119332
A1011	S1004	11	4	Between	Kibera	Kibera	Kibera	Human	Household soil	Different	Human - Household soil	overall.jac.sim	0.0864486
A1011	S1005	11	5	Between	Kibera	Kibera	Kibera	Human	Household soil	Different	Human - Household soil	overall.jac.sim	0.0758621
A1011	S1009	11	9	Between	Kibera	Kibera	Kibera	Human	Household soil	Different	Human - Household soil	overall.jac.sim	0.0528967
A1011	S1019	11	19	Between	Kibera	Kibera	Kibera	Human	Household soil	Different	Human - Household soil	overall.jac.sim	0.116173
A1011	S1021	11	21	Between	Kibera	Kibera	Kibera	Human	Household soil	Different	Human - Household soil	overall.jac.sim	0.0792541
A1011	S1024	11	24	Between	Kibera	Kibera	Kibera	Human	Household soil	Different	Human - Household soil	overall.jac.sim	0.11
A1011	S1030	11	30	Between	Kibera	Kibera	Kibera	Human	Household soil	Different	Human - Household soil	overall.jac.sim	0.126904
A1011	S1031	11	31	Between	Kibera	Kibera	Kibera	Human	Household soil	Different	Human - Household soil	overall.jac.sim	0.0509978
A1011	S1034	11	34	Between	Kibera	Kibera	Kibera	Human	Household soil	Different	Human - Household soil	overall.jac.sim	0.0501253
A1011	S1045	11	45	Between	Kibera	Kibera	Kibera	Human	Household soil	Different	Human - Household soil	overall.jac.sim	0.0251572
A1011	S1049	11	49	Between	Kibera	Kibera	Kibera	Human	Household soil	Different	Human - Household soil	overall.jac.sim	0.0974155
A1011	S1050	11	50	Between	Kibera	Kibera	Kibera	Human	Household soil	Different	Human - Household soil	overall.jac.sim	0.0931373
A1011	S1053	11	53	Between	Kibera	Kibera	Kibera	Human	Household soil	Different	Human - Household soil	overall.jac.sim	0.0925553
A1011	S1055	11	55	Between	Kibera	Kibera	Kibera	Human	Household soil	Different	Human - Household soil	overall.jac.sim	0.049505
A1011	S1057	11	57	Between	Kibera	Dagoretti South	Between subcounties	Human	Household soil	Different	Human - Household soil	overall.jac.sim	0.0380435
A1011	S1060	11	60	Between	Kibera	Dagoretti South	Between subcounties	Human	Household soil	Different	Human - Household soil	overall.jac.sim	0.0917874
A1011	S1062	11	62	Between	Kibera	Dagoretti South	Between subcounties	Human	Household soil	Different	Human - Household soil	overall.jac.sim	0.0408719
A1011	S1064	11	64	Between	Kibera	Dagoretti South	Between subcounties	Human	Household soil	Different	Human - Household soil	overall.jac.sim	0.109312
A1011	S1066	11	66	Between	Kibera	Dagoretti South	Between subcounties	Human	Household soil	Different	Human - Household soil	overall.jac.sim	0.0418251
A1011	S1068	11	68	Between	Kibera	Dagoretti South	Between subcounties	Human	Household soil	Different	Human - Household soil	overall.jac.sim	0.0809969
A1011	S1071	11	71	Between	Kibera	Dagoretti South	Between subcounties	Human	Household soil	Different	Human - Household soil	overall.jac.sim	0.0541012
A1011	S1076	11	76	Between	Kibera	Dagoretti South	Between subcounties	Human	Household soil	Different	Human - Household soil	overall.jac.sim	0.0621469
A1011	S1081	11	81	Between	Kibera	Dagoretti South	Between subcounties	Human	Household soil	Different	Human - Household soil	overall.jac.sim	0.111628
A1011	S1083	11	83	Between	Kibera	Dagoretti South	Between subcounties	Human	Household soil	Different	Human - Household soil	overall.jac.sim	0.0718232
A1011	S1084	11	84	Between	Kibera	Dagoretti South	Between subcounties	Human	Household soil	Different	Human - Household soil	overall.jac.sim	0.123377
A1011	S1085	11	85	Between	Kibera	Dagoretti South	Between subcounties	Human	Household soil	Different	Human - Household soil	overall.jac.sim	0.101382
A1011	S1090	11	90	Between	Kibera	Dagoretti South	Between subcounties	Human	Household soil	Different	Human - Household soil	overall.jac.sim	0.0691928
A1011	S1092	11	92	Between	Kibera	Dagoretti South	Between subcounties	Human	Household soil	Different	Human - Household soil	overall.jac.sim	0.018648
A1011	S1093	11	93	Between	Kibera	Dagoretti South	Between subcounties	Human	Household soil	Different	Human - Household soil	overall.jac.sim	0.0621118
A1011	S1099	11	99	Between	Kibera	Dagoretti South	Between subcounties	Human	Household soil	Different	Human - Household soil	overall.jac.sim	0.0576441
A1011	S1103	11	103	Between	Kibera	Dagoretti South	Between subcounties	Human	Household soil	Different	Human - Household soil	overall.jac.sim	0.109504
A1011	S1104	11	104	Between	Kibera	Kibera	Kibera	Human	Household soil	Different	Human - Household soil	overall.jac.sim	0.0684713
A1011	S1108	11	108	Between	Kibera	Kibera	Kibera	Human	Household soil	Different	Human - Household soil	overall.jac.sim	0.0801527
A1011	S1109	11	109	Between	Kibera	Kibera	Kibera	Human	Household soil	Different	Human - Household soil	overall.jac.sim	0.059501
A1011	S1110	11	110	Between	Kibera	Kibera	Kibera	Human	Household soil	Different	Human - Household soil	overall.jac.sim	0.065764
A1011	S1111	11	111	Between	Kibera	Dagoretti South	Between subcounties	Human	Household soil	Different	Human - Household soil	overall.jac.sim	0.0725806
A1011	S1119	11	119	Between	Kibera	Dagoretti South	Between subcounties	Human	Household soil	Different	Human - Household soil	overall.jac.sim	0.057971
A1011	S1120	11	120	Between	Kibera	Dagoretti South	Between subcounties	Human	Household soil	Different	Human - Household soil	overall.jac.sim	0.0963542
A1011	W1005	11	5	Between	Kibera	Kibera	Kibera	Human	Stored water	Different	Human - Stored water	overall.jac.sim	0.0402477
A1011	W1019	11	19	Between	Kibera	Kibera	Kibera	Human	Stored water	Different	Human - Stored water	overall.jac.sim	0.0455408
A1011	W1031	11	31	Between	Kibera	Kibera	Kibera	Human	Stored water	Different	Human - Stored water	overall.jac.sim	0.0345745
A1011	W1042	11	42	Between	Kibera	Kibera	Kibera	Human	Stored water	Different	Human - Stored water	overall.jac.sim	0.0490463
A1011	W1050	11	50	Between	Kibera	Kibera	Kibera	Human	Stored water	Different	Human - Stored water	overall.jac.sim	0.042735
A1011	W1051	11	51	Between	Kibera	Kibera	Kibera	Human	Stored water	Different	Human - Stored water	overall.jac.sim	0.0442478
A1011	W1055	11	55	Between	Kibera	Kibera	Kibera	Human	Stored water	Different	Human - Stored water	overall.jac.sim	0.0250522
A1011	W1057	11	57	Between	Kibera	Dagoretti South	Between subcounties	Human	Stored water	Different	Human - Stored water	overall.jac.sim	0.0533881
A1011	W1060	11	60	Between	Kibera	Dagoretti South	Between subcounties	Human	Stored water	Different	Human - Stored water	overall.jac.sim	0.0107817
A1011	W1064	11	64	Between	Kibera	Dagoretti South	Between subcounties	Human	Stored water	Different	Human - Stored water	overall.jac.sim	0.0539084
A1011	W1081	11	81	Between	Kibera	Dagoretti South	Between subcounties	Human	Stored water	Different	Human - Stored water	overall.jac.sim	0.0713012
A1011	W1083	11	83	Between	Kibera	Dagoretti South	Between subcounties	Human	Stored water	Different	Human - Stored water	overall.jac.sim	0.0424929
A1011	W1084	11	84	Between	Kibera	Dagoretti South	Between subcounties	Human	Stored water	Different	Human - Stored water	overall.jac.sim	0.0371747
A1011	W1092	11	92	Between	Kibera	Dagoretti South	Between subcounties	Human	Stored water	Different	Human - Stored water	overall.jac.sim	0.0255319
A1011	W1098	11	98	Between	Kibera	Dagoretti South	Between subcounties	Human	Stored water	Different	Human - Stored water	overall.jac.sim	0.0813648
A1011	W1099	11	99	Between	Kibera	Dagoretti South	Between subcounties	Human	Stored water	Different	Human - Stored water	overall.jac.sim	0.0889831
A1011	W1110	11	110	Between	Kibera	Kibera	Kibera	Human	Stored water	Different	Human - Stored water	overall.jac.sim	0.0903614
A1011	W1111	11	111	Between	Kibera	Dagoretti South	Between subcounties	Human	Stored water	Different	Human - Stored water	overall.jac.sim	0.0948718
A1011	W1120	11	120	Between	Kibera	Dagoretti South	Between subcounties	Human	Stored water	Different	Human - Stored water	overall.jac.sim	0.034188
A1020	A1021	20	21	Between	Kibera	Kibera	Kibera	Human	Human	Same	Human - Human	overall.jac.sim	0.00341297
A1020	A1024	20	24	Between	Kibera	Kibera	Kibera	Human	Human	Same	Human - Human	overall.jac.sim	0.0335731
A1020	A1030	20	30	Between	Kibera	Kibera	Kibera	Human	Human	Same	Human - Human	overall.jac.sim	0
A1020	A1031	20	31	Between	Kibera	Kibera	Kibera	Human	Human	Same	Human - Human	overall.jac.sim	0
A1020	A1033	20	33	Between	Kibera	Kibera	Kibera	Human	Human	Same	Human - Human	overall.jac.sim	0.0191083
A1020	A1038	20	38	Between	Kibera	Kibera	Kibera	Human	Human	Same	Human - Human	overall.jac.sim	0.0114943
A1020	A1042	20	42	Between	Kibera	Kibera	Kibera	Human	Human	Same	Human - Human	overall.jac.sim	0.00864553
A1020	A1045	20	45	Between	Kibera	Kibera	Kibera	Human	Human	Same	Human - Human	overall.jac.sim	0.00793651
A1020	A1048	20	48	Between	Kibera	Kibera	Kibera	Human	Human	Same	Human - Human	overall.jac.sim	0.0130435
A1020	A1049	20	49	Between	Kibera	Kibera	Kibera	Human	Human	Same	Human - Human	overall.jac.sim	0.00649351
A1020	A1050	20	50	Between	Kibera	Kibera	Kibera	Human	Human	Same	Human - Human	overall.jac.sim	0.0110132
A1020	A1051	20	51	Between	Kibera	Kibera	Kibera	Human	Human	Same	Human - Human	overall.jac.sim	0
A1020	A1053	20	53	Between	Kibera	Kibera	Kibera	Human	Human	Same	Human - Human	overall.jac.sim	0.0126984
A1020	A1055	20	55	Between	Kibera	Kibera	Kibera	Human	Human	Same	Human - Human	overall.jac.sim	0.0110803
A1020	A1057	20	57	Between	Kibera	Dagoretti South	Between subcounties	Human	Human	Same	Human - Human	overall.jac.sim	0.0248447
A1020	A1058	20	58	Between	Kibera	Dagoretti South	Between subcounties	Human	Human	Same	Human - Human	overall.jac.sim	0.00413223
A1020	A1060	20	60	Between	Kibera	Dagoretti South	Between subcounties	Human	Human	Same	Human - Human	overall.jac.sim	0.0137615
A1020	A1062	20	62	Between	Kibera	Dagoretti South	Between subcounties	Human	Human	Same	Human - Human	overall.jac.sim	0.00828729
A1020	A1064	20	64	Between	Kibera	Dagoretti South	Between subcounties	Human	Human	Same	Human - Human	overall.jac.sim	0.0174216
A1020	A1066	20	66	Between	Kibera	Dagoretti South	Between subcounties	Human	Human	Same	Human - Human	overall.jac.sim	0.0080429
A1020	A1068	20	68	Between	Kibera	Dagoretti South	Between subcounties	Human	Human	Same	Human - Human	overall.jac.sim	0.016
A1020	A1069	20	69	Between	Kibera	Dagoretti South	Between subcounties	Human	Human	Same	Human - Human	overall.jac.sim	0.0140845
A1020	A1071	20	71	Between	Kibera	Dagoretti South	Between subcounties	Human	Human	Same	Human - Human	overall.jac.sim	0.0163399
A1020	A1075	20	75	Between	Kibera	Dagoretti South	Between subcounties	Human	Human	Same	Human - Human	overall.jac.sim	0.00743494
A1020	A1076	20	76	Between	Kibera	Dagoretti South	Between subcounties	Human	Human	Same	Human - Human	overall.jac.sim	0.0108696
A1020	A1080	20	80	Between	Kibera	Dagoretti South	Between subcounties	Human	Human	Same	Human - Human	overall.jac.sim	0.00318471
A1020	A1081	20	81	Between	Kibera	Dagoretti South	Between subcounties	Human	Human	Same	Human - Human	overall.jac.sim	0.00697674
A1020	A1083	20	83	Between	Kibera	Dagoretti South	Between subcounties	Human	Human	Same	Human - Human	overall.jac.sim	0.0460829
A1020	A1084	20	84	Between	Kibera	Dagoretti South	Between subcounties	Human	Human	Same	Human - Human	overall.jac.sim	0.00949367
A1020	A1085	20	85	Between	Kibera	Dagoretti South	Between subcounties	Human	Human	Same	Human - Human	overall.jac.sim	0.181818
A1020	A1090	20	90	Between	Kibera	Dagoretti South	Between subcounties	Human	Human	Same	Human - Human	overall.jac.sim	0.0078125
A1020	A1092	20	92	Between	Kibera	Dagoretti South	Between subcounties	Human	Human	Same	Human - Human	overall.jac.sim	0.008
A1020	A1093	20	93	Between	Kibera	Dagoretti South	Between subcounties	Human	Human	Same	Human - Human	overall.jac.sim	0.0143678
A1020	A1098	20	98	Between	Kibera	Dagoretti South	Between subcounties	Human	Human	Same	Human - Human	overall.jac.sim	0.015748
A1020	A1099	20	99	Between	Kibera	Dagoretti South	Between subcounties	Human	Human	Same	Human - Human	overall.jac.sim	0.0058309
A1020	A1103	20	103	Between	Kibera	Dagoretti South	Between subcounties	Human	Human	Same	Human - Human	overall.jac.sim	0.00680272
A1020	A1104	20	104	Between	Kibera	Kibera	Kibera	Human	Human	Same	Human - Human	overall.jac.sim	0.0344828
A1020	A1108	20	108	Between	Kibera	Kibera	Kibera	Human	Human	Same	Human - Human	overall.jac.sim	0.0153846
A1020	A1109	20	109	Between	Kibera	Kibera	Kibera	Human	Human	Same	Human - Human	overall.jac.sim	0.0198864
A1020	A1111	20	111	Between	Kibera	Dagoretti South	Between subcounties	Human	Human	Same	Human - Human	overall.jac.sim	0.00539084
A1020	A1119	20	119	Between	Kibera	Dagoretti South	Between subcounties	Human	Human	Same	Human - Human	overall.jac.sim	0.0251046
A1020	A1120	20	120	Between	Kibera	Dagoretti South	Between subcounties	Human	Human	Same	Human - Human	overall.jac.sim	0.018018
A1020	C1004	20	4	Between	Kibera	Kibera	Kibera	Human	Human	Same	Human - Human	overall.jac.sim	0.0113636
A1020	C1005	20	5	Between	Kibera	Kibera	Kibera	Human	Human	Same	Human - Human	overall.jac.sim	0.0132743
A1020	C1009	20	9	Between	Kibera	Kibera	Kibera	Human	Human	Same	Human - Human	overall.jac.sim	0.0160256
A1020	C1011	20	11	Between	Kibera	Kibera	Kibera	Human	Human	Same	Human - Human	overall.jac.sim	0.0139665
A1020	C1019	20	19	Between	Kibera	Kibera	Kibera	Human	Human	Same	Human - Human	overall.jac.sim	0.0145985
A1020	C1020	20	20	Within	Kibera	Kibera	Kibera	Human	Human	Same	Human - Human	overall.jac.sim	0.00869565
A1020	C1021	20	21	Between	Kibera	Kibera	Kibera	Human	Human	Same	Human - Human	overall.jac.sim	0.00591716
A1020	C1024	20	24	Between	Kibera	Kibera	Kibera	Human	Human	Same	Human - Human	overall.jac.sim	0.00606061
A1020	C1030	20	30	Between	Kibera	Kibera	Kibera	Human	Human	Same	Human - Human	overall.jac.sim	0.0154321
A1020	C1031	20	31	Between	Kibera	Kibera	Kibera	Human	Human	Same	Human - Human	overall.jac.sim	0
A1020	C1033	20	33	Between	Kibera	Kibera	Kibera	Human	Human	Same	Human - Human	overall.jac.sim	0.00854701
A1020	C1034	20	34	Between	Kibera	Kibera	Kibera	Human	Human	Same	Human - Human	overall.jac.sim	0.0346021
A1020	C1038	20	38	Between	Kibera	Kibera	Kibera	Human	Human	Same	Human - Human	overall.jac.sim	0.130699
A1020	C1042	20	42	Between	Kibera	Kibera	Kibera	Human	Human	Same	Human - Human	overall.jac.sim	0.00864553
A1020	C1045	20	45	Between	Kibera	Kibera	Kibera	Human	Human	Same	Human - Human	overall.jac.sim	0.0108401
A1020	C1048	20	48	Between	Kibera	Kibera	Kibera	Human	Human	Same	Human - Human	overall.jac.sim	0.0140845
A1020	C1049	20	49	Between	Kibera	Kibera	Kibera	Human	Human	Same	Human - Human	overall.jac.sim	0
A1020	C1050	20	50	Between	Kibera	Kibera	Kibera	Human	Human	Same	Human - Human	overall.jac.sim	0.00816327
A1020	C1051	20	51	Between	Kibera	Kibera	Kibera	Human	Human	Same	Human - Human	overall.jac.sim	0.00323625
A1020	C1053	20	53	Between	Kibera	Kibera	Kibera	Human	Human	Same	Human - Human	overall.jac.sim	0.0261905
A1020	C1055	20	55	Between	Kibera	Kibera	Kibera	Human	Human	Same	Human - Human	overall.jac.sim	0.00332226
A1020	C1057	20	57	Between	Kibera	Dagoretti South	Between subcounties	Human	Human	Same	Human - Human	overall.jac.sim	0
A1020	C1058	20	58	Between	Kibera	Dagoretti South	Between subcounties	Human	Human	Same	Human - Human	overall.jac.sim	0.0178571
A1020	C1060	20	60	Between	Kibera	Dagoretti South	Between subcounties	Human	Human	Same	Human - Human	overall.jac.sim	0.0207612
A1020	C1062	20	62	Between	Kibera	Dagoretti South	Between subcounties	Human	Human	Same	Human - Human	overall.jac.sim	0
A1020	C1064	20	64	Between	Kibera	Dagoretti South	Between subcounties	Human	Human	Same	Human - Human	overall.jac.sim	0.0333333
A1020	C1066	20	66	Between	Kibera	Dagoretti South	Between subcounties	Human	Human	Same	Human - Human	overall.jac.sim	0.0139276
A1020	C1069	20	69	Between	Kibera	Dagoretti South	Between subcounties	Human	Human	Same	Human - Human	overall.jac.sim	0.00253165
A1020	C1075	20	75	Between	Kibera	Dagoretti South	Between subcounties	Human	Human	Same	Human - Human	overall.jac.sim	0
A1020	C1076	20	76	Between	Kibera	Dagoretti South	Between subcounties	Human	Human	Same	Human - Human	overall.jac.sim	0.0280612
A1020	C1080	20	80	Between	Kibera	Dagoretti South	Between subcounties	Human	Human	Same	Human - Human	overall.jac.sim	0.0135747
A1020	C1081	20	81	Between	Kibera	Dagoretti South	Between subcounties	Human	Human	Same	Human - Human	overall.jac.sim	0.0251799
A1020	C1083	20	83	Between	Kibera	Dagoretti South	Between subcounties	Human	Human	Same	Human - Human	overall.jac.sim	0.0233918
A1020	C1084	20	84	Between	Kibera	Dagoretti South	Between subcounties	Human	Human	Same	Human - Human	overall.jac.sim	0.0441767
A1020	C1085	20	85	Between	Kibera	Dagoretti South	Between subcounties	Human	Human	Same	Human - Human	overall.jac.sim	0.0181269
A1020	C1090	20	90	Between	Kibera	Dagoretti South	Between subcounties	Human	Human	Same	Human - Human	overall.jac.sim	0.0183486
A1020	C1092	20	92	Between	Kibera	Dagoretti South	Between subcounties	Human	Human	Same	Human - Human	overall.jac.sim	0.0207792
A1020	C1093	20	93	Between	Kibera	Dagoretti South	Between subcounties	Human	Human	Same	Human - Human	overall.jac.sim	0.0152905
A1020	C1098	20	98	Between	Kibera	Dagoretti South	Between subcounties	Human	Human	Same	Human - Human	overall.jac.sim	0.00888889
A1020	C1099	20	99	Between	Kibera	Dagoretti South	Between subcounties	Human	Human	Same	Human - Human	overall.jac.sim	0
A1020	C1103	20	103	Between	Kibera	Dagoretti South	Between subcounties	Human	Human	Same	Human - Human	overall.jac.sim	0.0140845
A1020	C1104	20	104	Between	Kibera	Kibera	Kibera	Human	Human	Same	Human - Human	overall.jac.sim	0.0114504
A1020	C1108	20	108	Between	Kibera	Kibera	Kibera	Human	Human	Same	Human - Human	overall.jac.sim	0.00542005
A1020	C1109	20	109	Between	Kibera	Kibera	Kibera	Human	Human	Same	Human - Human	overall.jac.sim	0.0105263
A1020	C1110	20	110	Between	Kibera	Kibera	Kibera	Human	Human	Same	Human - Human	overall.jac.sim	0.0158103
A1020	C1111	20	111	Between	Kibera	Dagoretti South	Between subcounties	Human	Human	Same	Human - Human	overall.jac.sim	0.0212766
A1020	C1119	20	119	Between	Kibera	Dagoretti South	Between subcounties	Human	Human	Same	Human - Human	overall.jac.sim	0
A1020	C1120	20	120	Between	Kibera	Dagoretti South	Between subcounties	Human	Human	Same	Human - Human	overall.jac.sim	0.0128205
A1020	C2048	20	48	Between	Kibera	Kibera	Kibera	Human	Human	Same	Human - Human	overall.jac.sim	0.00829876
A1020	C2068	20	68	Between	Kibera	Dagoretti South	Between subcounties	Human	Human	Same	Human - Human	overall.jac.sim	0.129371
A1020	C2084	20	84	Between	Kibera	Dagoretti South	Between subcounties	Human	Human	Same	Human - Human	overall.jac.sim	0.0521327
A1020	C2111	20	111	Between	Kibera	Dagoretti South	Between subcounties	Human	Human	Same	Human - Human	overall.jac.sim	0.0268456
A1020	D1004	20	4	Between	Kibera	Kibera	Kibera	Human	Dog	Different	Human - Dog	overall.jac.sim	0
A1020	D1009	20	9	Between	Kibera	Kibera	Kibera	Human	Dog	Different	Human - Dog	overall.jac.sim	0.0078125
A1020	D1011	20	11	Between	Kibera	Kibera	Kibera	Human	Dog	Different	Human - Dog	overall.jac.sim	0
A1020	D1021	20	21	Between	Kibera	Kibera	Kibera	Human	Dog	Different	Human - Dog	overall.jac.sim	0.00478469
A1020	D1024	20	24	Between	Kibera	Kibera	Kibera	Human	Dog	Different	Human - Dog	overall.jac.sim	0.00560224
A1020	D1030	20	30	Between	Kibera	Kibera	Kibera	Human	Dog	Different	Human - Dog	overall.jac.sim	0.0162338
A1020	D1042	20	42	Between	Kibera	Kibera	Kibera	Human	Dog	Different	Human - Dog	overall.jac.sim	0.0176056
A1020	D1045	20	45	Between	Kibera	Kibera	Kibera	Human	Dog	Different	Human - Dog	overall.jac.sim	0.030303
A1020	D1049	20	49	Between	Kibera	Kibera	Kibera	Human	Dog	Different	Human - Dog	overall.jac.sim	0.00761421
A1020	D1057	20	57	Between	Kibera	Dagoretti South	Between subcounties	Human	Dog	Different	Human - Dog	overall.jac.sim	0
A1020	D1058	20	58	Between	Kibera	Dagoretti South	Between subcounties	Human	Dog	Different	Human - Dog	overall.jac.sim	0.0104167
A1020	D1060	20	60	Between	Kibera	Dagoretti South	Between subcounties	Human	Dog	Different	Human - Dog	overall.jac.sim	0.0112108
A1020	D1075	20	75	Between	Kibera	Dagoretti South	Between subcounties	Human	Dog	Different	Human - Dog	overall.jac.sim	0.0163934
A1020	D1076	20	76	Between	Kibera	Dagoretti South	Between subcounties	Human	Dog	Different	Human - Dog	overall.jac.sim	0.00584795
A1020	D1093	20	93	Between	Kibera	Dagoretti South	Between subcounties	Human	Dog	Different	Human - Dog	overall.jac.sim	0.0122699
A1020	D1098	20	98	Between	Kibera	Dagoretti South	Between subcounties	Human	Dog	Different	Human - Dog	overall.jac.sim	0.013587
A1020	D1109	20	109	Between	Kibera	Kibera	Kibera	Human	Dog	Different	Human - Dog	overall.jac.sim	0.00906344
A1020	O1004	20	4	Between	Kibera	Kibera	Kibera	Human	Human	Same	Human - Human	overall.jac.sim	0.00842697
A1020	O1005	20	5	Between	Kibera	Kibera	Kibera	Human	Human	Same	Human - Human	overall.jac.sim	0.0149254
A1020	O1009	20	9	Between	Kibera	Kibera	Kibera	Human	Human	Same	Human - Human	overall.jac.sim	0.0202703
A1020	O1011	20	11	Between	Kibera	Kibera	Kibera	Human	Human	Same	Human - Human	overall.jac.sim	0.00692042
A1020	O1019	20	19	Between	Kibera	Kibera	Kibera	Human	Human	Same	Human - Human	overall.jac.sim	0.0042735
A1020	O1020	20	20	Within	Kibera	Kibera	Kibera	Human	Human	Same	Human - Human	overall.jac.sim	0.0354839
A1020	O1021	20	21	Between	Kibera	Kibera	Kibera	Human	Human	Same	Human - Human	overall.jac.sim	0.0764526
A1020	O1030	20	30	Between	Kibera	Kibera	Kibera	Human	Human	Same	Human - Human	overall.jac.sim	0.00425532
A1020	O1031	20	31	Between	Kibera	Kibera	Kibera	Human	Human	Same	Human - Human	overall.jac.sim	0
A1020	O1033	20	33	Between	Kibera	Kibera	Kibera	Human	Human	Same	Human - Human	overall.jac.sim	0.0173913
A1020	O1034	20	34	Between	Kibera	Kibera	Kibera	Human	Human	Same	Human - Human	overall.jac.sim	0
A1020	O1038	20	38	Between	Kibera	Kibera	Kibera	Human	Human	Same	Human - Human	overall.jac.sim	0.0118577
A1020	O1042	20	42	Between	Kibera	Kibera	Kibera	Human	Human	Same	Human - Human	overall.jac.sim	0.117089
A1020	O1045	20	45	Between	Kibera	Kibera	Kibera	Human	Human	Same	Human - Human	overall.jac.sim	0.141732
A1020	O1049	20	49	Between	Kibera	Kibera	Kibera	Human	Human	Same	Human - Human	overall.jac.sim	0.0429799
A1020	O1051	20	51	Between	Kibera	Kibera	Kibera	Human	Human	Same	Human - Human	overall.jac.sim	0
A1020	O1053	20	53	Between	Kibera	Kibera	Kibera	Human	Human	Same	Human - Human	overall.jac.sim	0.0142045
A1020	O1057	20	57	Between	Kibera	Dagoretti South	Between subcounties	Human	Human	Same	Human - Human	overall.jac.sim	0.0174216
A1020	O1058	20	58	Between	Kibera	Dagoretti South	Between subcounties	Human	Human	Same	Human - Human	overall.jac.sim	0.0177936
A1020	O1060	20	60	Between	Kibera	Dagoretti South	Between subcounties	Human	Human	Same	Human - Human	overall.jac.sim	0.252632
A1020	O1062	20	62	Between	Kibera	Dagoretti South	Between subcounties	Human	Human	Same	Human - Human	overall.jac.sim	0.0144092
A1020	O1064	20	64	Between	Kibera	Dagoretti South	Between subcounties	Human	Human	Same	Human - Human	overall.jac.sim	0.0182768
A1020	O1066	20	66	Between	Kibera	Dagoretti South	Between subcounties	Human	Human	Same	Human - Human	overall.jac.sim	0.0105634
A1020	O1069	20	69	Between	Kibera	Dagoretti South	Between subcounties	Human	Human	Same	Human - Human	overall.jac.sim	0.0119403
A1020	O1080	20	80	Between	Kibera	Dagoretti South	Between subcounties	Human	Human	Same	Human - Human	overall.jac.sim	0.0207469
A1020	O1090	20	90	Between	Kibera	Dagoretti South	Between subcounties	Human	Human	Same	Human - Human	overall.jac.sim	0.0258621
A1020	O1092	20	92	Between	Kibera	Dagoretti South	Between subcounties	Human	Human	Same	Human - Human	overall.jac.sim	0
A1020	O1093	20	93	Between	Kibera	Dagoretti South	Between subcounties	Human	Human	Same	Human - Human	overall.jac.sim	0.0209205
A1020	O1099	20	99	Between	Kibera	Dagoretti South	Between subcounties	Human	Human	Same	Human - Human	overall.jac.sim	0.0410095
A1020	O1104	20	104	Between	Kibera	Kibera	Kibera	Human	Human	Same	Human - Human	overall.jac.sim	0.00947867
A1020	O1108	20	108	Between	Kibera	Kibera	Kibera	Human	Human	Same	Human - Human	overall.jac.sim	0.0345679
A1020	O1109	20	109	Between	Kibera	Kibera	Kibera	Human	Human	Same	Human - Human	overall.jac.sim	0.0184049
A1020	O1119	20	119	Between	Kibera	Dagoretti South	Between subcounties	Human	Human	Same	Human - Human	overall.jac.sim	0.00367647
A1020	O1120	20	120	Between	Kibera	Dagoretti South	Between subcounties	Human	Human	Same	Human - Human	overall.jac.sim	0.022409
A1020	P1004	20	4	Between	Kibera	Kibera	Kibera	Human	Poultry	Different	Human - Poultry	overall.jac.sim	0.0146628
A1020	P1005	20	5	Between	Kibera	Kibera	Kibera	Human	Poultry	Different	Human - Poultry	overall.jac.sim	0.0138889
A1020	P1009	20	9	Between	Kibera	Kibera	Kibera	Human	Poultry	Different	Human - Poultry	overall.jac.sim	0.021645
A1020	P1011	20	11	Between	Kibera	Kibera	Kibera	Human	Poultry	Different	Human - Poultry	overall.jac.sim	0.00865801
A1020	P1019	20	19	Between	Kibera	Kibera	Kibera	Human	Poultry	Different	Human - Poultry	overall.jac.sim	0.00869565
A1020	P1020	20	20	Within	Kibera	Kibera	Kibera	Human	Poultry	Different	Human - Poultry	overall.jac.sim	0
A1020	P1021	20	21	Between	Kibera	Kibera	Kibera	Human	Poultry	Different	Human - Poultry	overall.jac.sim	0.0115942
A1020	P1024	20	24	Between	Kibera	Kibera	Kibera	Human	Poultry	Different	Human - Poultry	overall.jac.sim	0.0102389
A1020	P1030	20	30	Between	Kibera	Kibera	Kibera	Human	Poultry	Different	Human - Poultry	overall.jac.sim	0.0117647
A1020	P1033	20	33	Between	Kibera	Kibera	Kibera	Human	Poultry	Different	Human - Poultry	overall.jac.sim	0.0236967
A1020	P1034	20	34	Between	Kibera	Kibera	Kibera	Human	Poultry	Different	Human - Poultry	overall.jac.sim	0.0160772
A1020	P1038	20	38	Between	Kibera	Kibera	Kibera	Human	Poultry	Different	Human - Poultry	overall.jac.sim	0.0142857
A1020	P1042	20	42	Between	Kibera	Kibera	Kibera	Human	Poultry	Different	Human - Poultry	overall.jac.sim	0.0177515
A1020	P1045	20	45	Between	Kibera	Kibera	Kibera	Human	Poultry	Different	Human - Poultry	overall.jac.sim	0.0169492
A1020	P1048	20	48	Between	Kibera	Kibera	Kibera	Human	Poultry	Different	Human - Poultry	overall.jac.sim	0.0151057
A1020	P1049	20	49	Between	Kibera	Kibera	Kibera	Human	Poultry	Different	Human - Poultry	overall.jac.sim	0.02
A1020	P1050	20	50	Between	Kibera	Kibera	Kibera	Human	Poultry	Different	Human - Poultry	overall.jac.sim	0.00749064
A1020	P1051	20	51	Between	Kibera	Kibera	Kibera	Human	Poultry	Different	Human - Poultry	overall.jac.sim	0.0144404
A1020	P1053	20	53	Between	Kibera	Kibera	Kibera	Human	Poultry	Different	Human - Poultry	overall.jac.sim	0.0160428
A1020	P1055	20	55	Between	Kibera	Kibera	Kibera	Human	Poultry	Different	Human - Poultry	overall.jac.sim	0.00802139
A1020	P1057	20	57	Between	Kibera	Dagoretti South	Between subcounties	Human	Poultry	Different	Human - Poultry	overall.jac.sim	0
A1020	P1058	20	58	Between	Kibera	Dagoretti South	Between subcounties	Human	Poultry	Different	Human - Poultry	overall.jac.sim	0.0122249
A1020	P1060	20	60	Between	Kibera	Dagoretti South	Between subcounties	Human	Poultry	Different	Human - Poultry	overall.jac.sim	0.0194805
A1020	P1062	20	62	Between	Kibera	Dagoretti South	Between subcounties	Human	Poultry	Different	Human - Poultry	overall.jac.sim	0.0234742
A1020	P1064	20	64	Between	Kibera	Dagoretti South	Between subcounties	Human	Poultry	Different	Human - Poultry	overall.jac.sim	0.0182371
A1020	P1066	20	66	Between	Kibera	Dagoretti South	Between subcounties	Human	Poultry	Different	Human - Poultry	overall.jac.sim	0.0137741
A1020	P1068	20	68	Between	Kibera	Dagoretti South	Between subcounties	Human	Poultry	Different	Human - Poultry	overall.jac.sim	0.0171233
A1020	P1069	20	69	Between	Kibera	Dagoretti South	Between subcounties	Human	Poultry	Different	Human - Poultry	overall.jac.sim	0.00961538
A1020	P1071	20	71	Between	Kibera	Dagoretti South	Between subcounties	Human	Poultry	Different	Human - Poultry	overall.jac.sim	0.00660066
A1020	P1075	20	75	Between	Kibera	Dagoretti South	Between subcounties	Human	Poultry	Different	Human - Poultry	overall.jac.sim	0
A1020	P1076	20	76	Between	Kibera	Dagoretti South	Between subcounties	Human	Poultry	Different	Human - Poultry	overall.jac.sim	0.0115385
A1020	P1080	20	80	Between	Kibera	Dagoretti South	Between subcounties	Human	Poultry	Different	Human - Poultry	overall.jac.sim	0
A1020	P1081	20	81	Between	Kibera	Dagoretti South	Between subcounties	Human	Poultry	Different	Human - Poultry	overall.jac.sim	0.0182371
A1020	P1083	20	83	Between	Kibera	Dagoretti South	Between subcounties	Human	Poultry	Different	Human - Poultry	overall.jac.sim	0.0192308
A1020	P1084	20	84	Between	Kibera	Dagoretti South	Between subcounties	Human	Poultry	Different	Human - Poultry	overall.jac.sim	0.0174825
A1020	P1085	20	85	Between	Kibera	Dagoretti South	Between subcounties	Human	Poultry	Different	Human - Poultry	overall.jac.sim	0
A1020	P1090	20	90	Between	Kibera	Dagoretti South	Between subcounties	Human	Poultry	Different	Human - Poultry	overall.jac.sim	0
A1020	P1092	20	92	Between	Kibera	Dagoretti South	Between subcounties	Human	Poultry	Different	Human - Poultry	overall.jac.sim	0.00754717
A1020	P1093	20	93	Between	Kibera	Dagoretti South	Between subcounties	Human	Poultry	Different	Human - Poultry	overall.jac.sim	0.00609756
A1020	P1098	20	98	Between	Kibera	Dagoretti South	Between subcounties	Human	Poultry	Different	Human - Poultry	overall.jac.sim	0.0177665
A1020	P1099	20	99	Between	Kibera	Dagoretti South	Between subcounties	Human	Poultry	Different	Human - Poultry	overall.jac.sim	0.00840336
A1020	P1103	20	103	Between	Kibera	Dagoretti South	Between subcounties	Human	Poultry	Different	Human - Poultry	overall.jac.sim	0.017301
A1020	P1104	20	104	Between	Kibera	Kibera	Kibera	Human	Poultry	Different	Human - Poultry	overall.jac.sim	0.00662252
A1020	P1108	20	108	Between	Kibera	Kibera	Kibera	Human	Poultry	Different	Human - Poultry	overall.jac.sim	0.0183486
A1020	P1109	20	109	Between	Kibera	Kibera	Kibera	Human	Poultry	Different	Human - Poultry	overall.jac.sim	0.0225352
A1020	P1110	20	110	Between	Kibera	Kibera	Kibera	Human	Poultry	Different	Human - Poultry	overall.jac.sim	0.0104167
A1020	P1111	20	111	Between	Kibera	Dagoretti South	Between subcounties	Human	Poultry	Different	Human - Poultry	overall.jac.sim	0.0236052
A1020	P1119	20	119	Between	Kibera	Dagoretti South	Between subcounties	Human	Poultry	Different	Human - Poultry	overall.jac.sim	0
A1020	P1120	20	120	Between	Kibera	Dagoretti South	Between subcounties	Human	Poultry	Different	Human - Poultry	overall.jac.sim	0.0139276
A1020	P2004	20	4	Between	Kibera	Kibera	Kibera	Human	Poultry	Different	Human - Poultry	overall.jac.sim	0.0180723
A1020	P2005	20	5	Between	Kibera	Kibera	Kibera	Human	Poultry	Different	Human - Poultry	overall.jac.sim	0.0142857
A1020	P2009	20	9	Between	Kibera	Kibera	Kibera	Human	Poultry	Different	Human - Poultry	overall.jac.sim	0.00724638
A1020	P2011	20	11	Between	Kibera	Kibera	Kibera	Human	Poultry	Different	Human - Poultry	overall.jac.sim	0.0146628
A1020	P2020	20	20	Within	Kibera	Kibera	Kibera	Human	Poultry	Different	Human - Poultry	overall.jac.sim	0.0110803
A1020	P2024	20	24	Between	Kibera	Kibera	Kibera	Human	Poultry	Different	Human - Poultry	overall.jac.sim	0.0106383
A1020	P2030	20	30	Between	Kibera	Kibera	Kibera	Human	Poultry	Different	Human - Poultry	overall.jac.sim	0.0103806
A1020	P2031	20	31	Between	Kibera	Kibera	Kibera	Human	Poultry	Different	Human - Poultry	overall.jac.sim	0.0125
A1020	P2034	20	34	Between	Kibera	Kibera	Kibera	Human	Poultry	Different	Human - Poultry	overall.jac.sim	0.0170068
A1020	P2038	20	38	Between	Kibera	Kibera	Kibera	Human	Poultry	Different	Human - Poultry	overall.jac.sim	0.0170648
A1020	P2050	20	50	Between	Kibera	Kibera	Kibera	Human	Poultry	Different	Human - Poultry	overall.jac.sim	0.0189873
A1020	P2051	20	51	Between	Kibera	Kibera	Kibera	Human	Poultry	Different	Human - Poultry	overall.jac.sim	0.0123967
A1020	P2053	20	53	Between	Kibera	Kibera	Kibera	Human	Poultry	Different	Human - Poultry	overall.jac.sim	0.00915332
A1020	P2057	20	57	Between	Kibera	Dagoretti South	Between subcounties	Human	Poultry	Different	Human - Poultry	overall.jac.sim	0
A1020	P2060	20	60	Between	Kibera	Dagoretti South	Between subcounties	Human	Poultry	Different	Human - Poultry	overall.jac.sim	0.0198675
A1020	P2062	20	62	Between	Kibera	Dagoretti South	Between subcounties	Human	Poultry	Different	Human - Poultry	overall.jac.sim	0.00581395
A1020	P2064	20	64	Between	Kibera	Dagoretti South	Between subcounties	Human	Poultry	Different	Human - Poultry	overall.jac.sim	0.00283286
A1020	P2066	20	66	Between	Kibera	Dagoretti South	Between subcounties	Human	Poultry	Different	Human - Poultry	overall.jac.sim	0.00561798
A1020	P2068	20	68	Between	Kibera	Dagoretti South	Between subcounties	Human	Poultry	Different	Human - Poultry	overall.jac.sim	0.0186335
A1020	P2069	20	69	Between	Kibera	Dagoretti South	Between subcounties	Human	Poultry	Different	Human - Poultry	overall.jac.sim	0.0130548
A1020	P2071	20	71	Between	Kibera	Dagoretti South	Between subcounties	Human	Poultry	Different	Human - Poultry	overall.jac.sim	0.0144928
A1020	P2075	20	75	Between	Kibera	Dagoretti South	Between subcounties	Human	Poultry	Different	Human - Poultry	overall.jac.sim	0.00341297
A1020	P2076	20	76	Between	Kibera	Dagoretti South	Between subcounties	Human	Poultry	Different	Human - Poultry	overall.jac.sim	0.00873362
A1020	P2080	20	80	Between	Kibera	Dagoretti South	Between subcounties	Human	Poultry	Different	Human - Poultry	overall.jac.sim	0.00429185
A1020	P2085	20	85	Between	Kibera	Dagoretti South	Between subcounties	Human	Poultry	Different	Human - Poultry	overall.jac.sim	0.0147493
A1020	P2090	20	90	Between	Kibera	Dagoretti South	Between subcounties	Human	Poultry	Different	Human - Poultry	overall.jac.sim	0.015528
A1020	P2092	20	92	Between	Kibera	Dagoretti South	Between subcounties	Human	Poultry	Different	Human - Poultry	overall.jac.sim	0.00273973
A1020	P2093	20	93	Between	Kibera	Dagoretti South	Between subcounties	Human	Poultry	Different	Human - Poultry	overall.jac.sim	0.00675676
A1020	P2099	20	99	Between	Kibera	Dagoretti South	Between subcounties	Human	Poultry	Different	Human - Poultry	overall.jac.sim	0.00970874
A1020	P2103	20	103	Between	Kibera	Dagoretti South	Between subcounties	Human	Poultry	Different	Human - Poultry	overall.jac.sim	0.0225225
A1020	P2104	20	104	Between	Kibera	Kibera	Kibera	Human	Poultry	Different	Human - Poultry	overall.jac.sim	0.0110193
A1020	P2108	20	108	Between	Kibera	Kibera	Kibera	Human	Poultry	Different	Human - Poultry	overall.jac.sim	0
A1020	P2109	20	109	Between	Kibera	Kibera	Kibera	Human	Poultry	Different	Human - Poultry	overall.jac.sim	0.00623053
A1020	P2110	20	110	Between	Kibera	Kibera	Kibera	Human	Poultry	Different	Human - Poultry	overall.jac.sim	0.0167131
A1020	P2120	20	120	Between	Kibera	Dagoretti South	Between subcounties	Human	Poultry	Different	Human - Poultry	overall.jac.sim	0.0134771
A1020	P3004	20	4	Between	Kibera	Kibera	Kibera	Human	Poultry	Different	Human - Poultry	overall.jac.sim	0.0160256
A1020	P3005	20	5	Between	Kibera	Kibera	Kibera	Human	Poultry	Different	Human - Poultry	overall.jac.sim	0.015015
A1020	P3011	20	11	Between	Kibera	Kibera	Kibera	Human	Poultry	Different	Human - Poultry	overall.jac.sim	0.0167785
A1020	P3031	20	31	Between	Kibera	Kibera	Kibera	Human	Poultry	Different	Human - Poultry	overall.jac.sim	0.0167224
A1020	P3034	20	34	Between	Kibera	Kibera	Kibera	Human	Poultry	Different	Human - Poultry	overall.jac.sim	0
A1020	P3038	20	38	Between	Kibera	Kibera	Kibera	Human	Poultry	Different	Human - Poultry	overall.jac.sim	0.00284091
A1020	P3050	20	50	Between	Kibera	Kibera	Kibera	Human	Poultry	Different	Human - Poultry	overall.jac.sim	0.00522193
A1020	P3051	20	51	Between	Kibera	Kibera	Kibera	Human	Poultry	Different	Human - Poultry	overall.jac.sim	0.0058309
A1020	P3053	20	53	Between	Kibera	Kibera	Kibera	Human	Poultry	Different	Human - Poultry	overall.jac.sim	0.0146199
A1020	P3057	20	57	Between	Kibera	Dagoretti South	Between subcounties	Human	Poultry	Different	Human - Poultry	overall.jac.sim	0
A1020	P3060	20	60	Between	Kibera	Dagoretti South	Between subcounties	Human	Poultry	Different	Human - Poultry	overall.jac.sim	0.0173913
A1020	P3064	20	64	Between	Kibera	Dagoretti South	Between subcounties	Human	Poultry	Different	Human - Poultry	overall.jac.sim	0.00837989
A1020	P3066	20	66	Between	Kibera	Dagoretti South	Between subcounties	Human	Poultry	Different	Human - Poultry	overall.jac.sim	0.004662
A1020	P3068	20	68	Between	Kibera	Dagoretti South	Between subcounties	Human	Poultry	Different	Human - Poultry	overall.jac.sim	0.00732601
A1020	P3069	20	69	Between	Kibera	Dagoretti South	Between subcounties	Human	Poultry	Different	Human - Poultry	overall.jac.sim	0.00625
A1020	P3071	20	71	Between	Kibera	Dagoretti South	Between subcounties	Human	Poultry	Different	Human - Poultry	overall.jac.sim	0.005
A1020	P3075	20	75	Between	Kibera	Dagoretti South	Between subcounties	Human	Poultry	Different	Human - Poultry	overall.jac.sim	0
A1020	P3076	20	76	Between	Kibera	Dagoretti South	Between subcounties	Human	Poultry	Different	Human - Poultry	overall.jac.sim	0.0109091
A1020	P3080	20	80	Between	Kibera	Dagoretti South	Between subcounties	Human	Poultry	Different	Human - Poultry	overall.jac.sim	0.00895522
A1020	P3092	20	92	Between	Kibera	Dagoretti South	Between subcounties	Human	Poultry	Different	Human - Poultry	overall.jac.sim	0.00597015
A1020	P3093	20	93	Between	Kibera	Dagoretti South	Between subcounties	Human	Poultry	Different	Human - Poultry	overall.jac.sim	0.00706714
A1020	P3099	20	99	Between	Kibera	Dagoretti South	Between subcounties	Human	Poultry	Different	Human - Poultry	overall.jac.sim	0.00255754
A1020	P3103	20	103	Between	Kibera	Dagoretti South	Between subcounties	Human	Poultry	Different	Human - Poultry	overall.jac.sim	0.0175439
A1020	P3104	20	104	Between	Kibera	Kibera	Kibera	Human	Poultry	Different	Human - Poultry	overall.jac.sim	0.010274
A1020	P3108	20	108	Between	Kibera	Kibera	Kibera	Human	Poultry	Different	Human - Poultry	overall.jac.sim	0.00821918
A1020	P3109	20	109	Between	Kibera	Kibera	Kibera	Human	Poultry	Different	Human - Poultry	overall.jac.sim	0.0121359
A1020	P3120	20	120	Between	Kibera	Dagoretti South	Between subcounties	Human	Poultry	Different	Human - Poultry	overall.jac.sim	0.0167785
A1020	S1004	20	4	Between	Kibera	Kibera	Kibera	Human	Household soil	Different	Human - Household soil	overall.jac.sim	0.00584795
A1020	S1005	20	5	Between	Kibera	Kibera	Kibera	Human	Household soil	Different	Human - Household soil	overall.jac.sim	0.0146199
A1020	S1009	20	9	Between	Kibera	Kibera	Kibera	Human	Household soil	Different	Human - Household soil	overall.jac.sim	0.00677966
A1020	S1019	20	19	Between	Kibera	Kibera	Kibera	Human	Household soil	Different	Human - Household soil	overall.jac.sim	0.00819672
A1020	S1021	20	21	Between	Kibera	Kibera	Kibera	Human	Household soil	Different	Human - Household soil	overall.jac.sim	0.00884956
A1020	S1024	20	24	Between	Kibera	Kibera	Kibera	Human	Household soil	Different	Human - Household soil	overall.jac.sim	0.0140187
A1020	S1030	20	30	Between	Kibera	Kibera	Kibera	Human	Household soil	Different	Human - Household soil	overall.jac.sim	0.0157233
A1020	S1031	20	31	Between	Kibera	Kibera	Kibera	Human	Household soil	Different	Human - Household soil	overall.jac.sim	0.00857143
A1020	S1034	20	34	Between	Kibera	Kibera	Kibera	Human	Household soil	Different	Human - Household soil	overall.jac.sim	0
A1020	S1045	20	45	Between	Kibera	Kibera	Kibera	Human	Household soil	Different	Human - Household soil	overall.jac.sim	0.025
A1020	S1049	20	49	Between	Kibera	Kibera	Kibera	Human	Household soil	Different	Human - Household soil	overall.jac.sim	0.00936768
A1020	S1050	20	50	Between	Kibera	Kibera	Kibera	Human	Household soil	Different	Human - Household soil	overall.jac.sim	0.0124611
A1020	S1053	20	53	Between	Kibera	Kibera	Kibera	Human	Household soil	Different	Human - Household soil	overall.jac.sim	0.0119904
A1020	S1055	20	55	Between	Kibera	Kibera	Kibera	Human	Household soil	Different	Human - Household soil	overall.jac.sim	0.01
A1020	S1057	20	57	Between	Kibera	Dagoretti South	Between subcounties	Human	Household soil	Different	Human - Household soil	overall.jac.sim	0.0116279
A1020	S1060	20	60	Between	Kibera	Dagoretti South	Between subcounties	Human	Household soil	Different	Human - Household soil	overall.jac.sim	0.00607903
A1020	S1062	20	62	Between	Kibera	Dagoretti South	Between subcounties	Human	Household soil	Different	Human - Household soil	overall.jac.sim	0.00772201
A1020	S1064	20	64	Between	Kibera	Dagoretti South	Between subcounties	Human	Household soil	Different	Human - Household soil	overall.jac.sim	0.0118483
A1020	S1066	20	66	Between	Kibera	Dagoretti South	Between subcounties	Human	Household soil	Different	Human - Household soil	overall.jac.sim	0.00707547
A1020	S1068	20	68	Between	Kibera	Dagoretti South	Between subcounties	Human	Household soil	Different	Human - Household soil	overall.jac.sim	0.010582
A1020	S1071	20	71	Between	Kibera	Dagoretti South	Between subcounties	Human	Household soil	Different	Human - Household soil	overall.jac.sim	0.0125786
A1020	S1076	20	76	Between	Kibera	Dagoretti South	Between subcounties	Human	Household soil	Different	Human - Household soil	overall.jac.sim	0.0114155
A1020	S1081	20	81	Between	Kibera	Dagoretti South	Between subcounties	Human	Household soil	Different	Human - Household soil	overall.jac.sim	0.017094
A1020	S1083	20	83	Between	Kibera	Dagoretti South	Between subcounties	Human	Household soil	Different	Human - Household soil	overall.jac.sim	0.0131868
A1020	S1084	20	84	Between	Kibera	Dagoretti South	Between subcounties	Human	Household soil	Different	Human - Household soil	overall.jac.sim	0.00896861
A1020	S1085	20	85	Between	Kibera	Dagoretti South	Between subcounties	Human	Household soil	Different	Human - Household soil	overall.jac.sim	0.0056338
A1020	S1090	20	90	Between	Kibera	Dagoretti South	Between subcounties	Human	Household soil	Different	Human - Household soil	overall.jac.sim	0.0114943
A1020	S1092	20	92	Between	Kibera	Dagoretti South	Between subcounties	Human	Household soil	Different	Human - Household soil	overall.jac.sim	0
A1020	S1093	20	93	Between	Kibera	Dagoretti South	Between subcounties	Human	Household soil	Different	Human - Household soil	overall.jac.sim	0.0129199
A1020	S1099	20	99	Between	Kibera	Dagoretti South	Between subcounties	Human	Household soil	Different	Human - Household soil	overall.jac.sim	0.0168919
A1020	S1103	20	103	Between	Kibera	Dagoretti South	Between subcounties	Human	Household soil	Different	Human - Household soil	overall.jac.sim	0.0196078
A1020	S1104	20	104	Between	Kibera	Kibera	Kibera	Human	Household soil	Different	Human - Household soil	overall.jac.sim	0.0110294
A1020	S1108	20	108	Between	Kibera	Kibera	Kibera	Human	Household soil	Different	Human - Household soil	overall.jac.sim	0.0113636
A1020	S1109	20	109	Between	Kibera	Kibera	Kibera	Human	Household soil	Different	Human - Household soil	overall.jac.sim	0.00936768
A1020	S1110	20	110	Between	Kibera	Kibera	Kibera	Human	Household soil	Different	Human - Household soil	overall.jac.sim	0.00702576
A1020	S1111	20	111	Between	Kibera	Dagoretti South	Between subcounties	Human	Household soil	Different	Human - Household soil	overall.jac.sim	0.018315
A1020	S1119	20	119	Between	Kibera	Dagoretti South	Between subcounties	Human	Household soil	Different	Human - Household soil	overall.jac.sim	0.0166667
A1020	S1120	20	120	Between	Kibera	Dagoretti South	Between subcounties	Human	Household soil	Different	Human - Household soil	overall.jac.sim	0.0169492
A1020	W1005	20	5	Between	Kibera	Kibera	Kibera	Human	Stored water	Different	Human - Stored water	overall.jac.sim	0.00938967
A1020	W1019	20	19	Between	Kibera	Kibera	Kibera	Human	Stored water	Different	Human - Stored water	overall.jac.sim	0.00702576
A1020	W1031	20	31	Between	Kibera	Kibera	Kibera	Human	Stored water	Different	Human - Stored water	overall.jac.sim	0.0113208
A1020	W1042	20	42	Between	Kibera	Kibera	Kibera	Human	Stored water	Different	Human - Stored water	overall.jac.sim	0.00763359
A1020	W1050	20	50	Between	Kibera	Kibera	Kibera	Human	Stored water	Different	Human - Stored water	overall.jac.sim	0.0208333
A1020	W1051	20	51	Between	Kibera	Kibera	Kibera	Human	Stored water	Different	Human - Stored water	overall.jac.sim	0
A1020	W1055	20	55	Between	Kibera	Kibera	Kibera	Human	Stored water	Different	Human - Stored water	overall.jac.sim	0.00543478
A1020	W1057	20	57	Between	Kibera	Dagoretti South	Between subcounties	Human	Stored water	Different	Human - Stored water	overall.jac.sim	0.00771208
A1020	W1060	20	60	Between	Kibera	Dagoretti South	Between subcounties	Human	Stored water	Different	Human - Stored water	overall.jac.sim	0.0119522
A1020	W1064	20	64	Between	Kibera	Dagoretti South	Between subcounties	Human	Stored water	Different	Human - Stored water	overall.jac.sim	0.0188679
A1020	W1081	20	81	Between	Kibera	Dagoretti South	Between subcounties	Human	Stored water	Different	Human - Stored water	overall.jac.sim	0.0300429
A1020	W1083	20	83	Between	Kibera	Dagoretti South	Between subcounties	Human	Stored water	Different	Human - Stored water	overall.jac.sim	0.00816327
A1020	W1084	20	84	Between	Kibera	Dagoretti South	Between subcounties	Human	Stored water	Different	Human - Stored water	overall.jac.sim	0.0162791
A1020	W1092	20	92	Between	Kibera	Dagoretti South	Between subcounties	Human	Stored water	Different	Human - Stored water	overall.jac.sim	0.00557103
A1020	W1098	20	98	Between	Kibera	Dagoretti South	Between subcounties	Human	Stored water	Different	Human - Stored water	overall.jac.sim	0.0210526
A1020	W1099	20	99	Between	Kibera	Dagoretti South	Between subcounties	Human	Stored water	Different	Human - Stored water	overall.jac.sim	0.0128866
A1020	W1110	20	110	Between	Kibera	Kibera	Kibera	Human	Stored water	Different	Human - Stored water	overall.jac.sim	0
A1020	W1111	20	111	Between	Kibera	Dagoretti South	Between subcounties	Human	Stored water	Different	Human - Stored water	overall.jac.sim	0.02
A1020	W1120	20	120	Between	Kibera	Dagoretti South	Between subcounties	Human	Stored water	Different	Human - Stored water	overall.jac.sim	0
A1021	A1024	21	24	Between	Kibera	Kibera	Kibera	Human	Human	Same	Human - Human	overall.jac.sim	0.0371179
A1021	A1030	21	30	Between	Kibera	Kibera	Kibera	Human	Human	Same	Human - Human	overall.jac.sim	0.0295082
A1021	A1031	21	31	Between	Kibera	Kibera	Kibera	Human	Human	Same	Human - Human	overall.jac.sim	0.011976
A1021	A1033	21	33	Between	Kibera	Kibera	Kibera	Human	Human	Same	Human - Human	overall.jac.sim	0.0139276
A1021	A1038	21	38	Between	Kibera	Kibera	Kibera	Human	Human	Same	Human - Human	overall.jac.sim	0.0165017
A1021	A1042	21	42	Between	Kibera	Kibera	Kibera	Human	Human	Same	Human - Human	overall.jac.sim	0.0260417
A1021	A1045	21	45	Between	Kibera	Kibera	Kibera	Human	Human	Same	Human - Human	overall.jac.sim	0.0101695
A1021	A1048	21	48	Between	Kibera	Kibera	Kibera	Human	Human	Same	Human - Human	overall.jac.sim	0.0183824
A1021	A1049	21	49	Between	Kibera	Kibera	Kibera	Human	Human	Same	Human - Human	overall.jac.sim	0.00854701
A1021	A1050	21	50	Between	Kibera	Kibera	Kibera	Human	Human	Same	Human - Human	overall.jac.sim	0.0328542
A1021	A1051	21	51	Between	Kibera	Kibera	Kibera	Human	Human	Same	Human - Human	overall.jac.sim	0.0452261
A1021	A1053	21	53	Between	Kibera	Kibera	Kibera	Human	Human	Same	Human - Human	overall.jac.sim	0.0431034
A1021	A1055	21	55	Between	Kibera	Kibera	Kibera	Human	Human	Same	Human - Human	overall.jac.sim	0.00987654
A1021	A1057	21	57	Between	Kibera	Dagoretti South	Between subcounties	Human	Human	Same	Human - Human	overall.jac.sim	0.030303
A1021	A1058	21	58	Between	Kibera	Dagoretti South	Between subcounties	Human	Human	Same	Human - Human	overall.jac.sim	0.0177305
A1021	A1060	21	60	Between	Kibera	Dagoretti South	Between subcounties	Human	Human	Same	Human - Human	overall.jac.sim	0.00760456
A1021	A1062	21	62	Between	Kibera	Dagoretti South	Between subcounties	Human	Human	Same	Human - Human	overall.jac.sim	0.0433673
A1021	A1064	21	64	Between	Kibera	Dagoretti South	Between subcounties	Human	Human	Same	Human - Human	overall.jac.sim	0.0120482
A1021	A1066	21	66	Between	Kibera	Dagoretti South	Between subcounties	Human	Human	Same	Human - Human	overall.jac.sim	0.0243902
A1021	A1068	21	68	Between	Kibera	Dagoretti South	Between subcounties	Human	Human	Same	Human - Human	overall.jac.sim	0.00675676
A1021	A1069	21	69	Between	Kibera	Dagoretti South	Between subcounties	Human	Human	Same	Human - Human	overall.jac.sim	0.0473186
A1021	A1071	21	71	Between	Kibera	Dagoretti South	Between subcounties	Human	Human	Same	Human - Human	overall.jac.sim	0.0410557
A1021	A1075	21	75	Between	Kibera	Dagoretti South	Between subcounties	Human	Human	Same	Human - Human	overall.jac.sim	0.0227273
A1021	A1076	21	76	Between	Kibera	Dagoretti South	Between subcounties	Human	Human	Same	Human - Human	overall.jac.sim	0.0125392
A1021	A1080	21	80	Between	Kibera	Dagoretti South	Between subcounties	Human	Human	Same	Human - Human	overall.jac.sim	0.00842697
A1021	A1081	21	81	Between	Kibera	Dagoretti South	Between subcounties	Human	Human	Same	Human - Human	overall.jac.sim	0.0529801
A1021	A1083	21	83	Between	Kibera	Dagoretti South	Between subcounties	Human	Human	Same	Human - Human	overall.jac.sim	0.0037037
A1021	A1084	21	84	Between	Kibera	Dagoretti South	Between subcounties	Human	Human	Same	Human - Human	overall.jac.sim	0.03125
A1021	A1085	21	85	Between	Kibera	Dagoretti South	Between subcounties	Human	Human	Same	Human - Human	overall.jac.sim	0.00760456
A1021	A1090	21	90	Between	Kibera	Dagoretti South	Between subcounties	Human	Human	Same	Human - Human	overall.jac.sim	0.016835
A1021	A1092	21	92	Between	Kibera	Dagoretti South	Between subcounties	Human	Human	Same	Human - Human	overall.jac.sim	0.026764
A1021	A1093	21	93	Between	Kibera	Dagoretti South	Between subcounties	Human	Human	Same	Human - Human	overall.jac.sim	0.0231959
A1021	A1098	21	98	Between	Kibera	Dagoretti South	Between subcounties	Human	Human	Same	Human - Human	overall.jac.sim	0.0117371
A1021	A1099	21	99	Between	Kibera	Dagoretti South	Between subcounties	Human	Human	Same	Human - Human	overall.jac.sim	0.0103896
A1021	A1103	21	103	Between	Kibera	Dagoretti South	Between subcounties	Human	Human	Same	Human - Human	overall.jac.sim	0.0149254
A1021	A1104	21	104	Between	Kibera	Kibera	Kibera	Human	Human	Same	Human - Human	overall.jac.sim	0.00641026
A1021	A1108	21	108	Between	Kibera	Kibera	Kibera	Human	Human	Same	Human - Human	overall.jac.sim	0.030303
A1021	A1109	21	109	Between	Kibera	Kibera	Kibera	Human	Human	Same	Human - Human	overall.jac.sim	0.0494792
A1021	A1111	21	111	Between	Kibera	Dagoretti South	Between subcounties	Human	Human	Same	Human - Human	overall.jac.sim	0.0373134
A1021	A1119	21	119	Between	Kibera	Dagoretti South	Between subcounties	Human	Human	Same	Human - Human	overall.jac.sim	0.0104895
A1021	A1120	21	120	Between	Kibera	Dagoretti South	Between subcounties	Human	Human	Same	Human - Human	overall.jac.sim	0.0240642
A1021	C1004	21	4	Between	Kibera	Kibera	Kibera	Human	Human	Same	Human - Human	overall.jac.sim	0.0136986
A1021	C1005	21	5	Between	Kibera	Kibera	Kibera	Human	Human	Same	Human - Human	overall.jac.sim	0.0148699
A1021	C1009	21	9	Between	Kibera	Kibera	Kibera	Human	Human	Same	Human - Human	overall.jac.sim	0.0494186
A1021	C1011	21	11	Between	Kibera	Kibera	Kibera	Human	Human	Same	Human - Human	overall.jac.sim	0.0329949
A1021	C1019	21	19	Between	Kibera	Kibera	Kibera	Human	Human	Same	Human - Human	overall.jac.sim	0.0125786
A1021	C1020	21	20	Between	Kibera	Kibera	Kibera	Human	Human	Same	Human - Human	overall.jac.sim	0.010989
A1021	C1021	21	21	Within	Kibera	Kibera	Kibera	Human	Human	Same	Human - Human	overall.jac.sim	0.0350404
A1021	C1024	21	24	Between	Kibera	Kibera	Kibera	Human	Human	Same	Human - Human	overall.jac.sim	0.0358127
A1021	C1030	21	30	Between	Kibera	Kibera	Kibera	Human	Human	Same	Human - Human	overall.jac.sim	0.0108401
A1021	C1031	21	31	Between	Kibera	Kibera	Kibera	Human	Human	Same	Human - Human	overall.jac.sim	0.00766284
A1021	C1033	21	33	Between	Kibera	Kibera	Kibera	Human	Human	Same	Human - Human	overall.jac.sim	0.0310881
A1021	C1034	21	34	Between	Kibera	Kibera	Kibera	Human	Human	Same	Human - Human	overall.jac.sim	0.00882353
A1021	C1038	21	38	Between	Kibera	Kibera	Kibera	Human	Human	Same	Human - Human	overall.jac.sim	0.00970874
A1021	C1042	21	42	Between	Kibera	Kibera	Kibera	Human	Human	Same	Human - Human	overall.jac.sim	0.0233766
A1021	C1045	21	45	Between	Kibera	Kibera	Kibera	Human	Human	Same	Human - Human	overall.jac.sim	0.0145985
A1021	C1048	21	48	Between	Kibera	Kibera	Kibera	Human	Human	Same	Human - Human	overall.jac.sim	0.0116732
A1021	C1049	21	49	Between	Kibera	Kibera	Kibera	Human	Human	Same	Human - Human	overall.jac.sim	0.033557
A1021	C1050	21	50	Between	Kibera	Kibera	Kibera	Human	Human	Same	Human - Human	overall.jac.sim	0.00692042
A1021	C1051	21	51	Between	Kibera	Kibera	Kibera	Human	Human	Same	Human - Human	overall.jac.sim	0.0535714
A1021	C1053	21	53	Between	Kibera	Kibera	Kibera	Human	Human	Same	Human - Human	overall.jac.sim	0.0106383
A1021	C1055	21	55	Between	Kibera	Kibera	Kibera	Human	Human	Same	Human - Human	overall.jac.sim	0.00581395
A1021	C1057	21	57	Between	Kibera	Dagoretti South	Between subcounties	Human	Human	Same	Human - Human	overall.jac.sim	0.0368272
A1021	C1058	21	58	Between	Kibera	Dagoretti South	Between subcounties	Human	Human	Same	Human - Human	overall.jac.sim	0.00611621
A1021	C1060	21	60	Between	Kibera	Dagoretti South	Between subcounties	Human	Human	Same	Human - Human	overall.jac.sim	0.0119403
A1021	C1062	21	62	Between	Kibera	Dagoretti South	Between subcounties	Human	Human	Same	Human - Human	overall.jac.sim	0.0103093
A1021	C1064	21	64	Between	Kibera	Dagoretti South	Between subcounties	Human	Human	Same	Human - Human	overall.jac.sim	0.00384615
A1021	C1066	21	66	Between	Kibera	Dagoretti South	Between subcounties	Human	Human	Same	Human - Human	overall.jac.sim	0.0225564
A1021	C1069	21	69	Between	Kibera	Dagoretti South	Between subcounties	Human	Human	Same	Human - Human	overall.jac.sim	0.0161663
A1021	C1075	21	75	Between	Kibera	Dagoretti South	Between subcounties	Human	Human	Same	Human - Human	overall.jac.sim	0.012605
A1021	C1076	21	76	Between	Kibera	Dagoretti South	Between subcounties	Human	Human	Same	Human - Human	overall.jac.sim	0.0136054
A1021	C1080	21	80	Between	Kibera	Dagoretti South	Between subcounties	Human	Human	Same	Human - Human	overall.jac.sim	0.0551181
A1021	C1081	21	81	Between	Kibera	Dagoretti South	Between subcounties	Human	Human	Same	Human - Human	overall.jac.sim	0.0185759
A1021	C1083	21	83	Between	Kibera	Dagoretti South	Between subcounties	Human	Human	Same	Human - Human	overall.jac.sim	0.0395778
A1021	C1084	21	84	Between	Kibera	Dagoretti South	Between subcounties	Human	Human	Same	Human - Human	overall.jac.sim	0.00996678
A1021	C1085	21	85	Between	Kibera	Dagoretti South	Between subcounties	Human	Human	Same	Human - Human	overall.jac.sim	0.00793651
A1021	C1090	21	90	Between	Kibera	Dagoretti South	Between subcounties	Human	Human	Same	Human - Human	overall.jac.sim	0.0414365
A1021	C1092	21	92	Between	Kibera	Dagoretti South	Between subcounties	Human	Human	Same	Human - Human	overall.jac.sim	0.0454545
A1021	C1093	21	93	Between	Kibera	Dagoretti South	Between subcounties	Human	Human	Same	Human - Human	overall.jac.sim	0.0107527
A1021	C1098	21	98	Between	Kibera	Dagoretti South	Between subcounties	Human	Human	Same	Human - Human	overall.jac.sim	0.00743494
A1021	C1099	21	99	Between	Kibera	Dagoretti South	Between subcounties	Human	Human	Same	Human - Human	overall.jac.sim	0.00694444
A1021	C1103	21	103	Between	Kibera	Dagoretti South	Between subcounties	Human	Human	Same	Human - Human	overall.jac.sim	0.0473186
A1021	C1104	21	104	Between	Kibera	Kibera	Kibera	Human	Human	Same	Human - Human	overall.jac.sim	0.040404
A1021	C1108	21	108	Between	Kibera	Kibera	Kibera	Human	Human	Same	Human - Human	overall.jac.sim	0.0272277
A1021	C1109	21	109	Between	Kibera	Kibera	Kibera	Human	Human	Same	Human - Human	overall.jac.sim	0.0464548
A1021	C1110	21	110	Between	Kibera	Kibera	Kibera	Human	Human	Same	Human - Human	overall.jac.sim	0.0238095
A1021	C1111	21	111	Between	Kibera	Dagoretti South	Between subcounties	Human	Human	Same	Human - Human	overall.jac.sim	0.014218
A1021	C1119	21	119	Between	Kibera	Dagoretti South	Between subcounties	Human	Human	Same	Human - Human	overall.jac.sim	0.00719424
A1021	C1120	21	120	Between	Kibera	Dagoretti South	Between subcounties	Human	Human	Same	Human - Human	overall.jac.sim	0.0446097
A1021	C2048	21	48	Between	Kibera	Kibera	Kibera	Human	Human	Same	Human - Human	overall.jac.sim	0.0141343
A1021	C2068	21	68	Between	Kibera	Dagoretti South	Between subcounties	Human	Human	Same	Human - Human	overall.jac.sim	0.0110193
A1021	C2084	21	84	Between	Kibera	Dagoretti South	Between subcounties	Human	Human	Same	Human - Human	overall.jac.sim	0.00757576
A1021	C2111	21	111	Between	Kibera	Dagoretti South	Between subcounties	Human	Human	Same	Human - Human	overall.jac.sim	0.0120724
A1021	D1004	21	4	Between	Kibera	Kibera	Kibera	Human	Dog	Different	Human - Dog	overall.jac.sim	0.00887574
A1021	D1009	21	9	Between	Kibera	Kibera	Kibera	Human	Dog	Different	Human - Dog	overall.jac.sim	0.0486111
A1021	D1011	21	11	Between	Kibera	Kibera	Kibera	Human	Dog	Different	Human - Dog	overall.jac.sim	0.0320513
A1021	D1021	21	21	Within	Kibera	Kibera	Kibera	Human	Dog	Different	Human - Dog	overall.jac.sim	0.0242826
A1021	D1024	21	24	Between	Kibera	Kibera	Kibera	Human	Dog	Different	Human - Dog	overall.jac.sim	0.0125628
A1021	D1030	21	30	Between	Kibera	Kibera	Kibera	Human	Dog	Different	Human - Dog	overall.jac.sim	0.00847458
A1021	D1042	21	42	Between	Kibera	Kibera	Kibera	Human	Dog	Different	Human - Dog	overall.jac.sim	0.0152439
A1021	D1045	21	45	Between	Kibera	Kibera	Kibera	Human	Dog	Different	Human - Dog	overall.jac.sim	0.0553191
A1021	D1049	21	49	Between	Kibera	Kibera	Kibera	Human	Dog	Different	Human - Dog	overall.jac.sim	0.0376471
A1021	D1057	21	57	Between	Kibera	Dagoretti South	Between subcounties	Human	Dog	Different	Human - Dog	overall.jac.sim	0.0918367
A1021	D1058	21	58	Between	Kibera	Dagoretti South	Between subcounties	Human	Dog	Different	Human - Dog	overall.jac.sim	0.0285714
A1021	D1060	21	60	Between	Kibera	Dagoretti South	Between subcounties	Human	Dog	Different	Human - Dog	overall.jac.sim	0.03125
A1021	D1075	21	75	Between	Kibera	Dagoretti South	Between subcounties	Human	Dog	Different	Human - Dog	overall.jac.sim	0.022113
A1021	D1076	21	76	Between	Kibera	Dagoretti South	Between subcounties	Human	Dog	Different	Human - Dog	overall.jac.sim	0.0486486
A1021	D1093	21	93	Between	Kibera	Dagoretti South	Between subcounties	Human	Dog	Different	Human - Dog	overall.jac.sim	0.047619
A1021	D1098	21	98	Between	Kibera	Dagoretti South	Between subcounties	Human	Dog	Different	Human - Dog	overall.jac.sim	0.0347395
A1021	D1109	21	109	Between	Kibera	Kibera	Kibera	Human	Dog	Different	Human - Dog	overall.jac.sim	0.0413223
A1021	O1004	21	4	Between	Kibera	Kibera	Kibera	Human	Human	Same	Human - Human	overall.jac.sim	0.0333333
A1021	O1005	21	5	Between	Kibera	Kibera	Kibera	Human	Human	Same	Human - Human	overall.jac.sim	0.0226244
A1021	O1009	21	9	Between	Kibera	Kibera	Kibera	Human	Human	Same	Human - Human	overall.jac.sim	0.0359281
A1021	O1011	21	11	Between	Kibera	Kibera	Kibera	Human	Human	Same	Human - Human	overall.jac.sim	0.0371517
A1021	O1019	21	19	Between	Kibera	Kibera	Kibera	Human	Human	Same	Human - Human	overall.jac.sim	0.0108696
A1021	O1020	21	20	Between	Kibera	Kibera	Kibera	Human	Human	Same	Human - Human	overall.jac.sim	0.0110803
A1021	O1021	21	21	Within	Kibera	Kibera	Kibera	Human	Human	Same	Human - Human	overall.jac.sim	0.03125
A1021	O1030	21	30	Between	Kibera	Kibera	Kibera	Human	Human	Same	Human - Human	overall.jac.sim	0.0294118
A1021	O1031	21	31	Between	Kibera	Kibera	Kibera	Human	Human	Same	Human - Human	overall.jac.sim	0.0188088
A1021	O1033	21	33	Between	Kibera	Kibera	Kibera	Human	Human	Same	Human - Human	overall.jac.sim	0.0296296
A1021	O1034	21	34	Between	Kibera	Kibera	Kibera	Human	Human	Same	Human - Human	overall.jac.sim	0.00621118
A1021	O1038	21	38	Between	Kibera	Kibera	Kibera	Human	Human	Same	Human - Human	overall.jac.sim	0.0135135
A1021	O1042	21	42	Between	Kibera	Kibera	Kibera	Human	Human	Same	Human - Human	overall.jac.sim	0.0365535
A1021	O1045	21	45	Between	Kibera	Kibera	Kibera	Human	Human	Same	Human - Human	overall.jac.sim	0.00906344
A1021	O1049	21	49	Between	Kibera	Kibera	Kibera	Human	Human	Same	Human - Human	overall.jac.sim	0.0149254
A1021	O1051	21	51	Between	Kibera	Kibera	Kibera	Human	Human	Same	Human - Human	overall.jac.sim	0.0201342
A1021	O1053	21	53	Between	Kibera	Kibera	Kibera	Human	Human	Same	Human - Human	overall.jac.sim	0.0100756
A1021	O1057	21	57	Between	Kibera	Dagoretti South	Between subcounties	Human	Human	Same	Human - Human	overall.jac.sim	0.0532915
A1021	O1058	21	58	Between	Kibera	Dagoretti South	Between subcounties	Human	Human	Same	Human - Human	overall.jac.sim	0.0344828
A1021	O1060	21	60	Between	Kibera	Dagoretti South	Between subcounties	Human	Human	Same	Human - Human	overall.jac.sim	0.00355872
A1021	O1062	21	62	Between	Kibera	Dagoretti South	Between subcounties	Human	Human	Same	Human - Human	overall.jac.sim	0.0153846
A1021	O1064	21	64	Between	Kibera	Dagoretti South	Between subcounties	Human	Human	Same	Human - Human	overall.jac.sim	0.0333333
A1021	O1066	21	66	Between	Kibera	Dagoretti South	Between subcounties	Human	Human	Same	Human - Human	overall.jac.sim	0.0216049
A1021	O1069	21	69	Between	Kibera	Dagoretti South	Between subcounties	Human	Human	Same	Human - Human	overall.jac.sim	0.0159151
A1021	O1080	21	80	Between	Kibera	Dagoretti South	Between subcounties	Human	Human	Same	Human - Human	overall.jac.sim	0.0431655
A1021	O1090	21	90	Between	Kibera	Dagoretti South	Between subcounties	Human	Human	Same	Human - Human	overall.jac.sim	0.00501253
A1021	O1092	21	92	Between	Kibera	Dagoretti South	Between subcounties	Human	Human	Same	Human - Human	overall.jac.sim	0.00787402
A1021	O1093	21	93	Between	Kibera	Dagoretti South	Between subcounties	Human	Human	Same	Human - Human	overall.jac.sim	0.0322581
A1021	O1099	21	99	Between	Kibera	Dagoretti South	Between subcounties	Human	Human	Same	Human - Human	overall.jac.sim	0.00808625
A1021	O1104	21	104	Between	Kibera	Kibera	Kibera	Human	Human	Same	Human - Human	overall.jac.sim	0.00784314
A1021	O1108	21	108	Between	Kibera	Kibera	Kibera	Human	Human	Same	Human - Human	overall.jac.sim	0.00652174
A1021	O1109	21	109	Between	Kibera	Kibera	Kibera	Human	Human	Same	Human - Human	overall.jac.sim	0.105882
A1021	O1119	21	119	Between	Kibera	Dagoretti South	Between subcounties	Human	Human	Same	Human - Human	overall.jac.sim	0.0496689
A1021	O1120	21	120	Between	Kibera	Dagoretti South	Between subcounties	Human	Human	Same	Human - Human	overall.jac.sim	0.0123762
A1021	P1004	21	4	Between	Kibera	Kibera	Kibera	Human	Poultry	Different	Human - Poultry	overall.jac.sim	0.015625
A1021	P1005	21	5	Between	Kibera	Kibera	Kibera	Human	Poultry	Different	Human - Poultry	overall.jac.sim	0.0199501
A1021	P1009	21	9	Between	Kibera	Kibera	Kibera	Human	Poultry	Different	Human - Poultry	overall.jac.sim	0.00719424
A1021	P1011	21	11	Between	Kibera	Kibera	Kibera	Human	Poultry	Different	Human - Poultry	overall.jac.sim	0.00727273
A1021	P1019	21	19	Between	Kibera	Kibera	Kibera	Human	Poultry	Different	Human - Poultry	overall.jac.sim	0.00729927
A1021	P1020	21	20	Between	Kibera	Kibera	Kibera	Human	Poultry	Different	Human - Poultry	overall.jac.sim	0.0487013
A1021	P1021	21	21	Within	Kibera	Kibera	Kibera	Human	Poultry	Different	Human - Poultry	overall.jac.sim	0.0102828
A1021	P1024	21	24	Between	Kibera	Kibera	Kibera	Human	Poultry	Different	Human - Poultry	overall.jac.sim	0.0526316
A1021	P1030	21	30	Between	Kibera	Kibera	Kibera	Human	Poultry	Different	Human - Poultry	overall.jac.sim	0.0319149
A1021	P1033	21	33	Between	Kibera	Kibera	Kibera	Human	Poultry	Different	Human - Poultry	overall.jac.sim	0.0106157
A1021	P1034	21	34	Between	Kibera	Kibera	Kibera	Human	Poultry	Different	Human - Poultry	overall.jac.sim	0.025641
A1021	P1038	21	38	Between	Kibera	Kibera	Kibera	Human	Poultry	Different	Human - Poultry	overall.jac.sim	0.0284464
A1021	P1042	21	42	Between	Kibera	Kibera	Kibera	Human	Poultry	Different	Human - Poultry	overall.jac.sim	0.0514905
A1021	P1045	21	45	Between	Kibera	Kibera	Kibera	Human	Poultry	Different	Human - Poultry	overall.jac.sim	0.033033
A1021	P1048	21	48	Between	Kibera	Kibera	Kibera	Human	Poultry	Different	Human - Poultry	overall.jac.sim	0.043956
A1021	P1049	21	49	Between	Kibera	Kibera	Kibera	Human	Poultry	Different	Human - Poultry	overall.jac.sim	0.0381944
A1021	P1050	21	50	Between	Kibera	Kibera	Kibera	Human	Poultry	Different	Human - Poultry	overall.jac.sim	0.0433333
A1021	P1051	21	51	Between	Kibera	Kibera	Kibera	Human	Poultry	Different	Human - Poultry	overall.jac.sim	0.0551948
A1021	P1053	21	53	Between	Kibera	Kibera	Kibera	Human	Poultry	Different	Human - Poultry	overall.jac.sim	0.0291262
A1021	P1055	21	55	Between	Kibera	Kibera	Kibera	Human	Poultry	Different	Human - Poultry	overall.jac.sim	0.034398
A1021	P1057	21	57	Between	Kibera	Dagoretti South	Between subcounties	Human	Poultry	Different	Human - Poultry	overall.jac.sim	0.10274
A1021	P1058	21	58	Between	Kibera	Dagoretti South	Between subcounties	Human	Poultry	Different	Human - Poultry	overall.jac.sim	0.0432802
A1021	P1060	21	60	Between	Kibera	Dagoretti South	Between subcounties	Human	Poultry	Different	Human - Poultry	overall.jac.sim	0.0376812
A1021	P1062	21	62	Between	Kibera	Dagoretti South	Between subcounties	Human	Poultry	Different	Human - Poultry	overall.jac.sim	0.00769231
A1021	P1064	21	64	Between	Kibera	Dagoretti South	Between subcounties	Human	Poultry	Different	Human - Poultry	overall.jac.sim	0.0586592
A1021	P1066	21	66	Between	Kibera	Dagoretti South	Between subcounties	Human	Poultry	Different	Human - Poultry	overall.jac.sim	0.0645995
A1021	P1068	21	68	Between	Kibera	Dagoretti South	Between subcounties	Human	Poultry	Different	Human - Poultry	overall.jac.sim	0.0428135
A1021	P1069	21	69	Between	Kibera	Dagoretti South	Between subcounties	Human	Poultry	Different	Human - Poultry	overall.jac.sim	0.00793651
A1021	P1071	21	71	Between	Kibera	Dagoretti South	Between subcounties	Human	Poultry	Different	Human - Poultry	overall.jac.sim	0
A1021	P1075	21	75	Between	Kibera	Dagoretti South	Between subcounties	Human	Poultry	Different	Human - Poultry	overall.jac.sim	0.0349206
A1021	P1076	21	76	Between	Kibera	Dagoretti South	Between subcounties	Human	Poultry	Different	Human - Poultry	overall.jac.sim	0.0809859
A1021	P1080	21	80	Between	Kibera	Dagoretti South	Between subcounties	Human	Poultry	Different	Human - Poultry	overall.jac.sim	0.0137457
A1021	P1081	21	81	Between	Kibera	Dagoretti South	Between subcounties	Human	Poultry	Different	Human - Poultry	overall.jac.sim	0.0106667
A1021	P1083	21	83	Between	Kibera	Dagoretti South	Between subcounties	Human	Poultry	Different	Human - Poultry	overall.jac.sim	0.0349127
A1021	P1084	21	84	Between	Kibera	Dagoretti South	Between subcounties	Human	Poultry	Different	Human - Poultry	overall.jac.sim	0.046875
A1021	P1085	21	85	Between	Kibera	Dagoretti South	Between subcounties	Human	Poultry	Different	Human - Poultry	overall.jac.sim	0.0488722
A1021	P1090	21	90	Between	Kibera	Dagoretti South	Between subcounties	Human	Poultry	Different	Human - Poultry	overall.jac.sim	0.0105263
A1021	P1092	21	92	Between	Kibera	Dagoretti South	Between subcounties	Human	Poultry	Different	Human - Poultry	overall.jac.sim	0.118705
A1021	P1093	21	93	Between	Kibera	Dagoretti South	Between subcounties	Human	Poultry	Different	Human - Poultry	overall.jac.sim	0.0388889
A1021	P1098	21	98	Between	Kibera	Dagoretti South	Between subcounties	Human	Poultry	Different	Human - Poultry	overall.jac.sim	0.0300926
A1021	P1099	21	99	Between	Kibera	Dagoretti South	Between subcounties	Human	Poultry	Different	Human - Poultry	overall.jac.sim	0.0636704
A1021	P1103	21	103	Between	Kibera	Dagoretti South	Between subcounties	Human	Poultry	Different	Human - Poultry	overall.jac.sim	0.00595238
A1021	P1104	21	104	Between	Kibera	Kibera	Kibera	Human	Poultry	Different	Human - Poultry	overall.jac.sim	0.0513595
A1021	P1108	21	108	Between	Kibera	Kibera	Kibera	Human	Poultry	Different	Human - Poultry	overall.jac.sim	0.0443213
A1021	P1109	21	109	Between	Kibera	Kibera	Kibera	Human	Poultry	Different	Human - Poultry	overall.jac.sim	0.0200501
A1021	P1110	21	110	Between	Kibera	Kibera	Kibera	Human	Poultry	Different	Human - Poultry	overall.jac.sim	0.0771704
A1021	P1111	21	111	Between	Kibera	Dagoretti South	Between subcounties	Human	Poultry	Different	Human - Poultry	overall.jac.sim	0.0337302
A1021	P1119	21	119	Between	Kibera	Dagoretti South	Between subcounties	Human	Poultry	Different	Human - Poultry	overall.jac.sim	0.00666667
A1021	P1120	21	120	Between	Kibera	Dagoretti South	Between subcounties	Human	Poultry	Different	Human - Poultry	overall.jac.sim	0.02
A1021	P2004	21	4	Between	Kibera	Kibera	Kibera	Human	Poultry	Different	Human - Poultry	overall.jac.sim	0.0159574
A1021	P2005	21	5	Between	Kibera	Kibera	Kibera	Human	Poultry	Different	Human - Poultry	overall.jac.sim	0.0583554
A1021	P2009	21	9	Between	Kibera	Kibera	Kibera	Human	Poultry	Different	Human - Poultry	overall.jac.sim	0.0320513
A1021	P2011	21	11	Between	Kibera	Kibera	Kibera	Human	Poultry	Different	Human - Poultry	overall.jac.sim	0.031746
A1021	P2020	21	20	Between	Kibera	Kibera	Kibera	Human	Poultry	Different	Human - Poultry	overall.jac.sim	0.0433673
A1021	P2024	21	24	Between	Kibera	Kibera	Kibera	Human	Poultry	Different	Human - Poultry	overall.jac.sim	0.0544872
A1021	P2030	21	30	Between	Kibera	Kibera	Kibera	Human	Poultry	Different	Human - Poultry	overall.jac.sim	0.00298507
A1021	P2031	21	31	Between	Kibera	Kibera	Kibera	Human	Poultry	Different	Human - Poultry	overall.jac.sim	0.02746
A1021	P2034	21	34	Between	Kibera	Kibera	Kibera	Human	Poultry	Different	Human - Poultry	overall.jac.sim	0.00882353
A1021	P2038	21	38	Between	Kibera	Kibera	Kibera	Human	Poultry	Different	Human - Poultry	overall.jac.sim	0.0395137
A1021	P2050	21	50	Between	Kibera	Kibera	Kibera	Human	Poultry	Different	Human - Poultry	overall.jac.sim	0.10241
A1021	P2051	21	51	Between	Kibera	Kibera	Kibera	Human	Poultry	Different	Human - Poultry	overall.jac.sim	0.0140351
A1021	P2053	21	53	Between	Kibera	Kibera	Kibera	Human	Poultry	Different	Human - Poultry	overall.jac.sim	0.00831601
A1021	P2057	21	57	Between	Kibera	Dagoretti South	Between subcounties	Human	Poultry	Different	Human - Poultry	overall.jac.sim	0.0362903
A1021	P2060	21	60	Between	Kibera	Dagoretti South	Between subcounties	Human	Poultry	Different	Human - Poultry	overall.jac.sim	0.060241
A1021	P2062	21	62	Between	Kibera	Dagoretti South	Between subcounties	Human	Poultry	Different	Human - Poultry	overall.jac.sim	0.0333333
A1021	P2064	21	64	Between	Kibera	Dagoretti South	Between subcounties	Human	Poultry	Different	Human - Poultry	overall.jac.sim	0.0391645
A1021	P2066	21	66	Between	Kibera	Dagoretti South	Between subcounties	Human	Poultry	Different	Human - Poultry	overall.jac.sim	0.0691489
A1021	P2068	21	68	Between	Kibera	Dagoretti South	Between subcounties	Human	Poultry	Different	Human - Poultry	overall.jac.sim	0.0478873
A1021	P2069	21	69	Between	Kibera	Dagoretti South	Between subcounties	Human	Poultry	Different	Human - Poultry	overall.jac.sim	0.0334928
A1021	P2071	21	71	Between	Kibera	Dagoretti South	Between subcounties	Human	Poultry	Different	Human - Poultry	overall.jac.sim	0.042328
A1021	P2075	21	75	Between	Kibera	Dagoretti South	Between subcounties	Human	Poultry	Different	Human - Poultry	overall.jac.sim	0.04
A1021	P2076	21	76	Between	Kibera	Dagoretti South	Between subcounties	Human	Poultry	Different	Human - Poultry	overall.jac.sim	0.0617761
A1021	P2080	21	80	Between	Kibera	Dagoretti South	Between subcounties	Human	Poultry	Different	Human - Poultry	overall.jac.sim	0.00724638
A1021	P2085	21	85	Between	Kibera	Dagoretti South	Between subcounties	Human	Poultry	Different	Human - Poultry	overall.jac.sim	0.0374332
A1021	P2090	21	90	Between	Kibera	Dagoretti South	Between subcounties	Human	Poultry	Different	Human - Poultry	overall.jac.sim	0.0277008
A1021	P2092	21	92	Between	Kibera	Dagoretti South	Between subcounties	Human	Poultry	Different	Human - Poultry	overall.jac.sim	0.0301508
A1021	P2093	21	93	Between	Kibera	Dagoretti South	Between subcounties	Human	Poultry	Different	Human - Poultry	overall.jac.sim	0.0490798
A1021	P2099	21	99	Between	Kibera	Dagoretti South	Between subcounties	Human	Poultry	Different	Human - Poultry	overall.jac.sim	0.0348837
A1021	P2103	21	103	Between	Kibera	Dagoretti South	Between subcounties	Human	Poultry	Different	Human - Poultry	overall.jac.sim	0.0037037
A1021	P2104	21	104	Between	Kibera	Kibera	Kibera	Human	Poultry	Different	Human - Poultry	overall.jac.sim	0.0148148
A1021	P2108	21	108	Between	Kibera	Kibera	Kibera	Human	Poultry	Different	Human - Poultry	overall.jac.sim	0.0108696
A1021	P2109	21	109	Between	Kibera	Kibera	Kibera	Human	Poultry	Different	Human - Poultry	overall.jac.sim	0.0194444
A1021	P2110	21	110	Between	Kibera	Kibera	Kibera	Human	Poultry	Different	Human - Poultry	overall.jac.sim	0.00987654
A1021	P2120	21	120	Between	Kibera	Dagoretti South	Between subcounties	Human	Poultry	Different	Human - Poultry	overall.jac.sim	0.0552764
A1021	P3004	21	4	Between	Kibera	Kibera	Kibera	Human	Poultry	Different	Human - Poultry	overall.jac.sim	0.0112045
A1021	P3005	21	5	Between	Kibera	Kibera	Kibera	Human	Poultry	Different	Human - Poultry	overall.jac.sim	0.0730337
A1021	P3011	21	11	Between	Kibera	Kibera	Kibera	Human	Poultry	Different	Human - Poultry	overall.jac.sim	0.042042
A1021	P3031	21	31	Between	Kibera	Kibera	Kibera	Human	Poultry	Different	Human - Poultry	overall.jac.sim	0.0265487
A1021	P3034	21	34	Between	Kibera	Kibera	Kibera	Human	Poultry	Different	Human - Poultry	overall.jac.sim	0.0078125
A1021	P3038	21	38	Between	Kibera	Kibera	Kibera	Human	Poultry	Different	Human - Poultry	overall.jac.sim	0.039267
A1021	P3050	21	50	Between	Kibera	Kibera	Kibera	Human	Poultry	Different	Human - Poultry	overall.jac.sim	0.03125
A1021	P3051	21	51	Between	Kibera	Kibera	Kibera	Human	Poultry	Different	Human - Poultry	overall.jac.sim	0.0291005
A1021	P3053	21	53	Between	Kibera	Kibera	Kibera	Human	Poultry	Different	Human - Poultry	overall.jac.sim	0.0103359
A1021	P3057	21	57	Between	Kibera	Dagoretti South	Between subcounties	Human	Poultry	Different	Human - Poultry	overall.jac.sim	0.0531561
A1021	P3060	21	60	Between	Kibera	Dagoretti South	Between subcounties	Human	Poultry	Different	Human - Poultry	overall.jac.sim	0.0422164
A1021	P3064	21	64	Between	Kibera	Dagoretti South	Between subcounties	Human	Poultry	Different	Human - Poultry	overall.jac.sim	0.0546875
A1021	P3066	21	66	Between	Kibera	Dagoretti South	Between subcounties	Human	Poultry	Different	Human - Poultry	overall.jac.sim	0.0326087
A1021	P3068	21	68	Between	Kibera	Dagoretti South	Between subcounties	Human	Poultry	Different	Human - Poultry	overall.jac.sim	0.0459016
A1021	P3069	21	69	Between	Kibera	Dagoretti South	Between subcounties	Human	Poultry	Different	Human - Poultry	overall.jac.sim	0.0166667
A1021	P3071	21	71	Between	Kibera	Dagoretti South	Between subcounties	Human	Poultry	Different	Human - Poultry	overall.jac.sim	0.0045045
A1021	P3075	21	75	Between	Kibera	Dagoretti South	Between subcounties	Human	Poultry	Different	Human - Poultry	overall.jac.sim	0.0363636
A1021	P3076	21	76	Between	Kibera	Dagoretti South	Between subcounties	Human	Poultry	Different	Human - Poultry	overall.jac.sim	0.0522876
A1021	P3080	21	80	Between	Kibera	Dagoretti South	Between subcounties	Human	Poultry	Different	Human - Poultry	overall.jac.sim	0.0132626
A1021	P3092	21	92	Between	Kibera	Dagoretti South	Between subcounties	Human	Poultry	Different	Human - Poultry	overall.jac.sim	0.0381471
A1021	P3093	21	93	Between	Kibera	Dagoretti South	Between subcounties	Human	Poultry	Different	Human - Poultry	overall.jac.sim	0.0378549
A1021	P3099	21	99	Between	Kibera	Dagoretti South	Between subcounties	Human	Poultry	Different	Human - Poultry	overall.jac.sim	0.0356295
A1021	P3103	21	103	Between	Kibera	Dagoretti South	Between subcounties	Human	Poultry	Different	Human - Poultry	overall.jac.sim	0.0222222
A1021	P3104	21	104	Between	Kibera	Kibera	Kibera	Human	Poultry	Different	Human - Poultry	overall.jac.sim	0.0430769
A1021	P3108	21	108	Between	Kibera	Kibera	Kibera	Human	Poultry	Different	Human - Poultry	overall.jac.sim	0.0325815
A1021	P3109	21	109	Between	Kibera	Kibera	Kibera	Human	Poultry	Different	Human - Poultry	overall.jac.sim	0.0109649
A1021	P3120	21	120	Between	Kibera	Dagoretti South	Between subcounties	Human	Poultry	Different	Human - Poultry	overall.jac.sim	0.0057971
A1021	S1004	21	4	Between	Kibera	Kibera	Kibera	Human	Household soil	Different	Human - Household soil	overall.jac.sim	0.0319149
A1021	S1005	21	5	Between	Kibera	Kibera	Kibera	Human	Household soil	Different	Human - Household soil	overall.jac.sim	0.0289474
A1021	S1009	21	9	Between	Kibera	Kibera	Kibera	Human	Household soil	Different	Human - Household soil	overall.jac.sim	0.00589971
A1021	S1019	21	19	Between	Kibera	Kibera	Kibera	Human	Household soil	Different	Human - Household soil	overall.jac.sim	0.0429293
A1021	S1021	21	21	Within	Kibera	Kibera	Kibera	Human	Household soil	Different	Human - Household soil	overall.jac.sim	0.0432432
A1021	S1024	21	24	Between	Kibera	Kibera	Kibera	Human	Household soil	Different	Human - Household soil	overall.jac.sim	0.0368764
A1021	S1030	21	30	Between	Kibera	Kibera	Kibera	Human	Household soil	Different	Human - Household soil	overall.jac.sim	0.0367232
A1021	S1031	21	31	Between	Kibera	Kibera	Kibera	Human	Household soil	Different	Human - Household soil	overall.jac.sim	0.0284974
A1021	S1034	21	34	Between	Kibera	Kibera	Kibera	Human	Household soil	Different	Human - Household soil	overall.jac.sim	0.0148368
A1021	S1045	21	45	Between	Kibera	Kibera	Kibera	Human	Household soil	Different	Human - Household soil	overall.jac.sim	0
A1021	S1049	21	49	Between	Kibera	Kibera	Kibera	Human	Household soil	Different	Human - Household soil	overall.jac.sim	0.0462555
A1021	S1050	21	50	Between	Kibera	Kibera	Kibera	Human	Household soil	Different	Human - Household soil	overall.jac.sim	0.10479
A1021	S1053	21	53	Between	Kibera	Kibera	Kibera	Human	Household soil	Different	Human - Household soil	overall.jac.sim	0.0425056
A1021	S1055	21	55	Between	Kibera	Kibera	Kibera	Human	Household soil	Different	Human - Household soil	overall.jac.sim	0.042042
A1021	S1057	21	57	Between	Kibera	Dagoretti South	Between subcounties	Human	Household soil	Different	Human - Household soil	overall.jac.sim	0.0338983
A1021	S1060	21	60	Between	Kibera	Dagoretti South	Between subcounties	Human	Household soil	Different	Human - Household soil	overall.jac.sim	0.0416667
A1021	S1062	21	62	Between	Kibera	Dagoretti South	Between subcounties	Human	Household soil	Different	Human - Household soil	overall.jac.sim	0.0200669
A1021	S1064	21	64	Between	Kibera	Dagoretti South	Between subcounties	Human	Household soil	Different	Human - Household soil	overall.jac.sim	0.0351648
A1021	S1066	21	66	Between	Kibera	Dagoretti South	Between subcounties	Human	Household soil	Different	Human - Household soil	overall.jac.sim	0.0328947
A1021	S1068	21	68	Between	Kibera	Dagoretti South	Between subcounties	Human	Household soil	Different	Human - Household soil	overall.jac.sim	0.0181518
A1021	S1071	21	71	Between	Kibera	Dagoretti South	Between subcounties	Human	Household soil	Different	Human - Household soil	overall.jac.sim	0.00957854
A1021	S1076	21	76	Between	Kibera	Dagoretti South	Between subcounties	Human	Household soil	Different	Human - Household soil	overall.jac.sim	0.00619835
A1021	S1081	21	81	Between	Kibera	Dagoretti South	Between subcounties	Human	Household soil	Different	Human - Household soil	overall.jac.sim	0.0469974
A1021	S1083	21	83	Between	Kibera	Dagoretti South	Between subcounties	Human	Household soil	Different	Human - Household soil	overall.jac.sim	0.0433884
A1021	S1084	21	84	Between	Kibera	Dagoretti South	Between subcounties	Human	Household soil	Different	Human - Household soil	overall.jac.sim	0.0466926
A1021	S1085	21	85	Between	Kibera	Dagoretti South	Between subcounties	Human	Household soil	Different	Human - Household soil	overall.jac.sim	0.0282051
A1021	S1090	21	90	Between	Kibera	Dagoretti South	Between subcounties	Human	Household soil	Different	Human - Household soil	overall.jac.sim	0.0177936
A1021	S1092	21	92	Between	Kibera	Dagoretti South	Between subcounties	Human	Household soil	Different	Human - Household soil	overall.jac.sim	0.00840336
A1021	S1093	21	93	Between	Kibera	Dagoretti South	Between subcounties	Human	Household soil	Different	Human - Household soil	overall.jac.sim	0.0686275
A1021	S1099	21	99	Between	Kibera	Dagoretti South	Between subcounties	Human	Household soil	Different	Human - Household soil	overall.jac.sim	0.0454545
A1021	S1103	21	103	Between	Kibera	Dagoretti South	Between subcounties	Human	Household soil	Different	Human - Household soil	overall.jac.sim	0.047836
A1021	S1104	21	104	Between	Kibera	Kibera	Kibera	Human	Household soil	Different	Human - Household soil	overall.jac.sim	0.0241379
A1021	S1108	21	108	Between	Kibera	Kibera	Kibera	Human	Household soil	Different	Human - Household soil	overall.jac.sim	0.0294737
A1021	S1109	21	109	Between	Kibera	Kibera	Kibera	Human	Household soil	Different	Human - Household soil	overall.jac.sim	0.0106383
A1021	S1110	21	110	Between	Kibera	Kibera	Kibera	Human	Household soil	Different	Human - Household soil	overall.jac.sim	0.010661
A1021	S1111	21	111	Between	Kibera	Dagoretti South	Between subcounties	Human	Household soil	Different	Human - Household soil	overall.jac.sim	0.00625
A1021	S1119	21	119	Between	Kibera	Dagoretti South	Between subcounties	Human	Household soil	Different	Human - Household soil	overall.jac.sim	0.0105263
A1021	S1120	21	120	Between	Kibera	Dagoretti South	Between subcounties	Human	Household soil	Different	Human - Household soil	overall.jac.sim	0.0117647
A1021	W1005	21	5	Between	Kibera	Kibera	Kibera	Human	Stored water	Different	Human - Stored water	overall.jac.sim	0.0277778
A1021	W1019	21	19	Between	Kibera	Kibera	Kibera	Human	Stored water	Different	Human - Stored water	overall.jac.sim	0.0440529
A1021	W1031	21	31	Between	Kibera	Kibera	Kibera	Human	Stored water	Different	Human - Stored water	overall.jac.sim	0.0365449
A1021	W1042	21	42	Between	Kibera	Kibera	Kibera	Human	Stored water	Different	Human - Stored water	overall.jac.sim	0.037037
A1021	W1050	21	50	Between	Kibera	Kibera	Kibera	Human	Stored water	Different	Human - Stored water	overall.jac.sim	0.0988593
A1021	W1051	21	51	Between	Kibera	Kibera	Kibera	Human	Stored water	Different	Human - Stored water	overall.jac.sim	0.0109489
A1021	W1055	21	55	Between	Kibera	Kibera	Kibera	Human	Stored water	Different	Human - Stored water	overall.jac.sim	0.0147059
A1021	W1057	21	57	Between	Kibera	Dagoretti South	Between subcounties	Human	Stored water	Different	Human - Stored water	overall.jac.sim	0.0356295
A1021	W1060	21	60	Between	Kibera	Dagoretti South	Between subcounties	Human	Stored water	Different	Human - Stored water	overall.jac.sim	0.00675676
A1021	W1064	21	64	Between	Kibera	Dagoretti South	Between subcounties	Human	Stored water	Different	Human - Stored water	overall.jac.sim	0.0295082
A1021	W1081	21	81	Between	Kibera	Dagoretti South	Between subcounties	Human	Stored water	Different	Human - Stored water	overall.jac.sim	0.0135397
A1021	W1083	21	83	Between	Kibera	Dagoretti South	Between subcounties	Human	Stored water	Different	Human - Stored water	overall.jac.sim	0.0355872
A1021	W1084	21	84	Between	Kibera	Dagoretti South	Between subcounties	Human	Stored water	Different	Human - Stored water	overall.jac.sim	0.0299786
A1021	W1092	21	92	Between	Kibera	Dagoretti South	Between subcounties	Human	Stored water	Different	Human - Stored water	overall.jac.sim	0.0358056
A1021	W1098	21	98	Between	Kibera	Dagoretti South	Between subcounties	Human	Stored water	Different	Human - Stored water	overall.jac.sim	0.0182371
A1021	W1099	21	99	Between	Kibera	Dagoretti South	Between subcounties	Human	Stored water	Different	Human - Stored water	overall.jac.sim	0.021028
A1021	W1110	21	110	Between	Kibera	Kibera	Kibera	Human	Stored water	Different	Human - Stored water	overall.jac.sim	0.0178571
A1021	W1111	21	111	Between	Kibera	Dagoretti South	Between subcounties	Human	Stored water	Different	Human - Stored water	overall.jac.sim	0.0115607
A1021	W1120	21	120	Between	Kibera	Dagoretti South	Between subcounties	Human	Stored water	Different	Human - Stored water	overall.jac.sim	0.0141844
A1024	A1030	24	30	Between	Kibera	Kibera	Kibera	Human	Human	Same	Human - Human	overall.jac.sim	0.025
A1024	A1031	24	31	Between	Kibera	Kibera	Kibera	Human	Human	Same	Human - Human	overall.jac.sim	0.0127932
A1024	A1033	24	33	Between	Kibera	Kibera	Kibera	Human	Human	Same	Human - Human	overall.jac.sim	0.0287474
A1024	A1038	24	38	Between	Kibera	Kibera	Kibera	Human	Human	Same	Human - Human	overall.jac.sim	0.0229885
A1024	A1042	24	42	Between	Kibera	Kibera	Kibera	Human	Human	Same	Human - Human	overall.jac.sim	0.0411765
A1024	A1045	24	45	Between	Kibera	Kibera	Kibera	Human	Human	Same	Human - Human	overall.jac.sim	0.0235294
A1024	A1048	24	48	Between	Kibera	Kibera	Kibera	Human	Human	Same	Human - Human	overall.jac.sim	0.0222222
A1024	A1049	24	49	Between	Kibera	Kibera	Kibera	Human	Human	Same	Human - Human	overall.jac.sim	0.0186722
A1024	A1050	24	50	Between	Kibera	Kibera	Kibera	Human	Human	Same	Human - Human	overall.jac.sim	0.0684474
A1024	A1051	24	51	Between	Kibera	Kibera	Kibera	Human	Human	Same	Human - Human	overall.jac.sim	0.0675676
A1024	A1053	24	53	Between	Kibera	Kibera	Kibera	Human	Human	Same	Human - Human	overall.jac.sim	0.0752688
A1024	A1055	24	55	Between	Kibera	Kibera	Kibera	Human	Human	Same	Human - Human	overall.jac.sim	0.0263158
A1024	A1057	24	57	Between	Kibera	Dagoretti South	Between subcounties	Human	Human	Same	Human - Human	overall.jac.sim	0.0471311
A1024	A1058	24	58	Between	Kibera	Dagoretti South	Between subcounties	Human	Human	Same	Human - Human	overall.jac.sim	0.0192308
A1024	A1060	24	60	Between	Kibera	Dagoretti South	Between subcounties	Human	Human	Same	Human - Human	overall.jac.sim	0.0100503
A1024	A1062	24	62	Between	Kibera	Dagoretti South	Between subcounties	Human	Human	Same	Human - Human	overall.jac.sim	0.0380228
A1024	A1064	24	64	Between	Kibera	Dagoretti South	Between subcounties	Human	Human	Same	Human - Human	overall.jac.sim	0.0464602
A1024	A1066	24	66	Between	Kibera	Dagoretti South	Between subcounties	Human	Human	Same	Human - Human	overall.jac.sim	0.0314815
A1024	A1068	24	68	Between	Kibera	Dagoretti South	Between subcounties	Human	Human	Same	Human - Human	overall.jac.sim	0.0187354
A1024	A1069	24	69	Between	Kibera	Dagoretti South	Between subcounties	Human	Human	Same	Human - Human	overall.jac.sim	0.046875
A1024	A1071	24	71	Between	Kibera	Dagoretti South	Between subcounties	Human	Human	Same	Human - Human	overall.jac.sim	0.0292887
A1024	A1075	24	75	Between	Kibera	Dagoretti South	Between subcounties	Human	Human	Same	Human - Human	overall.jac.sim	0.018018
A1024	A1076	24	76	Between	Kibera	Dagoretti South	Between subcounties	Human	Human	Same	Human - Human	overall.jac.sim	0.0267857
A1024	A1080	24	80	Between	Kibera	Dagoretti South	Between subcounties	Human	Human	Same	Human - Human	overall.jac.sim	0.0122449
A1024	A1081	24	81	Between	Kibera	Dagoretti South	Between subcounties	Human	Human	Same	Human - Human	overall.jac.sim	0.0389171
A1024	A1083	24	83	Between	Kibera	Dagoretti South	Between subcounties	Human	Human	Same	Human - Human	overall.jac.sim	0.102703
A1024	A1084	24	84	Between	Kibera	Dagoretti South	Between subcounties	Human	Human	Same	Human - Human	overall.jac.sim	0.0460251
A1024	A1085	24	85	Between	Kibera	Dagoretti South	Between subcounties	Human	Human	Same	Human - Human	overall.jac.sim	0.0387597
A1024	A1090	24	90	Between	Kibera	Dagoretti South	Between subcounties	Human	Human	Same	Human - Human	overall.jac.sim	0.0091954
A1024	A1092	24	92	Between	Kibera	Dagoretti South	Between subcounties	Human	Human	Same	Human - Human	overall.jac.sim	0.0429104
A1024	A1093	24	93	Between	Kibera	Dagoretti South	Between subcounties	Human	Human	Same	Human - Human	overall.jac.sim	0.0368932
A1024	A1098	24	98	Between	Kibera	Dagoretti South	Between subcounties	Human	Human	Same	Human - Human	overall.jac.sim	0.030853
A1024	A1099	24	99	Between	Kibera	Dagoretti South	Between subcounties	Human	Human	Same	Human - Human	overall.jac.sim	0.0115385
A1024	A1103	24	103	Between	Kibera	Dagoretti South	Between subcounties	Human	Human	Same	Human - Human	overall.jac.sim	0.0127389
A1024	A1104	24	104	Between	Kibera	Kibera	Kibera	Human	Human	Same	Human - Human	overall.jac.sim	0.0273349
A1024	A1108	24	108	Between	Kibera	Kibera	Kibera	Human	Human	Same	Human - Human	overall.jac.sim	0.0514403
A1024	A1109	24	109	Between	Kibera	Kibera	Kibera	Human	Human	Same	Human - Human	overall.jac.sim	0.0465116
A1024	A1111	24	111	Between	Kibera	Dagoretti South	Between subcounties	Human	Human	Same	Human - Human	overall.jac.sim	0.0884086
A1024	A1119	24	119	Between	Kibera	Dagoretti South	Between subcounties	Human	Human	Same	Human - Human	overall.jac.sim	0.026506
A1024	A1120	24	120	Between	Kibera	Dagoretti South	Between subcounties	Human	Human	Same	Human - Human	overall.jac.sim	0.0337972
A1024	C1004	24	4	Between	Kibera	Kibera	Kibera	Human	Human	Same	Human - Human	overall.jac.sim	0.0257143
A1024	C1005	24	5	Between	Kibera	Kibera	Kibera	Human	Human	Same	Human - Human	overall.jac.sim	0.0224439
A1024	C1009	24	9	Between	Kibera	Kibera	Kibera	Human	Human	Same	Human - Human	overall.jac.sim	0.0440252
A1024	C1011	24	11	Between	Kibera	Kibera	Kibera	Human	Human	Same	Human - Human	overall.jac.sim	0.0381679
A1024	C1019	24	19	Between	Kibera	Kibera	Kibera	Human	Human	Same	Human - Human	overall.jac.sim	0.0177384
A1024	C1020	24	20	Between	Kibera	Kibera	Kibera	Human	Human	Same	Human - Human	overall.jac.sim	0.0122549
A1024	C1021	24	21	Between	Kibera	Kibera	Kibera	Human	Human	Same	Human - Human	overall.jac.sim	0.0504032
A1024	C1024	24	24	Within	Kibera	Kibera	Kibera	Human	Human	Same	Human - Human	overall.jac.sim	0.040568
A1024	C1030	24	30	Between	Kibera	Kibera	Kibera	Human	Human	Same	Human - Human	overall.jac.sim	0.0240964
A1024	C1031	24	31	Between	Kibera	Kibera	Kibera	Human	Human	Same	Human - Human	overall.jac.sim	0.00755668
A1024	C1033	24	33	Between	Kibera	Kibera	Kibera	Human	Human	Same	Human - Human	overall.jac.sim	0.0469667
A1024	C1034	24	34	Between	Kibera	Kibera	Kibera	Human	Human	Same	Human - Human	overall.jac.sim	0.0322581
A1024	C1038	24	38	Between	Kibera	Kibera	Kibera	Human	Human	Same	Human - Human	overall.jac.sim	0.0336449
A1024	C1042	24	42	Between	Kibera	Kibera	Kibera	Human	Human	Same	Human - Human	overall.jac.sim	0.0391389
A1024	C1045	24	45	Between	Kibera	Kibera	Kibera	Human	Human	Same	Human - Human	overall.jac.sim	0.0316574
A1024	C1048	24	48	Between	Kibera	Kibera	Kibera	Human	Human	Same	Human - Human	overall.jac.sim	0.0231959
A1024	C1049	24	49	Between	Kibera	Kibera	Kibera	Human	Human	Same	Human - Human	overall.jac.sim	0.0253456
A1024	C1050	24	50	Between	Kibera	Kibera	Kibera	Human	Human	Same	Human - Human	overall.jac.sim	0.0190476
A1024	C1051	24	51	Between	Kibera	Kibera	Kibera	Human	Human	Same	Human - Human	overall.jac.sim	0.0767544
A1024	C1053	24	53	Between	Kibera	Kibera	Kibera	Human	Human	Same	Human - Human	overall.jac.sim	0.0320405
A1024	C1055	24	55	Between	Kibera	Kibera	Kibera	Human	Human	Same	Human - Human	overall.jac.sim	0.00625
A1024	C1057	24	57	Between	Kibera	Dagoretti South	Between subcounties	Human	Human	Same	Human - Human	overall.jac.sim	0.0244399
A1024	C1058	24	58	Between	Kibera	Dagoretti South	Between subcounties	Human	Human	Same	Human - Human	overall.jac.sim	0.0219298
A1024	C1060	24	60	Between	Kibera	Dagoretti South	Between subcounties	Human	Human	Same	Human - Human	overall.jac.sim	0.0258621
A1024	C1062	24	62	Between	Kibera	Dagoretti South	Between subcounties	Human	Human	Same	Human - Human	overall.jac.sim	0.004662
A1024	C1064	24	64	Between	Kibera	Dagoretti South	Between subcounties	Human	Human	Same	Human - Human	overall.jac.sim	0.0205128
A1024	C1066	24	66	Between	Kibera	Dagoretti South	Between subcounties	Human	Human	Same	Human - Human	overall.jac.sim	0.0480769
A1024	C1069	24	69	Between	Kibera	Dagoretti South	Between subcounties	Human	Human	Same	Human - Human	overall.jac.sim	0.0303571
A1024	C1075	24	75	Between	Kibera	Dagoretti South	Between subcounties	Human	Human	Same	Human - Human	overall.jac.sim	0.008
A1024	C1076	24	76	Between	Kibera	Dagoretti South	Between subcounties	Human	Human	Same	Human - Human	overall.jac.sim	0.0895522
A1024	C1080	24	80	Between	Kibera	Dagoretti South	Between subcounties	Human	Human	Same	Human - Human	overall.jac.sim	0.0438144
A1024	C1081	24	81	Between	Kibera	Dagoretti South	Between subcounties	Human	Human	Same	Human - Human	overall.jac.sim	0.0264317
A1024	C1083	24	83	Between	Kibera	Dagoretti South	Between subcounties	Human	Human	Same	Human - Human	overall.jac.sim	0.159389
A1024	C1084	24	84	Between	Kibera	Dagoretti South	Between subcounties	Human	Human	Same	Human - Human	overall.jac.sim	0.0352113
A1024	C1085	24	85	Between	Kibera	Dagoretti South	Between subcounties	Human	Human	Same	Human - Human	overall.jac.sim	0.0257426
A1024	C1090	24	90	Between	Kibera	Dagoretti South	Between subcounties	Human	Human	Same	Human - Human	overall.jac.sim	0.0447154
A1024	C1092	24	92	Between	Kibera	Dagoretti South	Between subcounties	Human	Human	Same	Human - Human	overall.jac.sim	0.0474453
A1024	C1093	24	93	Between	Kibera	Dagoretti South	Between subcounties	Human	Human	Same	Human - Human	overall.jac.sim	0.0178571
A1024	C1098	24	98	Between	Kibera	Dagoretti South	Between subcounties	Human	Human	Same	Human - Human	overall.jac.sim	0.0124069
A1024	C1099	24	99	Between	Kibera	Dagoretti South	Between subcounties	Human	Human	Same	Human - Human	overall.jac.sim	0.00470588
A1024	C1103	24	103	Between	Kibera	Dagoretti South	Between subcounties	Human	Human	Same	Human - Human	overall.jac.sim	0.049217
A1024	C1104	24	104	Between	Kibera	Kibera	Kibera	Human	Human	Same	Human - Human	overall.jac.sim	0.0444965
A1024	C1108	24	108	Between	Kibera	Kibera	Kibera	Human	Human	Same	Human - Human	overall.jac.sim	0.0356473
A1024	C1109	24	109	Between	Kibera	Kibera	Kibera	Human	Human	Same	Human - Human	overall.jac.sim	0.0600375
A1024	C1110	24	110	Between	Kibera	Kibera	Kibera	Human	Human	Same	Human - Human	overall.jac.sim	0.020979
A1024	C1111	24	111	Between	Kibera	Dagoretti South	Between subcounties	Human	Human	Same	Human - Human	overall.jac.sim	0.0386029
A1024	C1119	24	119	Between	Kibera	Dagoretti South	Between subcounties	Human	Human	Same	Human - Human	overall.jac.sim	0.00724638
A1024	C1120	24	120	Between	Kibera	Dagoretti South	Between subcounties	Human	Human	Same	Human - Human	overall.jac.sim	0.0372208
A1024	C2048	24	48	Between	Kibera	Kibera	Kibera	Human	Human	Same	Human - Human	overall.jac.sim	0.0167866
A1024	C2068	24	68	Between	Kibera	Dagoretti South	Between subcounties	Human	Human	Same	Human - Human	overall.jac.sim	0.0327869
A1024	C2084	24	84	Between	Kibera	Dagoretti South	Between subcounties	Human	Human	Same	Human - Human	overall.jac.sim	0.0359897
A1024	C2111	24	111	Between	Kibera	Dagoretti South	Between subcounties	Human	Human	Same	Human - Human	overall.jac.sim	0.0372771
A1024	D1004	24	4	Between	Kibera	Kibera	Kibera	Human	Dog	Different	Human - Dog	overall.jac.sim	0.00420168
A1024	D1009	24	9	Between	Kibera	Kibera	Kibera	Human	Dog	Different	Human - Dog	overall.jac.sim	0.0427553
A1024	D1011	24	11	Between	Kibera	Kibera	Kibera	Human	Dog	Different	Human - Dog	overall.jac.sim	0.0177384
A1024	D1021	24	21	Between	Kibera	Kibera	Kibera	Human	Dog	Different	Human - Dog	overall.jac.sim	0.0379965
A1024	D1024	24	24	Within	Kibera	Kibera	Kibera	Human	Dog	Different	Human - Dog	overall.jac.sim	0.0246679
A1024	D1030	24	30	Between	Kibera	Kibera	Kibera	Human	Dog	Different	Human - Dog	overall.jac.sim	0.0356394
A1024	D1042	24	42	Between	Kibera	Kibera	Kibera	Human	Dog	Different	Human - Dog	overall.jac.sim	0.0284464
A1024	D1045	24	45	Between	Kibera	Kibera	Kibera	Human	Dog	Different	Human - Dog	overall.jac.sim	0.125731
A1024	D1049	24	49	Between	Kibera	Kibera	Kibera	Human	Dog	Different	Human - Dog	overall.jac.sim	0.0339893
A1024	D1057	24	57	Between	Kibera	Dagoretti South	Between subcounties	Human	Dog	Different	Human - Dog	overall.jac.sim	0.0528736
A1024	D1058	24	58	Between	Kibera	Dagoretti South	Between subcounties	Human	Dog	Different	Human - Dog	overall.jac.sim	0.0695489
A1024	D1060	24	60	Between	Kibera	Dagoretti South	Between subcounties	Human	Dog	Different	Human - Dog	overall.jac.sim	0.0915371
A1024	D1075	24	75	Between	Kibera	Dagoretti South	Between subcounties	Human	Dog	Different	Human - Dog	overall.jac.sim	0.0394737
A1024	D1076	24	76	Between	Kibera	Dagoretti South	Between subcounties	Human	Dog	Different	Human - Dog	overall.jac.sim	0.0802469
A1024	D1093	24	93	Between	Kibera	Dagoretti South	Between subcounties	Human	Dog	Different	Human - Dog	overall.jac.sim	0.087234
A1024	D1098	24	98	Between	Kibera	Dagoretti South	Between subcounties	Human	Dog	Different	Human - Dog	overall.jac.sim	0.0433145
A1024	D1109	24	109	Between	Kibera	Kibera	Kibera	Human	Dog	Different	Human - Dog	overall.jac.sim	0.0819328
A1024	O1004	24	4	Between	Kibera	Kibera	Kibera	Human	Human	Same	Human - Human	overall.jac.sim	0.0325048
A1024	O1005	24	5	Between	Kibera	Kibera	Kibera	Human	Human	Same	Human - Human	overall.jac.sim	0.0369718
A1024	O1009	24	9	Between	Kibera	Kibera	Kibera	Human	Human	Same	Human - Human	overall.jac.sim	0.0545852
A1024	O1011	24	11	Between	Kibera	Kibera	Kibera	Human	Human	Same	Human - Human	overall.jac.sim	0.0283224
A1024	O1019	24	19	Between	Kibera	Kibera	Kibera	Human	Human	Same	Human - Human	overall.jac.sim	0.00726392
A1024	O1020	24	20	Between	Kibera	Kibera	Kibera	Human	Human	Same	Human - Human	overall.jac.sim	0.0913043
A1024	O1021	24	21	Between	Kibera	Kibera	Kibera	Human	Human	Same	Human - Human	overall.jac.sim	0.0533597
A1024	O1030	24	30	Between	Kibera	Kibera	Kibera	Human	Human	Same	Human - Human	overall.jac.sim	0.0425
A1024	O1031	24	31	Between	Kibera	Kibera	Kibera	Human	Human	Same	Human - Human	overall.jac.sim	0.00434783
A1024	O1033	24	33	Between	Kibera	Kibera	Kibera	Human	Human	Same	Human - Human	overall.jac.sim	0.0349127
A1024	O1034	24	34	Between	Kibera	Kibera	Kibera	Human	Human	Same	Human - Human	overall.jac.sim	0.00875274
A1024	O1038	24	38	Between	Kibera	Kibera	Kibera	Human	Human	Same	Human - Human	overall.jac.sim	0.021028
A1024	O1042	24	42	Between	Kibera	Kibera	Kibera	Human	Human	Same	Human - Human	overall.jac.sim	0.0701403
A1024	O1045	24	45	Between	Kibera	Kibera	Kibera	Human	Human	Same	Human - Human	overall.jac.sim	0.0397351
A1024	O1049	24	49	Between	Kibera	Kibera	Kibera	Human	Human	Same	Human - Human	overall.jac.sim	0.0480769
A1024	O1051	24	51	Between	Kibera	Kibera	Kibera	Human	Human	Same	Human - Human	overall.jac.sim	0.016129
A1024	O1053	24	53	Between	Kibera	Kibera	Kibera	Human	Human	Same	Human - Human	overall.jac.sim	0.0306513
A1024	O1057	24	57	Between	Kibera	Dagoretti South	Between subcounties	Human	Human	Same	Human - Human	overall.jac.sim	0.0558036
A1024	O1058	24	58	Between	Kibera	Dagoretti South	Between subcounties	Human	Human	Same	Human - Human	overall.jac.sim	0.0331858
A1024	O1060	24	60	Between	Kibera	Dagoretti South	Between subcounties	Human	Human	Same	Human - Human	overall.jac.sim	0.0345679
A1024	O1062	24	62	Between	Kibera	Dagoretti South	Between subcounties	Human	Human	Same	Human - Human	overall.jac.sim	0.0210728
A1024	O1064	24	64	Between	Kibera	Dagoretti South	Between subcounties	Human	Human	Same	Human - Human	overall.jac.sim	0.0438757
A1024	O1066	24	66	Between	Kibera	Dagoretti South	Between subcounties	Human	Human	Same	Human - Human	overall.jac.sim	0.0446429
A1024	O1069	24	69	Between	Kibera	Dagoretti South	Between subcounties	Human	Human	Same	Human - Human	overall.jac.sim	0.029703
A1024	O1080	24	80	Between	Kibera	Dagoretti South	Between subcounties	Human	Human	Same	Human - Human	overall.jac.sim	0.0414634
A1024	O1090	24	90	Between	Kibera	Dagoretti South	Between subcounties	Human	Human	Same	Human - Human	overall.jac.sim	0.0267176
A1024	O1092	24	92	Between	Kibera	Dagoretti South	Between subcounties	Human	Human	Same	Human - Human	overall.jac.sim	0.00511509
A1024	O1093	24	93	Between	Kibera	Dagoretti South	Between subcounties	Human	Human	Same	Human - Human	overall.jac.sim	0.044226
A1024	O1099	24	99	Between	Kibera	Dagoretti South	Between subcounties	Human	Human	Same	Human - Human	overall.jac.sim	0.0179283
A1024	O1104	24	104	Between	Kibera	Kibera	Kibera	Human	Human	Same	Human - Human	overall.jac.sim	0.00767263
A1024	O1108	24	108	Between	Kibera	Kibera	Kibera	Human	Human	Same	Human - Human	overall.jac.sim	0.0471204
A1024	O1109	24	109	Between	Kibera	Kibera	Kibera	Human	Human	Same	Human - Human	overall.jac.sim	0.0555556
A1024	O1119	24	119	Between	Kibera	Dagoretti South	Between subcounties	Human	Human	Same	Human - Human	overall.jac.sim	0.0389016
A1024	O1120	24	120	Between	Kibera	Dagoretti South	Between subcounties	Human	Human	Same	Human - Human	overall.jac.sim	0.0243902
A1024	P1004	24	4	Between	Kibera	Kibera	Kibera	Human	Poultry	Different	Human - Poultry	overall.jac.sim	0.023301
A1024	P1005	24	5	Between	Kibera	Kibera	Kibera	Human	Poultry	Different	Human - Poultry	overall.jac.sim	0.0282486
A1024	P1009	24	9	Between	Kibera	Kibera	Kibera	Human	Poultry	Different	Human - Poultry	overall.jac.sim	0.0170732
A1024	P1011	24	11	Between	Kibera	Kibera	Kibera	Human	Poultry	Different	Human - Poultry	overall.jac.sim	0.017199
A1024	P1019	24	19	Between	Kibera	Kibera	Kibera	Human	Poultry	Different	Human - Poultry	overall.jac.sim	0.00977995
A1024	P1020	24	20	Between	Kibera	Kibera	Kibera	Human	Poultry	Different	Human - Poultry	overall.jac.sim	0.0244989
A1024	P1021	24	21	Between	Kibera	Kibera	Kibera	Human	Poultry	Different	Human - Poultry	overall.jac.sim	0.023166
A1024	P1024	24	24	Within	Kibera	Kibera	Kibera	Human	Poultry	Different	Human - Poultry	overall.jac.sim	0.101617
A1024	P1030	24	30	Between	Kibera	Kibera	Kibera	Human	Poultry	Different	Human - Poultry	overall.jac.sim	0.0458167
A1024	P1033	24	33	Between	Kibera	Kibera	Kibera	Human	Poultry	Different	Human - Poultry	overall.jac.sim	0.0285235
A1024	P1034	24	34	Between	Kibera	Kibera	Kibera	Human	Poultry	Different	Human - Poultry	overall.jac.sim	0.0311203
A1024	P1038	24	38	Between	Kibera	Kibera	Kibera	Human	Poultry	Different	Human - Poultry	overall.jac.sim	0.0839286
A1024	P1042	24	42	Between	Kibera	Kibera	Kibera	Human	Poultry	Different	Human - Poultry	overall.jac.sim	0.0584677
A1024	P1045	24	45	Between	Kibera	Kibera	Kibera	Human	Poultry	Different	Human - Poultry	overall.jac.sim	0.0479303
A1024	P1048	24	48	Between	Kibera	Kibera	Kibera	Human	Poultry	Different	Human - Poultry	overall.jac.sim	0.0616016
A1024	P1049	24	49	Between	Kibera	Kibera	Kibera	Human	Poultry	Different	Human - Poultry	overall.jac.sim	0.0455635
A1024	P1050	24	50	Between	Kibera	Kibera	Kibera	Human	Poultry	Different	Human - Poultry	overall.jac.sim	0.076555
A1024	P1051	24	51	Between	Kibera	Kibera	Kibera	Human	Poultry	Different	Human - Poultry	overall.jac.sim	0.062069
A1024	P1053	24	53	Between	Kibera	Kibera	Kibera	Human	Poultry	Different	Human - Poultry	overall.jac.sim	0.0485981
A1024	P1055	24	55	Between	Kibera	Kibera	Kibera	Human	Poultry	Different	Human - Poultry	overall.jac.sim	0.0410448
A1024	P1057	24	57	Between	Kibera	Dagoretti South	Between subcounties	Human	Poultry	Different	Human - Poultry	overall.jac.sim	0.0361174
A1024	P1058	24	58	Between	Kibera	Dagoretti South	Between subcounties	Human	Poultry	Different	Human - Poultry	overall.jac.sim	0.0818182
A1024	P1060	24	60	Between	Kibera	Dagoretti South	Between subcounties	Human	Poultry	Different	Human - Poultry	overall.jac.sim	0.039916
A1024	P1062	24	62	Between	Kibera	Dagoretti South	Between subcounties	Human	Poultry	Different	Human - Poultry	overall.jac.sim	0.0178571
A1024	P1064	24	64	Between	Kibera	Dagoretti South	Between subcounties	Human	Poultry	Different	Human - Poultry	overall.jac.sim	0.100213
A1024	P1066	24	66	Between	Kibera	Dagoretti South	Between subcounties	Human	Poultry	Different	Human - Poultry	overall.jac.sim	0.0764706
A1024	P1068	24	68	Between	Kibera	Dagoretti South	Between subcounties	Human	Poultry	Different	Human - Poultry	overall.jac.sim	0.109049
A1024	P1069	24	69	Between	Kibera	Dagoretti South	Between subcounties	Human	Poultry	Different	Human - Poultry	overall.jac.sim	0.0103359
A1024	P1071	24	71	Between	Kibera	Dagoretti South	Between subcounties	Human	Poultry	Different	Human - Poultry	overall.jac.sim	0.00206186
A1024	P1075	24	75	Between	Kibera	Dagoretti South	Between subcounties	Human	Poultry	Different	Human - Poultry	overall.jac.sim	0.0792541
A1024	P1076	24	76	Between	Kibera	Dagoretti South	Between subcounties	Human	Poultry	Different	Human - Poultry	overall.jac.sim	0.0496454
A1024	P1080	24	80	Between	Kibera	Dagoretti South	Between subcounties	Human	Poultry	Different	Human - Poultry	overall.jac.sim	0.0164706
A1024	P1081	24	81	Between	Kibera	Dagoretti South	Between subcounties	Human	Poultry	Different	Human - Poultry	overall.jac.sim	0.0197628
A1024	P1083	24	83	Between	Kibera	Dagoretti South	Between subcounties	Human	Poultry	Different	Human - Poultry	overall.jac.sim	0.059501
A1024	P1084	24	84	Between	Kibera	Dagoretti South	Between subcounties	Human	Poultry	Different	Human - Poultry	overall.jac.sim	0.0976744
A1024	P1085	24	85	Between	Kibera	Dagoretti South	Between subcounties	Human	Poultry	Different	Human - Poultry	overall.jac.sim	0.0918635
A1024	P1090	24	90	Between	Kibera	Dagoretti South	Between subcounties	Human	Poultry	Different	Human - Poultry	overall.jac.sim	0.00950119
A1024	P1092	24	92	Between	Kibera	Dagoretti South	Between subcounties	Human	Poultry	Different	Human - Poultry	overall.jac.sim	0.0566038
A1024	P1093	24	93	Between	Kibera	Dagoretti South	Between subcounties	Human	Poultry	Different	Human - Poultry	overall.jac.sim	0.0471311
A1024	P1098	24	98	Between	Kibera	Dagoretti South	Between subcounties	Human	Poultry	Different	Human - Poultry	overall.jac.sim	0.0430108
A1024	P1099	24	99	Between	Kibera	Dagoretti South	Between subcounties	Human	Poultry	Different	Human - Poultry	overall.jac.sim	0.110818
A1024	P1103	24	103	Between	Kibera	Dagoretti South	Between subcounties	Human	Poultry	Different	Human - Poultry	overall.jac.sim	0.0193133
A1024	P1104	24	104	Between	Kibera	Kibera	Kibera	Human	Poultry	Different	Human - Poultry	overall.jac.sim	0.0706402
A1024	P1108	24	108	Between	Kibera	Kibera	Kibera	Human	Poultry	Different	Human - Poultry	overall.jac.sim	0.0982906
A1024	P1109	24	109	Between	Kibera	Kibera	Kibera	Human	Poultry	Different	Human - Poultry	overall.jac.sim	0.0244821
A1024	P1110	24	110	Between	Kibera	Kibera	Kibera	Human	Poultry	Different	Human - Poultry	overall.jac.sim	0.0800915
A1024	P1111	24	111	Between	Kibera	Dagoretti South	Between subcounties	Human	Poultry	Different	Human - Poultry	overall.jac.sim	0.0966667
A1024	P1119	24	119	Between	Kibera	Dagoretti South	Between subcounties	Human	Poultry	Different	Human - Poultry	overall.jac.sim	0.00457666
A1024	P1120	24	120	Between	Kibera	Dagoretti South	Between subcounties	Human	Poultry	Different	Human - Poultry	overall.jac.sim	0.0263653
A1024	P2004	24	4	Between	Kibera	Kibera	Kibera	Human	Poultry	Different	Human - Poultry	overall.jac.sim	0.0216535
A1024	P2005	24	5	Between	Kibera	Kibera	Kibera	Human	Poultry	Different	Human - Poultry	overall.jac.sim	0.046875
A1024	P2009	24	9	Between	Kibera	Kibera	Kibera	Human	Poultry	Different	Human - Poultry	overall.jac.sim	0.0699301
A1024	P2011	24	11	Between	Kibera	Kibera	Kibera	Human	Poultry	Different	Human - Poultry	overall.jac.sim	0.0374016
A1024	P2020	24	20	Between	Kibera	Kibera	Kibera	Human	Poultry	Different	Human - Poultry	overall.jac.sim	0.0705882
A1024	P2024	24	24	Within	Kibera	Kibera	Kibera	Human	Poultry	Different	Human - Poultry	overall.jac.sim	0.101655
A1024	P2030	24	30	Between	Kibera	Kibera	Kibera	Human	Poultry	Different	Human - Poultry	overall.jac.sim	0.00638298
A1024	P2031	24	31	Between	Kibera	Kibera	Kibera	Human	Poultry	Different	Human - Poultry	overall.jac.sim	0.0483005
A1024	P2034	24	34	Between	Kibera	Kibera	Kibera	Human	Poultry	Different	Human - Poultry	overall.jac.sim	0.0234542
A1024	P2038	24	38	Between	Kibera	Kibera	Kibera	Human	Poultry	Different	Human - Poultry	overall.jac.sim	0.0812641
A1024	P2050	24	50	Between	Kibera	Kibera	Kibera	Human	Poultry	Different	Human - Poultry	overall.jac.sim	0.0545073
A1024	P2051	24	51	Between	Kibera	Kibera	Kibera	Human	Poultry	Different	Human - Poultry	overall.jac.sim	0.0240385
A1024	P2053	24	53	Between	Kibera	Kibera	Kibera	Human	Poultry	Different	Human - Poultry	overall.jac.sim	0.0213465
A1024	P2057	24	57	Between	Kibera	Dagoretti South	Between subcounties	Human	Poultry	Different	Human - Poultry	overall.jac.sim	0.0314136
A1024	P2060	24	60	Between	Kibera	Dagoretti South	Between subcounties	Human	Poultry	Different	Human - Poultry	overall.jac.sim	0.103837
A1024	P2062	24	62	Between	Kibera	Dagoretti South	Between subcounties	Human	Poultry	Different	Human - Poultry	overall.jac.sim	0.0350877
A1024	P2064	24	64	Between	Kibera	Dagoretti South	Between subcounties	Human	Poultry	Different	Human - Poultry	overall.jac.sim	0.0721443
A1024	P2066	24	66	Between	Kibera	Dagoretti South	Between subcounties	Human	Poultry	Different	Human - Poultry	overall.jac.sim	0.0385356
A1024	P2068	24	68	Between	Kibera	Dagoretti South	Between subcounties	Human	Poultry	Different	Human - Poultry	overall.jac.sim	0.0806794
A1024	P2069	24	69	Between	Kibera	Dagoretti South	Between subcounties	Human	Poultry	Different	Human - Poultry	overall.jac.sim	0.0776515
A1024	P2071	24	71	Between	Kibera	Dagoretti South	Between subcounties	Human	Poultry	Different	Human - Poultry	overall.jac.sim	0.0514851
A1024	P2075	24	75	Between	Kibera	Dagoretti South	Between subcounties	Human	Poultry	Different	Human - Poultry	overall.jac.sim	0.0348584
A1024	P2076	24	76	Between	Kibera	Dagoretti South	Between subcounties	Human	Poultry	Different	Human - Poultry	overall.jac.sim	0.101604
A1024	P2080	24	80	Between	Kibera	Dagoretti South	Between subcounties	Human	Poultry	Different	Human - Poultry	overall.jac.sim	0.00973236
A1024	P2085	24	85	Between	Kibera	Dagoretti South	Between subcounties	Human	Poultry	Different	Human - Poultry	overall.jac.sim	0.035503
A1024	P2090	24	90	Between	Kibera	Dagoretti South	Between subcounties	Human	Poultry	Different	Human - Poultry	overall.jac.sim	0.0346232
A1024	P2092	24	92	Between	Kibera	Dagoretti South	Between subcounties	Human	Poultry	Different	Human - Poultry	overall.jac.sim	0.0683594
A1024	P2093	24	93	Between	Kibera	Dagoretti South	Between subcounties	Human	Poultry	Different	Human - Poultry	overall.jac.sim	0.0413043
A1024	P2099	24	99	Between	Kibera	Dagoretti South	Between subcounties	Human	Poultry	Different	Human - Poultry	overall.jac.sim	0.0378947
A1024	P2103	24	103	Between	Kibera	Dagoretti South	Between subcounties	Human	Poultry	Different	Human - Poultry	overall.jac.sim	0.0149254
A1024	P2104	24	104	Between	Kibera	Kibera	Kibera	Human	Poultry	Different	Human - Poultry	overall.jac.sim	0.0242991
A1024	P2108	24	108	Between	Kibera	Kibera	Kibera	Human	Poultry	Different	Human - Poultry	overall.jac.sim	0.00726392
A1024	P2109	24	109	Between	Kibera	Kibera	Kibera	Human	Poultry	Different	Human - Poultry	overall.jac.sim	0.0140845
A1024	P2110	24	110	Between	Kibera	Kibera	Kibera	Human	Poultry	Different	Human - Poultry	overall.jac.sim	0.0205607
A1024	P2120	24	120	Between	Kibera	Dagoretti South	Between subcounties	Human	Poultry	Different	Human - Poultry	overall.jac.sim	0.10297
A1024	P3004	24	4	Between	Kibera	Kibera	Kibera	Human	Poultry	Different	Human - Poultry	overall.jac.sim	0.0163265
A1024	P3005	24	5	Between	Kibera	Kibera	Kibera	Human	Poultry	Different	Human - Poultry	overall.jac.sim	0.0421687
A1024	P3011	24	11	Between	Kibera	Kibera	Kibera	Human	Poultry	Different	Human - Poultry	overall.jac.sim	0.077951
A1024	P3031	24	31	Between	Kibera	Kibera	Kibera	Human	Poultry	Different	Human - Poultry	overall.jac.sim	0.0385439
A1024	P3034	24	34	Between	Kibera	Kibera	Kibera	Human	Poultry	Different	Human - Poultry	overall.jac.sim	0.00765306
A1024	P3038	24	38	Between	Kibera	Kibera	Kibera	Human	Poultry	Different	Human - Poultry	overall.jac.sim	0.0409357
A1024	P3050	24	50	Between	Kibera	Kibera	Kibera	Human	Poultry	Different	Human - Poultry	overall.jac.sim	0.0347349
A1024	P3051	24	51	Between	Kibera	Kibera	Kibera	Human	Poultry	Different	Human - Poultry	overall.jac.sim	0.0333988
A1024	P3053	24	53	Between	Kibera	Kibera	Kibera	Human	Poultry	Different	Human - Poultry	overall.jac.sim	0.0134357
A1024	P3057	24	57	Between	Kibera	Dagoretti South	Between subcounties	Human	Poultry	Different	Human - Poultry	overall.jac.sim	0.0913462
A1024	P3060	24	60	Between	Kibera	Dagoretti South	Between subcounties	Human	Poultry	Different	Human - Poultry	overall.jac.sim	0.0835031
A1024	P3064	24	64	Between	Kibera	Dagoretti South	Between subcounties	Human	Poultry	Different	Human - Poultry	overall.jac.sim	0.0544747
A1024	P3066	24	66	Between	Kibera	Dagoretti South	Between subcounties	Human	Poultry	Different	Human - Poultry	overall.jac.sim	0.0443686
A1024	P3068	24	68	Between	Kibera	Dagoretti South	Between subcounties	Human	Poultry	Different	Human - Poultry	overall.jac.sim	0.101449
A1024	P3069	24	69	Between	Kibera	Dagoretti South	Between subcounties	Human	Poultry	Different	Human - Poultry	overall.jac.sim	0.0120724
A1024	P3071	24	71	Between	Kibera	Dagoretti South	Between subcounties	Human	Poultry	Different	Human - Poultry	overall.jac.sim	0.00865052
A1024	P3075	24	75	Between	Kibera	Dagoretti South	Between subcounties	Human	Poultry	Different	Human - Poultry	overall.jac.sim	0.021322
A1024	P3076	24	76	Between	Kibera	Dagoretti South	Between subcounties	Human	Poultry	Different	Human - Poultry	overall.jac.sim	0.0902613
A1024	P3080	24	80	Between	Kibera	Dagoretti South	Between subcounties	Human	Poultry	Different	Human - Poultry	overall.jac.sim	0.0176471
A1024	P3092	24	92	Between	Kibera	Dagoretti South	Between subcounties	Human	Poultry	Different	Human - Poultry	overall.jac.sim	0.0769231
A1024	P3093	24	93	Between	Kibera	Dagoretti South	Between subcounties	Human	Poultry	Different	Human - Poultry	overall.jac.sim	0.0401786
A1024	P3099	24	99	Between	Kibera	Dagoretti South	Between subcounties	Human	Poultry	Different	Human - Poultry	overall.jac.sim	0.0831758
A1024	P3103	24	103	Between	Kibera	Dagoretti South	Between subcounties	Human	Poultry	Different	Human - Poultry	overall.jac.sim	0.0197531
A1024	P3104	24	104	Between	Kibera	Kibera	Kibera	Human	Poultry	Different	Human - Poultry	overall.jac.sim	0.0484581
A1024	P3108	24	108	Between	Kibera	Kibera	Kibera	Human	Poultry	Different	Human - Poultry	overall.jac.sim	0.0397727
A1024	P3109	24	109	Between	Kibera	Kibera	Kibera	Human	Poultry	Different	Human - Poultry	overall.jac.sim	0.025729
A1024	P3120	24	120	Between	Kibera	Dagoretti South	Between subcounties	Human	Poultry	Different	Human - Poultry	overall.jac.sim	0.0125523
A1024	S1004	24	4	Between	Kibera	Kibera	Kibera	Human	Household soil	Different	Human - Household soil	overall.jac.sim	0.039604
A1024	S1005	24	5	Between	Kibera	Kibera	Kibera	Human	Household soil	Different	Human - Household soil	overall.jac.sim	0.047619
A1024	S1009	24	9	Between	Kibera	Kibera	Kibera	Human	Household soil	Different	Human - Household soil	overall.jac.sim	0.014862
A1024	S1019	24	19	Between	Kibera	Kibera	Kibera	Human	Household soil	Different	Human - Household soil	overall.jac.sim	0.0377358
A1024	S1021	24	21	Between	Kibera	Kibera	Kibera	Human	Household soil	Different	Human - Household soil	overall.jac.sim	0.0376984
A1024	S1024	24	24	Within	Kibera	Kibera	Kibera	Human	Household soil	Different	Human - Household soil	overall.jac.sim	0.0621762
A1024	S1030	24	30	Between	Kibera	Kibera	Kibera	Human	Household soil	Different	Human - Household soil	overall.jac.sim	0.0456432
A1024	S1031	24	31	Between	Kibera	Kibera	Kibera	Human	Household soil	Different	Human - Household soil	overall.jac.sim	0.032882
A1024	S1034	24	34	Between	Kibera	Kibera	Kibera	Human	Household soil	Different	Human - Household soil	overall.jac.sim	0.012685
A1024	S1045	24	45	Between	Kibera	Kibera	Kibera	Human	Household soil	Different	Human - Household soil	overall.jac.sim	0.0157895
A1024	S1049	24	49	Between	Kibera	Kibera	Kibera	Human	Household soil	Different	Human - Household soil	overall.jac.sim	0.0662021
A1024	S1050	24	50	Between	Kibera	Kibera	Kibera	Human	Household soil	Different	Human - Household soil	overall.jac.sim	0.1
A1024	S1053	24	53	Between	Kibera	Kibera	Kibera	Human	Household soil	Different	Human - Household soil	overall.jac.sim	0.0806452
A1024	S1055	24	55	Between	Kibera	Kibera	Kibera	Human	Household soil	Different	Human - Household soil	overall.jac.sim	0.0498915
A1024	S1057	24	57	Between	Kibera	Dagoretti South	Between subcounties	Human	Household soil	Different	Human - Household soil	overall.jac.sim	0.0548926
A1024	S1060	24	60	Between	Kibera	Dagoretti South	Between subcounties	Human	Household soil	Different	Human - Household soil	overall.jac.sim	0.0534979
A1024	S1062	24	62	Between	Kibera	Dagoretti South	Between subcounties	Human	Household soil	Different	Human - Household soil	overall.jac.sim	0.016092
A1024	S1064	24	64	Between	Kibera	Dagoretti South	Between subcounties	Human	Household soil	Different	Human - Household soil	overall.jac.sim	0.0428816
A1024	S1066	24	66	Between	Kibera	Dagoretti South	Between subcounties	Human	Household soil	Different	Human - Household soil	overall.jac.sim	0.0666667
A1024	S1068	24	68	Between	Kibera	Dagoretti South	Between subcounties	Human	Household soil	Different	Human - Household soil	overall.jac.sim	0.0457698
A1024	S1071	24	71	Between	Kibera	Dagoretti South	Between subcounties	Human	Household soil	Different	Human - Household soil	overall.jac.sim	0.0199693
A1024	S1076	24	76	Between	Kibera	Dagoretti South	Between subcounties	Human	Household soil	Different	Human - Household soil	overall.jac.sim	0.0229508
A1024	S1081	24	81	Between	Kibera	Dagoretti South	Between subcounties	Human	Household soil	Different	Human - Household soil	overall.jac.sim	0.109278
A1024	S1083	24	83	Between	Kibera	Dagoretti South	Between subcounties	Human	Household soil	Different	Human - Household soil	overall.jac.sim	0.0771812
A1024	S1084	24	84	Between	Kibera	Dagoretti South	Between subcounties	Human	Household soil	Different	Human - Household soil	overall.jac.sim	0.0383632
A1024	S1085	24	85	Between	Kibera	Dagoretti South	Between subcounties	Human	Household soil	Different	Human - Household soil	overall.jac.sim	0.0267176
A1024	S1090	24	90	Between	Kibera	Dagoretti South	Between subcounties	Human	Household soil	Different	Human - Household soil	overall.jac.sim	0.0472674
A1024	S1092	24	92	Between	Kibera	Dagoretti South	Between subcounties	Human	Household soil	Different	Human - Household soil	overall.jac.sim	0.0040404
A1024	S1093	24	93	Between	Kibera	Dagoretti South	Between subcounties	Human	Household soil	Different	Human - Household soil	overall.jac.sim	0.0591497
A1024	S1099	24	99	Between	Kibera	Dagoretti South	Between subcounties	Human	Household soil	Different	Human - Household soil	overall.jac.sim	0.0929705
A1024	S1103	24	103	Between	Kibera	Dagoretti South	Between subcounties	Human	Household soil	Different	Human - Household soil	overall.jac.sim	0.0473684
A1024	S1104	24	104	Between	Kibera	Kibera	Kibera	Human	Household soil	Different	Human - Household soil	overall.jac.sim	0.0517986
A1024	S1108	24	108	Between	Kibera	Kibera	Kibera	Human	Household soil	Different	Human - Household soil	overall.jac.sim	0.0398671
A1024	S1109	24	109	Between	Kibera	Kibera	Kibera	Human	Household soil	Different	Human - Household soil	overall.jac.sim	0.0268456
A1024	S1110	24	110	Between	Kibera	Kibera	Kibera	Human	Household soil	Different	Human - Household soil	overall.jac.sim	0.0217391
A1024	S1111	24	111	Between	Kibera	Dagoretti South	Between subcounties	Human	Household soil	Different	Human - Household soil	overall.jac.sim	0.0154867
A1024	S1119	24	119	Between	Kibera	Dagoretti South	Between subcounties	Human	Household soil	Different	Human - Household soil	overall.jac.sim	0.0240964
A1024	S1120	24	120	Between	Kibera	Dagoretti South	Between subcounties	Human	Household soil	Different	Human - Household soil	overall.jac.sim	0.0255864
A1024	W1005	24	5	Between	Kibera	Kibera	Kibera	Human	Stored water	Different	Human - Stored water	overall.jac.sim	0.0285714
A1024	W1019	24	19	Between	Kibera	Kibera	Kibera	Human	Stored water	Different	Human - Stored water	overall.jac.sim	0.106884
A1024	W1031	24	31	Between	Kibera	Kibera	Kibera	Human	Stored water	Different	Human - Stored water	overall.jac.sim	0.0345622
A1024	W1042	24	42	Between	Kibera	Kibera	Kibera	Human	Stored water	Different	Human - Stored water	overall.jac.sim	0.0470588
A1024	W1050	24	50	Between	Kibera	Kibera	Kibera	Human	Stored water	Different	Human - Stored water	overall.jac.sim	0.0415648
A1024	W1051	24	51	Between	Kibera	Kibera	Kibera	Human	Stored water	Different	Human - Stored water	overall.jac.sim	0.0122249
A1024	W1055	24	55	Between	Kibera	Kibera	Kibera	Human	Stored water	Different	Human - Stored water	overall.jac.sim	0.0184843
A1024	W1057	24	57	Between	Kibera	Dagoretti South	Between subcounties	Human	Stored water	Different	Human - Stored water	overall.jac.sim	0.0494505
A1024	W1060	24	60	Between	Kibera	Dagoretti South	Between subcounties	Human	Stored water	Different	Human - Stored water	overall.jac.sim	0.0259434
A1024	W1064	24	64	Between	Kibera	Dagoretti South	Between subcounties	Human	Stored water	Different	Human - Stored water	overall.jac.sim	0.0367816
A1024	W1081	24	81	Between	Kibera	Dagoretti South	Between subcounties	Human	Stored water	Different	Human - Stored water	overall.jac.sim	0.0344288
A1024	W1083	24	83	Between	Kibera	Dagoretti South	Between subcounties	Human	Stored water	Different	Human - Stored water	overall.jac.sim	0.0313253
A1024	W1084	24	84	Between	Kibera	Dagoretti South	Between subcounties	Human	Stored water	Different	Human - Stored water	overall.jac.sim	0.0421585
A1024	W1092	24	92	Between	Kibera	Dagoretti South	Between subcounties	Human	Stored water	Different	Human - Stored water	overall.jac.sim	0.0796813
A1024	W1098	24	98	Between	Kibera	Dagoretti South	Between subcounties	Human	Stored water	Different	Human - Stored water	overall.jac.sim	0.0328228
A1024	W1099	24	99	Between	Kibera	Dagoretti South	Between subcounties	Human	Stored water	Different	Human - Stored water	overall.jac.sim	0.0286738
A1024	W1110	24	110	Between	Kibera	Kibera	Kibera	Human	Stored water	Different	Human - Stored water	overall.jac.sim	0.00956938
A1024	W1111	24	111	Between	Kibera	Dagoretti South	Between subcounties	Human	Stored water	Different	Human - Stored water	overall.jac.sim	0.0383795
A1024	W1120	24	120	Between	Kibera	Dagoretti South	Between subcounties	Human	Stored water	Different	Human - Stored water	overall.jac.sim	0.0217391
A1030	A1031	30	31	Between	Kibera	Kibera	Kibera	Human	Human	Same	Human - Human	overall.jac.sim	0.0096463
A1030	A1033	30	33	Between	Kibera	Kibera	Kibera	Human	Human	Same	Human - Human	overall.jac.sim	0.0149254
A1030	A1038	30	38	Between	Kibera	Kibera	Kibera	Human	Human	Same	Human - Human	overall.jac.sim	0.0289855
A1030	A1042	30	42	Between	Kibera	Kibera	Kibera	Human	Human	Same	Human - Human	overall.jac.sim	0.0364146
A1030	A1045	30	45	Between	Kibera	Kibera	Kibera	Human	Human	Same	Human - Human	overall.jac.sim	0.0223881
A1030	A1048	30	48	Between	Kibera	Kibera	Kibera	Human	Human	Same	Human - Human	overall.jac.sim	0.0160643
A1030	A1049	30	49	Between	Kibera	Kibera	Kibera	Human	Human	Same	Human - Human	overall.jac.sim	0.0153846
A1030	A1050	30	50	Between	Kibera	Kibera	Kibera	Human	Human	Same	Human - Human	overall.jac.sim	0.0256959
A1030	A1051	30	51	Between	Kibera	Kibera	Kibera	Human	Human	Same	Human - Human	overall.jac.sim	0.0397878
A1030	A1053	30	53	Between	Kibera	Kibera	Kibera	Human	Human	Same	Human - Human	overall.jac.sim	0.0303951
A1030	A1055	30	55	Between	Kibera	Kibera	Kibera	Human	Human	Same	Human - Human	overall.jac.sim	0.0158311
A1030	A1057	30	57	Between	Kibera	Dagoretti South	Between subcounties	Human	Human	Same	Human - Human	overall.jac.sim	0.0233918
A1030	A1058	30	58	Between	Kibera	Dagoretti South	Between subcounties	Human	Human	Same	Human - Human	overall.jac.sim	0.015444
A1030	A1060	30	60	Between	Kibera	Dagoretti South	Between subcounties	Human	Human	Same	Human - Human	overall.jac.sim	0
A1030	A1062	30	62	Between	Kibera	Dagoretti South	Between subcounties	Human	Human	Same	Human - Human	overall.jac.sim	0.0212202
A1030	A1064	30	64	Between	Kibera	Dagoretti South	Between subcounties	Human	Human	Same	Human - Human	overall.jac.sim	0.0196078
A1030	A1066	30	66	Between	Kibera	Dagoretti South	Between subcounties	Human	Human	Same	Human - Human	overall.jac.sim	0.0179949
A1030	A1068	30	68	Between	Kibera	Dagoretti South	Between subcounties	Human	Human	Same	Human - Human	overall.jac.sim	0.0110701
A1030	A1069	30	69	Between	Kibera	Dagoretti South	Between subcounties	Human	Human	Same	Human - Human	overall.jac.sim	0.0405405
A1030	A1071	30	71	Between	Kibera	Dagoretti South	Between subcounties	Human	Human	Same	Human - Human	overall.jac.sim	0.0376176
A1030	A1075	30	75	Between	Kibera	Dagoretti South	Between subcounties	Human	Human	Same	Human - Human	overall.jac.sim	0.0174825
A1030	A1076	30	76	Between	Kibera	Dagoretti South	Between subcounties	Human	Human	Same	Human - Human	overall.jac.sim	0.0135593
A1030	A1080	30	80	Between	Kibera	Dagoretti South	Between subcounties	Human	Human	Same	Human - Human	overall.jac.sim	0.0244648
A1030	A1081	30	81	Between	Kibera	Dagoretti South	Between subcounties	Human	Human	Same	Human - Human	overall.jac.sim	0.0295455
A1030	A1083	30	83	Between	Kibera	Dagoretti South	Between subcounties	Human	Human	Same	Human - Human	overall.jac.sim	0
A1030	A1084	30	84	Between	Kibera	Dagoretti South	Between subcounties	Human	Human	Same	Human - Human	overall.jac.sim	0.0430769
A1030	A1085	30	85	Between	Kibera	Dagoretti South	Between subcounties	Human	Human	Same	Human - Human	overall.jac.sim	0
A1030	A1090	30	90	Between	Kibera	Dagoretti South	Between subcounties	Human	Human	Same	Human - Human	overall.jac.sim	0.0258303
A1030	A1092	30	92	Between	Kibera	Dagoretti South	Between subcounties	Human	Human	Same	Human - Human	overall.jac.sim	0.0391645
A1030	A1093	30	93	Between	Kibera	Dagoretti South	Between subcounties	Human	Human	Same	Human - Human	overall.jac.sim	0.0191257
A1030	A1098	30	98	Between	Kibera	Dagoretti South	Between subcounties	Human	Human	Same	Human - Human	overall.jac.sim	0.0124378
A1030	A1099	30	99	Between	Kibera	Dagoretti South	Between subcounties	Human	Human	Same	Human - Human	overall.jac.sim	0.00550964
A1030	A1103	30	103	Between	Kibera	Dagoretti South	Between subcounties	Human	Human	Same	Human - Human	overall.jac.sim	0.0128205
A1030	A1104	30	104	Between	Kibera	Kibera	Kibera	Human	Human	Same	Human - Human	overall.jac.sim	0.00346021
A1030	A1108	30	108	Between	Kibera	Kibera	Kibera	Human	Human	Same	Human - Human	overall.jac.sim	0.0542169
A1030	A1109	30	109	Between	Kibera	Kibera	Kibera	Human	Human	Same	Human - Human	overall.jac.sim	0.0326975
A1030	A1111	30	111	Between	Kibera	Dagoretti South	Between subcounties	Human	Human	Same	Human - Human	overall.jac.sim	0.0314961
A1030	A1119	30	119	Between	Kibera	Dagoretti South	Between subcounties	Human	Human	Same	Human - Human	overall.jac.sim	0.0192308
A1030	A1120	30	120	Between	Kibera	Dagoretti South	Between subcounties	Human	Human	Same	Human - Human	overall.jac.sim	0.0169972
A1030	C1004	30	4	Between	Kibera	Kibera	Kibera	Human	Human	Same	Human - Human	overall.jac.sim	0.0206186
A1030	C1005	30	5	Between	Kibera	Kibera	Kibera	Human	Human	Same	Human - Human	overall.jac.sim	0.0204918
A1030	C1009	30	9	Between	Kibera	Kibera	Kibera	Human	Human	Same	Human - Human	overall.jac.sim	0.0401235
A1030	C1011	30	11	Between	Kibera	Kibera	Kibera	Human	Human	Same	Human - Human	overall.jac.sim	0.0295699
A1030	C1019	30	19	Between	Kibera	Kibera	Kibera	Human	Human	Same	Human - Human	overall.jac.sim	0.0136054
A1030	C1020	30	20	Between	Kibera	Kibera	Kibera	Human	Human	Same	Human - Human	overall.jac.sim	0.016129
A1030	C1021	30	21	Between	Kibera	Kibera	Kibera	Human	Human	Same	Human - Human	overall.jac.sim	0.0434783
A1030	C1024	30	24	Between	Kibera	Kibera	Kibera	Human	Human	Same	Human - Human	overall.jac.sim	0.0383481
A1030	C1030	30	30	Within	Kibera	Kibera	Kibera	Human	Human	Same	Human - Human	overall.jac.sim	0.0174927
A1030	C1031	30	31	Between	Kibera	Kibera	Kibera	Human	Human	Same	Human - Human	overall.jac.sim	0.0127119
A1030	C1033	30	33	Between	Kibera	Kibera	Kibera	Human	Human	Same	Human - Human	overall.jac.sim	0.0331492
A1030	C1034	30	34	Between	Kibera	Kibera	Kibera	Human	Human	Same	Human - Human	overall.jac.sim	0.0159236
A1030	C1038	30	38	Between	Kibera	Kibera	Kibera	Human	Human	Same	Human - Human	overall.jac.sim	0.015544
A1030	C1042	30	42	Between	Kibera	Kibera	Kibera	Human	Human	Same	Human - Human	overall.jac.sim	0.0164835
A1030	C1045	30	45	Between	Kibera	Kibera	Kibera	Human	Human	Same	Human - Human	overall.jac.sim	0.0181347
A1030	C1048	30	48	Between	Kibera	Kibera	Kibera	Human	Human	Same	Human - Human	overall.jac.sim	0.021645
A1030	C1049	30	49	Between	Kibera	Kibera	Kibera	Human	Human	Same	Human - Human	overall.jac.sim	0.0518519
A1030	C1050	30	50	Between	Kibera	Kibera	Kibera	Human	Human	Same	Human - Human	overall.jac.sim	0
A1030	C1051	30	51	Between	Kibera	Kibera	Kibera	Human	Human	Same	Human - Human	overall.jac.sim	0.0443038
A1030	C1053	30	53	Between	Kibera	Kibera	Kibera	Human	Human	Same	Human - Human	overall.jac.sim	0.00894855
A1030	C1055	30	55	Between	Kibera	Kibera	Kibera	Human	Human	Same	Human - Human	overall.jac.sim	0
A1030	C1057	30	57	Between	Kibera	Dagoretti South	Between subcounties	Human	Human	Same	Human - Human	overall.jac.sim	0.0239521
A1030	C1058	30	58	Between	Kibera	Dagoretti South	Between subcounties	Human	Human	Same	Human - Human	overall.jac.sim	0
A1030	C1060	30	60	Between	Kibera	Dagoretti South	Between subcounties	Human	Human	Same	Human - Human	overall.jac.sim	0.0128617
A1030	C1062	30	62	Between	Kibera	Dagoretti South	Between subcounties	Human	Human	Same	Human - Human	overall.jac.sim	0
A1030	C1064	30	64	Between	Kibera	Dagoretti South	Between subcounties	Human	Human	Same	Human - Human	overall.jac.sim	0
A1030	C1066	30	66	Between	Kibera	Dagoretti South	Between subcounties	Human	Human	Same	Human - Human	overall.jac.sim	0.0350404
A1030	C1069	30	69	Between	Kibera	Dagoretti South	Between subcounties	Human	Human	Same	Human - Human	overall.jac.sim	0.022113
A1030	C1075	30	75	Between	Kibera	Dagoretti South	Between subcounties	Human	Human	Same	Human - Human	overall.jac.sim	0.0140187
A1030	C1076	30	76	Between	Kibera	Dagoretti South	Between subcounties	Human	Human	Same	Human - Human	overall.jac.sim	0.0119617
A1030	C1080	30	80	Between	Kibera	Dagoretti South	Between subcounties	Human	Human	Same	Human - Human	overall.jac.sim	0.0701754
A1030	C1081	30	81	Between	Kibera	Dagoretti South	Between subcounties	Human	Human	Same	Human - Human	overall.jac.sim	0.0234899
A1030	C1083	30	83	Between	Kibera	Dagoretti South	Between subcounties	Human	Human	Same	Human - Human	overall.jac.sim	0.0335196
A1030	C1084	30	84	Between	Kibera	Dagoretti South	Between subcounties	Human	Human	Same	Human - Human	overall.jac.sim	0
A1030	C1085	30	85	Between	Kibera	Dagoretti South	Between subcounties	Human	Human	Same	Human - Human	overall.jac.sim	0.0113314
A1030	C1090	30	90	Between	Kibera	Dagoretti South	Between subcounties	Human	Human	Same	Human - Human	overall.jac.sim	0.0443787
A1030	C1092	30	92	Between	Kibera	Dagoretti South	Between subcounties	Human	Human	Same	Human - Human	overall.jac.sim	0.0376884
A1030	C1093	30	93	Between	Kibera	Dagoretti South	Between subcounties	Human	Human	Same	Human - Human	overall.jac.sim	0.017341
A1030	C1098	30	98	Between	Kibera	Dagoretti South	Between subcounties	Human	Human	Same	Human - Human	overall.jac.sim	0.0164609
A1030	C1099	30	99	Between	Kibera	Dagoretti South	Between subcounties	Human	Human	Same	Human - Human	overall.jac.sim	0.0114068
A1030	C1103	30	103	Between	Kibera	Dagoretti South	Between subcounties	Human	Human	Same	Human - Human	overall.jac.sim	0.062069
A1030	C1104	30	104	Between	Kibera	Kibera	Kibera	Human	Human	Same	Human - Human	overall.jac.sim	0.0106383
A1030	C1108	30	108	Between	Kibera	Kibera	Kibera	Human	Human	Same	Human - Human	overall.jac.sim	0.0155844
A1030	C1109	30	109	Between	Kibera	Kibera	Kibera	Human	Human	Same	Human - Human	overall.jac.sim	0.0412371
A1030	C1110	30	110	Between	Kibera	Kibera	Kibera	Human	Human	Same	Human - Human	overall.jac.sim	0.0183824
A1030	C1111	30	111	Between	Kibera	Dagoretti South	Between subcounties	Human	Human	Same	Human - Human	overall.jac.sim	0.0074813
A1030	C1119	30	119	Between	Kibera	Dagoretti South	Between subcounties	Human	Human	Same	Human - Human	overall.jac.sim	0
A1030	C1120	30	120	Between	Kibera	Dagoretti South	Between subcounties	Human	Human	Same	Human - Human	overall.jac.sim	0.0489796
A1030	C2048	30	48	Between	Kibera	Kibera	Kibera	Human	Human	Same	Human - Human	overall.jac.sim	0.0193798
A1030	C2068	30	68	Between	Kibera	Dagoretti South	Between subcounties	Human	Human	Same	Human - Human	overall.jac.sim	0.0117994
A1030	C2084	30	84	Between	Kibera	Dagoretti South	Between subcounties	Human	Human	Same	Human - Human	overall.jac.sim	0.00414938
A1030	C2111	30	111	Between	Kibera	Dagoretti South	Between subcounties	Human	Human	Same	Human - Human	overall.jac.sim	0.012685
A1030	D1004	30	4	Between	Kibera	Kibera	Kibera	Human	Dog	Different	Human - Dog	overall.jac.sim	0.0127796
A1030	D1009	30	9	Between	Kibera	Kibera	Kibera	Human	Dog	Different	Human - Dog	overall.jac.sim	0.0411985
A1030	D1011	30	11	Between	Kibera	Kibera	Kibera	Human	Dog	Different	Human - Dog	overall.jac.sim	0.0311419
A1030	D1021	30	21	Between	Kibera	Kibera	Kibera	Human	Dog	Different	Human - Dog	overall.jac.sim	0.0401891
A1030	D1024	30	24	Between	Kibera	Kibera	Kibera	Human	Dog	Different	Human - Dog	overall.jac.sim	0.0160858
A1030	D1030	30	30	Within	Kibera	Kibera	Kibera	Human	Dog	Different	Human - Dog	overall.jac.sim	0.00909091
A1030	D1042	30	42	Between	Kibera	Kibera	Kibera	Human	Dog	Different	Human - Dog	overall.jac.sim	0.0131148
A1030	D1045	30	45	Between	Kibera	Kibera	Kibera	Human	Dog	Different	Human - Dog	overall.jac.sim	0.0516432
A1030	D1049	30	49	Between	Kibera	Kibera	Kibera	Human	Dog	Different	Human - Dog	overall.jac.sim	0.0425
A1030	D1057	30	57	Between	Kibera	Dagoretti South	Between subcounties	Human	Dog	Different	Human - Dog	overall.jac.sim	0.0457746
A1030	D1058	30	58	Between	Kibera	Dagoretti South	Between subcounties	Human	Dog	Different	Human - Dog	overall.jac.sim	0.0277078
A1030	D1060	30	60	Between	Kibera	Dagoretti South	Between subcounties	Human	Dog	Different	Human - Dog	overall.jac.sim	0.0306346
A1030	D1075	30	75	Between	Kibera	Dagoretti South	Between subcounties	Human	Dog	Different	Human - Dog	overall.jac.sim	0.037037
A1030	D1076	30	76	Between	Kibera	Dagoretti South	Between subcounties	Human	Dog	Different	Human - Dog	overall.jac.sim	0.0340909
A1030	D1093	30	93	Between	Kibera	Dagoretti South	Between subcounties	Human	Dog	Different	Human - Dog	overall.jac.sim	0.0606061
A1030	D1098	30	98	Between	Kibera	Dagoretti South	Between subcounties	Human	Dog	Different	Human - Dog	overall.jac.sim	0.0261097
A1030	D1109	30	109	Between	Kibera	Kibera	Kibera	Human	Dog	Different	Human - Dog	overall.jac.sim	0.0381232
A1030	O1004	30	4	Between	Kibera	Kibera	Kibera	Human	Human	Same	Human - Human	overall.jac.sim	0.0355191
A1030	O1005	30	5	Between	Kibera	Kibera	Kibera	Human	Human	Same	Human - Human	overall.jac.sim	0.0190476
A1030	O1009	30	9	Between	Kibera	Kibera	Kibera	Human	Human	Same	Human - Human	overall.jac.sim	0.0420712
A1030	O1011	30	11	Between	Kibera	Kibera	Kibera	Human	Human	Same	Human - Human	overall.jac.sim	0.0298013
A1030	O1019	30	19	Between	Kibera	Kibera	Kibera	Human	Human	Same	Human - Human	overall.jac.sim	0.0119048
A1030	O1020	30	20	Between	Kibera	Kibera	Kibera	Human	Human	Same	Human - Human	overall.jac.sim	0.014881
A1030	O1021	30	21	Between	Kibera	Kibera	Kibera	Human	Human	Same	Human - Human	overall.jac.sim	0.0191781
A1030	O1030	30	30	Within	Kibera	Kibera	Kibera	Human	Human	Same	Human - Human	overall.jac.sim	0.0364372
A1030	O1031	30	31	Between	Kibera	Kibera	Kibera	Human	Human	Same	Human - Human	overall.jac.sim	0.020339
A1030	O1033	30	33	Between	Kibera	Kibera	Kibera	Human	Human	Same	Human - Human	overall.jac.sim	0.0200803
[truncated: 148,259 more rows]

## Sheet: Stats
cat	mobility	mean_within	mean_between	p.value
Human - Human	overall.jac.sim	0.0756794	0.047802	2.42e-08
Human - Human	non.jac.sim	0.113815	0.0635316	1.34e-05
Human - Human	mob.jac.sim	0.115275	0.0662059	2.14e-05
Human - Poultry	overall.jac.sim	0.0504221	0.048926	0.489254
Human - Poultry	non.jac.sim	0.0720979	0.0673522	0.444903
Human - Poultry	mob.jac.sim	0.065468	0.0644596	0.937556
Human - Household soil	overall.jac.sim	0.0510135	0.0496865	0.701992
Human - Household soil	non.jac.sim	0.0696121	0.066026	0.888269
Human - Household soil	mob.jac.sim	0.0676943	0.0626773	0.590032
Human - Stored water	overall.jac.sim	0.0642571	0.0365455	0.00071337
Human - Stored water	non.jac.sim	0.103237	0.0506831	0.00095951
Human - Stored water	mob.jac.sim	0.097016	0.0545397	0.00329922
Human - Dog	overall.jac.sim	0.0539053	0.0506969	0.378212
Human - Dog	non.jac.sim	0.0717847	0.0702712	0.617289
Human - Dog	mob.jac.sim	0.064861	0.0621218	0.65037
Poultry - Dog	overall.jac.sim	0.0733286	0.0618059	0.0864027
Poultry - Dog	non.jac.sim	0.111379	0.0895143	0.0383292
Poultry - Dog	mob.jac.sim	0.0960305	0.0738605	0.0289367
Dog - Household soil	overall.jac.sim	0.0632968	0.0606312	0.403532
Dog - Household soil	non.jac.sim	0.0893999	0.0848343	0.435906
Dog - Household soil	mob.jac.sim	0.0651759	0.0734691	0.776193
Dog - Stored water	overall.jac.sim	0.042549	0.0432914	0.897119
Dog - Stored water	non.jac.sim	0.0565556	0.0644738	0.931305
Dog - Stored water	mob.jac.sim	0.0435933	0.0561661	0.903264
Poultry - Poultry	overall.jac.sim	0.0929396	0.0618369	6.33e-06
Poultry - Poultry	non.jac.sim	0.150945	0.0890409	6.37e-06
Poultry - Poultry	mob.jac.sim	0.144549	0.0829371	3.16e-06
Poultry - Household soil	overall.jac.sim	0.0638583	0.059665	0.614948
Poultry - Household soil	non.jac.sim	0.0943778	0.0822986	0.319657
Poultry - Household soil	mob.jac.sim	0.0847643	0.0750039	0.41618
Poultry - Stored water	overall.jac.sim	0.0452863	0.0412191	0.272072
Poultry - Stored water	non.jac.sim	0.0731413	0.0602427	0.124358
Poultry - Stored water	mob.jac.sim	0.0669864	0.0598372	0.936118
Stored water - Household soil	overall.jac.sim	0.0605685	0.0415444	0.016256
Stored water - Household soil	non.jac.sim	0.085445	0.0574571	0.047822
Stored water - Household soil	mob.jac.sim	0.0974877	0.0542053	0.00216144
