# Supplementary material for: Contaminated drinking water facilitates Escherichia coli strain-sharing within households in urban informal settlements
Source: Nat Microbiol. 2025 May 1;10(5):1198–209. doi: 10.1038/s41564-025-01986-w (PMC12055605; doi:10.1038/s41564-025-01986-w)
Supplement: Supplementary file 19 — Source data for Extended Data Fig. 9. [file 41564_2025_1986_MOESM19_ESM.csv]

iter	HH_type	variable	value				Comparison	wit_mean	bet_mean	p value
1	Within	rate.vs.overall	0.306051121				rate.vs.overall	0.6813429	0.1984427	3.50E-302
1	Between	rate.vs.overall	0.222741095				rate.vs.non	0.7000522	0.191131	0.00E+00
2	Within	rate.vs.overall	0.877097726				rate.vs.mob	0.7694167	0.3241317	8.76E-283
2	Between	rate.vs.overall	0.081148222
3	Within	rate.vs.overall	0.604637581
3	Between	rate.vs.overall	0.294594152
4	Within	rate.vs.overall	0.819378576
4	Between	rate.vs.overall	0.163663418
5	Within	rate.vs.overall	0.477738336
5	Between	rate.vs.overall	0.39098689
6	Within	rate.vs.overall	0.727804496
6	Between	rate.vs.overall	0.063998476
7	Within	rate.vs.overall	0.623597854
7	Between	rate.vs.overall	0.327326835
8	Within	rate.vs.overall	0.551086476
8	Between	rate.vs.overall	0.370970413
9	Within	rate.vs.overall	0.592647768
9	Between	rate.vs.overall	0.314657773
10	Within	rate.vs.overall	0.791254119
10	Between	rate.vs.overall	0.290096267
11	Within	rate.vs.overall	0.779799695
11	Between	rate.vs.overall	-0.173172348
12	Within	rate.vs.overall	0.623299235
12	Between	rate.vs.overall	0.39098689
13	Within	rate.vs.overall	0.841131989
13	Between	rate.vs.overall	0.094907075
14	Within	rate.vs.overall	0.529990966
14	Between	rate.vs.overall	0.124232337
15	Within	rate.vs.overall	0.862885403
15	Between	rate.vs.overall	0.200008117
16	Within	rate.vs.overall	0.608243762
16	Between	rate.vs.overall	0.259758522
17	Within	rate.vs.overall	0.696109232
17	Between	rate.vs.overall	0.162168743
18	Within	rate.vs.overall	0.84723908
18	Between	rate.vs.overall	0.406578556
19	Within	rate.vs.overall	0.717862646
19	Between	rate.vs.overall	0.403703097
20	Within	rate.vs.overall	0.630848992
20	Between	rate.vs.overall	0.407340062
21	Within	rate.vs.overall	0.638819935
21	Between	rate.vs.overall	0.153075056
22	Within	rate.vs.overall	0.688858095
22	Between	rate.vs.overall	-0.027028124
23	Within	rate.vs.overall	0.619908465
23	Between	rate.vs.overall	-0.101835015
24	Within	rate.vs.overall	0.725113784
24	Between	rate.vs.overall	0.409025608
25	Within	rate.vs.overall	0.8048763
25	Between	rate.vs.overall	0.296928723
26	Within	rate.vs.overall	0.638228558
26	Between	rate.vs.overall	0.010910895
27	Within	rate.vs.overall	0.641960889
27	Between	rate.vs.overall	0.154349267
28	Within	rate.vs.overall	0.477738336
28	Between	rate.vs.overall	-0.098198051
29	Within	rate.vs.overall	0.761395473
29	Between	rate.vs.overall	0.317215779
30	Within	rate.vs.overall	0.522526305
30	Between	rate.vs.overall	-0.079412043
31	Within	rate.vs.overall	0.725113784
31	Between	rate.vs.overall	0.399049324
32	Within	rate.vs.overall	0.888294718
32	Between	rate.vs.overall	0.294594152
33	Within	rate.vs.overall	0.63810013
33	Between	rate.vs.overall	0.304090017
34	Within	rate.vs.overall	0.735269157
34	Between	rate.vs.overall	0.003636965
35	Within	rate.vs.overall	0.768620611
35	Between	rate.vs.overall	0.169222822
36	Within	rate.vs.overall	0.709617723
36	Between	rate.vs.overall	0.099591
37	Within	rate.vs.overall	0.710611508
37	Between	rate.vs.overall	0.319585049
38	Within	rate.vs.overall	0.772592465
38	Between	rate.vs.overall	0.192759136
39	Within	rate.vs.overall	0.797625162
39	Between	rate.vs.overall	-0.429161851
40	Within	rate.vs.overall	0.928145643
40	Between	rate.vs.overall	0.277488739
41	Within	rate.vs.overall	0.324712775
41	Between	rate.vs.overall	0.021821789
42	Within	rate.vs.overall	0.725113784
42	Between	rate.vs.overall	0.350109312
43	Within	rate.vs.overall	0.696109232
43	Between	rate.vs.overall	0.276409328
44	Within	rate.vs.overall	0.709142842
44	Between	rate.vs.overall	-0.066394
45	Within	rate.vs.overall	0.584849771
45	Between	rate.vs.overall	0.009221389
46	Within	rate.vs.overall	0.768860134
46	Between	rate.vs.overall	0.293640068
47	Within	rate.vs.overall	0.574778935
47	Between	rate.vs.overall	-0.047280543
48	Within	rate.vs.overall	0.470273674
48	Between	rate.vs.overall	-0.060436722
49	Within	rate.vs.overall	0.819378576
49	Between	rate.vs.overall	0.154919334
50	Within	rate.vs.overall	0.764203701
50	Between	rate.vs.overall	0.052704628
51	Within	rate.vs.overall	0.686748858
51	Between	rate.vs.overall	0.217624779
52	Within	rate.vs.overall	0.812127438
52	Between	rate.vs.overall	0.265576001
53	Within	rate.vs.overall	0.593440589
53	Between	rate.vs.overall	0.145478593
54	Within	rate.vs.overall	0.733011713
54	Between	rate.vs.overall	0.138204664
55	Within	rate.vs.overall	0.5365842
55	Between	rate.vs.overall	0.353873929
56	Within	rate.vs.overall	0.709617723
56	Between	rate.vs.overall	-0.152752523
57	Within	rate.vs.overall	0.754118335
57	Between	rate.vs.overall	-0.174574312
58	Within	rate.vs.overall	0.848383127
58	Between	rate.vs.overall	0.161878499
59	Within	rate.vs.overall	0.63810013
59	Between	rate.vs.overall	0.290957187
60	Within	rate.vs.overall	0.717862646
60	Between	rate.vs.overall	0.276409328
61	Within	rate.vs.overall	0.675551865
61	Between	rate.vs.overall	0.181989367
62	Within	rate.vs.overall	0.783122887
62	Between	rate.vs.overall	0.402052557
63	Within	rate.vs.overall	0.776324796
63	Between	rate.vs.overall	0.101644639
64	Within	rate.vs.overall	0.841131989
64	Between	rate.vs.overall	0.440460103
65	Within	rate.vs.overall	0.819378576
65	Between	rate.vs.overall	0.109173872
66	Within	rate.vs.overall	0.645693219
66	Between	rate.vs.overall	0.130930734
67	Within	rate.vs.overall	0.89949171
67	Between	rate.vs.overall	0.436053732
68	Within	rate.vs.overall	0.761369473
68	Between	rate.vs.overall	-0.037646163
69	Within	rate.vs.overall	0.686223732
69	Between	rate.vs.overall	0.100717713
70	Within	rate.vs.overall	0.688858095
70	Between	rate.vs.overall	-0.079303945
71	Within	rate.vs.overall	0.862168403
71	Between	rate.vs.overall	0.143853667
72	Within	rate.vs.overall	0.373233075
72	Between	rate.vs.overall	0.110656667
73	Within	rate.vs.overall	0.74646615
73	Between	rate.vs.overall	0.583515521
74	Within	rate.vs.overall	0.561455781
74	Between	rate.vs.overall	0.124232337
75	Within	rate.vs.overall	0.63810013
75	Between	rate.vs.overall	0.130930734
76	Within	rate.vs.overall	0.592647768
76	Between	rate.vs.overall	0.331286231
77	Within	rate.vs.overall	0.601844441
77	Between	rate.vs.overall	0.287320222
78	Within	rate.vs.overall	0.559849612
78	Between	rate.vs.overall	0.2130567
79	Within	rate.vs.overall	0.541187959
79	Between	rate.vs.overall	0.037646163
80	Within	rate.vs.overall	0.428889832
80	Between	rate.vs.overall	0.247133223
81	Within	rate.vs.overall	0.630763896
81	Between	rate.vs.overall	-0.289551612
82	Within	rate.vs.overall	0.928145643
82	Between	rate.vs.overall	0.4630478
83	Within	rate.vs.overall	0.391561443
83	Between	rate.vs.overall	0.35496936
84	Within	rate.vs.overall	0.608369912
84	Between	rate.vs.overall	0.534575509
85	Within	rate.vs.overall	0.735269157
85	Between	rate.vs.overall	0.200033066
86	Within	rate.vs.overall	0.54865262
86	Between	rate.vs.overall	-0.023242549
87	Within	rate.vs.overall	0.616346716
87	Between	rate.vs.overall	0.511987812
88	Within	rate.vs.overall	0.619750683
88	Between	rate.vs.overall	-0.007529233
89	Within	rate.vs.overall	0.74646615
89	Between	rate.vs.overall	0.470290835
90	Within	rate.vs.overall	0.732364922
90	Between	rate.vs.overall	0.532641749
91	Within	rate.vs.overall	0.90639223
91	Between	rate.vs.overall	0.480079359
92	Within	rate.vs.overall	0.5365842
92	Between	rate.vs.overall	0.181848242
93	Within	rate.vs.overall	0.75553986
93	Between	rate.vs.overall	-0.092213889
94	Within	rate.vs.overall	0.696109232
94	Between	rate.vs.overall	0.39098689
95	Within	rate.vs.overall	0.436687829
95	Between	rate.vs.overall	0.095902445
96	Within	rate.vs.overall	0.764203701
96	Between	rate.vs.overall	0.326437168
97	Within	rate.vs.overall	0.779799695
97	Between	rate.vs.overall	0.24160039
98	Within	rate.vs.overall	0.854703741
98	Between	rate.vs.overall	0.349148624
99	Within	rate.vs.overall	0.828577426
99	Between	rate.vs.overall	0.031352722
100	Within	rate.vs.overall	0.574778935
100	Between	rate.vs.overall	-0.017431912
101	Within	rate.vs.overall	0.470273674
101	Between	rate.vs.overall	0.410343173
102	Within	rate.vs.overall	0.725113784
102	Between	rate.vs.overall	-0.007747516
103	Within	rate.vs.overall	0.572839889
103	Between	rate.vs.overall	0.500693963
104	Within	rate.vs.overall	0.630848992
104	Between	rate.vs.overall	0.063998476
105	Within	rate.vs.overall	0.686223732
105	Between	rate.vs.overall	0.04261134
106	Within	rate.vs.overall	0.530263793
106	Between	rate.vs.overall	0.125897141
107	Within	rate.vs.overall	0.678425735
107	Between	rate.vs.overall	0.361478446
108	Within	rate.vs.overall	0.335909767
108	Between	rate.vs.overall	-0.229659545
109	Within	rate.vs.overall	0.855634265
109	Between	rate.vs.overall	0.318300071
110	Within	rate.vs.overall	0.740561791
110	Between	rate.vs.overall	0.256354612
111	Within	rate.vs.overall	0.690481188
111	Between	rate.vs.overall	0.142009389
112	Within	rate.vs.overall	0.701678181
112	Between	rate.vs.overall	0.207246062
113	Within	rate.vs.overall	0.49639999
113	Between	rate.vs.overall	0.31246315
114	Within	rate.vs.overall	0.828577426
114	Between	rate.vs.overall	0.026352314
115	Within	rate.vs.overall	0.477738336
115	Between	rate.vs.overall	-0.025458754
116	Within	rate.vs.overall	0.839774418
116	Between	rate.vs.overall	-0.135526185
117	Within	rate.vs.overall	0.630763896
117	Between	rate.vs.overall	0.387755475
118	Within	rate.vs.overall	0.757203629
118	Between	rate.vs.overall	0.189814151
119	Within	rate.vs.overall	0.601844441
119	Between	rate.vs.overall	0.195760046
120	Within	rate.vs.overall	0.833880851
120	Between	rate.vs.overall	0.392831168
121	Within	rate.vs.overall	0.928145643
121	Between	rate.vs.overall	0.287707334
122	Within	rate.vs.overall	0.768620611
122	Between	rate.vs.overall	0.007377111
123	Within	rate.vs.overall	0.395627059
123	Between	rate.vs.overall	0.142009389
124	Within	rate.vs.overall	0.584849771
124	Between	rate.vs.overall	0.274816987
125	Within	rate.vs.overall	0.761369473
125	Between	rate.vs.overall	0.443545311
126	Within	rate.vs.overall	0.790374024
126	Between	rate.vs.overall	0.165643116
127	Within	rate.vs.overall	0.694021729
127	Between	rate.vs.overall	-0.071664526
128	Within	rate.vs.overall	0.709617723
128	Between	rate.vs.overall	0.37269701
129	Within	rate.vs.overall	0.742733819
129	Between	rate.vs.overall	-0.027116307
130	Within	rate.vs.overall	0.790374024
130	Between	rate.vs.overall	-0.057172611
131	Within	rate.vs.overall	0.819378576
131	Between	rate.vs.overall	-0.058191437
132	Within	rate.vs.overall	0.819378576
132	Between	rate.vs.overall	0.247313609
133	Within	rate.vs.overall	0.655031744
133	Between	rate.vs.overall	0.209182941
134	Within	rate.vs.overall	0.686748858
134	Between	rate.vs.overall	-0.040291148
135	Within	rate.vs.overall	0.826587677
135	Between	rate.vs.overall	0.35496936
136	Within	rate.vs.overall	0.877097726
136	Between	rate.vs.overall	0.381881308
137	Within	rate.vs.overall	0.549180654
137	Between	rate.vs.overall	0.532641749
138	Within	rate.vs.overall	0.891889954
138	Between	rate.vs.overall	0.185339282
139	Within	rate.vs.overall	0.675551865
139	Between	rate.vs.overall	0.294125382
140	Within	rate.vs.overall	0.619566904
140	Between	rate.vs.overall	-0.162296445
141	Within	rate.vs.overall	0.659853543
141	Between	rate.vs.overall	0.296928723
142	Within	rate.vs.overall	0.746867197
142	Between	rate.vs.overall	0.445063107
143	Within	rate.vs.overall	0.873365395
143	Between	rate.vs.overall	0.12046772
144	Within	rate.vs.overall	0.627031566
144	Between	rate.vs.overall	-0.040574111
145	Within	rate.vs.overall	0.794986449
145	Between	rate.vs.overall	0.218867337
146	Within	rate.vs.overall	0.553657784
146	Between	rate.vs.overall	0.020287056
147	Within	rate.vs.overall	0.668087204
147	Between	rate.vs.overall	0.319060057
148	Within	rate.vs.overall	0.369500744
148	Between	rate.vs.overall	0.042418389
149	Within	rate.vs.overall	0.674355819
149	Between	rate.vs.overall	0.451848057
150	Within	rate.vs.overall	0.459076682
150	Between	rate.vs.overall	0.271108834
151	Within	rate.vs.overall	0.843506749
151	Between	rate.vs.overall	0.609867834
152	Within	rate.vs.overall	0.8048763
152	Between	rate.vs.overall	-0.243444667
153	Within	rate.vs.overall	0.449570546
153	Between	rate.vs.overall	-0.004029115
154	Within	rate.vs.overall	0.355305754
154	Between	rate.vs.overall	0.236067556
155	Within	rate.vs.overall	0.637381684
155	Between	rate.vs.overall	0.044262667
156	Within	rate.vs.overall	0.619566904
156	Between	rate.vs.overall	0.23276575
157	Within	rate.vs.overall	0.688858095
157	Between	rate.vs.overall	0.27697371
158	Within	rate.vs.overall	0.514667799
158	Between	rate.vs.overall	0.069727647
159	Within	rate.vs.overall	0.627031566
159	Between	rate.vs.overall	-0.144582707
160	Within	rate.vs.overall	0.705410511
160	Between	rate.vs.overall	-0.166571602
161	Within	rate.vs.overall	0.667104681
161	Between	rate.vs.overall	0.0829925
162	Within	rate.vs.overall	0.731536827
162	Between	rate.vs.overall	0.245983644
163	Within	rate.vs.overall	0.343111866
163	Between	rate.vs.overall	0.32459289
164	Within	rate.vs.overall	0.656890212
164	Between	rate.vs.overall	0.210943961
165	Within	rate.vs.overall	0.584849771
165	Between	rate.vs.overall	0.176255997
166	Within	rate.vs.overall	0.362556892
166	Between	rate.vs.overall	0.296928723
167	Within	rate.vs.overall	0.656890212
167	Between	rate.vs.overall	-0.035041278
168	Within	rate.vs.overall	0.791254119
168	Between	rate.vs.overall	0.319992382
169	Within	rate.vs.overall	0.776324796
169	Between	rate.vs.overall	0.165643116
170	Within	rate.vs.overall	0.530263793
170	Between	rate.vs.overall	0.362196389
171	Within	rate.vs.overall	0.710611508
171	Between	rate.vs.overall	0.075292325
172	Within	rate.vs.overall	0.683016527
172	Between	rate.vs.overall	0.184466197
173	Within	rate.vs.overall	0.442319408
173	Between	rate.vs.overall	0.040291148
174	Within	rate.vs.overall	0.657352601
174	Between	rate.vs.overall	0.048940011
175	Within	rate.vs.overall	0.148161942
175	Between	rate.vs.overall	0.184466197
176	Within	rate.vs.overall	0.833880851
176	Between	rate.vs.overall	0.400066132
177	Within	rate.vs.overall	0.75019848
177	Between	rate.vs.overall	-0.001936879
178	Within	rate.vs.overall	0.623597854
178	Between	rate.vs.overall	0.254587539
179	Within	rate.vs.overall	0.910688703
179	Between	rate.vs.overall	0.389155238
180	Within	rate.vs.overall	0.725113784
180	Between	rate.vs.overall	0.204714834
181	Within	rate.vs.overall	0.892027049
181	Between	rate.vs.overall	0.455518568
182	Within	rate.vs.overall	0.870136541
182	Between	rate.vs.overall	0.214993579
183	Within	rate.vs.overall	0.920894505
183	Between	rate.vs.overall	0.378244343
184	Within	rate.vs.overall	0.880830057
184	Between	rate.vs.overall	0.323689871
185	Within	rate.vs.overall	0.696109232
185	Between	rate.vs.overall	-0.0165985
186	Within	rate.vs.overall	0.725113784
186	Between	rate.vs.overall	0.466602279
187	Within	rate.vs.overall	0.216475183
187	Between	rate.vs.overall	0.319992382
188	Within	rate.vs.overall	0.466541344
188	Between	rate.vs.overall	0.520085972
189	Within	rate.vs.overall	0.675551865
189	Between	rate.vs.overall	0.169407732
190	Within	rate.vs.overall	0.731536827
190	Between	rate.vs.overall	0.3309638
191	Within	rate.vs.overall	0.615834573
191	Between	rate.vs.overall	0.265921578
192	Within	rate.vs.overall	0.709142842
192	Between	rate.vs.overall	0.089096438
193	Within	rate.vs.overall	0.797625162
193	Between	rate.vs.overall	0.011065667
194	Within	rate.vs.overall	0.529333062
194	Between	rate.vs.overall	0.398364001
195	Within	rate.vs.overall	0.405495841
195	Between	rate.vs.overall	0.500693963
196	Within	rate.vs.overall	0.858436072
196	Between	rate.vs.overall	0.210818511
197	Within	rate.vs.overall	0.772001698
197	Between	rate.vs.overall	0.30799439
198	Within	rate.vs.overall	0.559849612
198	Between	rate.vs.overall	-0.032732684
199	Within	rate.vs.overall	0.593440589
199	Between	rate.vs.overall	0.176936964
200	Within	rate.vs.overall	0.834385674
200	Between	rate.vs.overall	0.059016889
201	Within	rate.vs.overall	0.783789457
201	Between	rate.vs.overall	0.143853667
202	Within	rate.vs.overall	0.802451111
202	Between	rate.vs.overall	0.276409328
203	Within	rate.vs.overall	0.725113784
203	Between	rate.vs.overall	0.233406208
204	Within	rate.vs.overall	0.810991683
204	Between	rate.vs.overall	0.174319118
205	Within	rate.vs.overall	0.54865262
205	Between	rate.vs.overall	0.348568501
206	Within	rate.vs.overall	0.688858095
206	Between	rate.vs.overall	-0.10547198
207	Within	rate.vs.overall	0.732364922
207	Between	rate.vs.overall	0.478106265
208	Within	rate.vs.overall	0.8048763
208	Between	rate.vs.overall	0.569442452
209	Within	rate.vs.overall	0.574778935
209	Between	rate.vs.overall	0.202870556
210	Within	rate.vs.overall	0.727804496
210	Between	rate.vs.overall	0.389155238
211	Within	rate.vs.overall	0.647233747
211	Between	rate.vs.overall	-0.278910589
212	Within	rate.vs.overall	0.710611508
212	Between	rate.vs.overall	0.221630616
213	Within	rate.vs.overall	0.891889954
213	Between	rate.vs.overall	0.323458808
214	Within	rate.vs.overall	0.696109232
214	Between	rate.vs.overall	0.075292325
215	Within	rate.vs.overall	0.742733819
215	Between	rate.vs.overall	0.271052371
216	Within	rate.vs.overall	0.569253777
216	Between	rate.vs.overall	-0.051639778
217	Within	rate.vs.overall	0.732364922
217	Between	rate.vs.overall	0.090924121
218	Within	rate.vs.overall	0.623597854
218	Between	rate.vs.overall	0.151230778
219	Within	rate.vs.overall	0.544920289
219	Between	rate.vs.overall	0.33823773
220	Within	rate.vs.overall	0.733011713
220	Between	rate.vs.overall	0.131761569
221	Within	rate.vs.overall	0.772592465
221	Between	rate.vs.overall	0.272772363
222	Within	rate.vs.overall	0.732364922
222	Between	rate.vs.overall	0.360059519
223	Within	rate.vs.overall	0.8048763
223	Between	rate.vs.overall	0.407340062
224	Within	rate.vs.overall	0.601844441
224	Between	rate.vs.overall	0.49316473
225	Within	rate.vs.overall	0.171555933
225	Between	rate.vs.overall	0.0914273
226	Within	rate.vs.overall	0.638228558
226	Between	rate.vs.overall	-0.145697945
227	Within	rate.vs.overall	0.46008182
227	Between	rate.vs.overall	0.188116334
228	Within	rate.vs.overall	0.374303854
228	Between	rate.vs.overall	-0.069102332
229	Within	rate.vs.overall	0.682315358
229	Between	rate.vs.overall	0.033197
230	Within	rate.vs.overall	0.787597692
230	Between	rate.vs.overall	0.043643578
231	Within	rate.vs.overall	0.589708258
231	Between	rate.vs.overall	0.163663418
232	Within	rate.vs.overall	0.474006005
232	Between	rate.vs.overall	0.485045057
233	Within	rate.vs.overall	0.762804666
233	Between	rate.vs.overall	0.408681487
234	Within	rate.vs.overall	0.655031744
234	Between	rate.vs.overall	0.12783402
235	Within	rate.vs.overall	0.819378576
235	Between	rate.vs.overall	0.363696484
236	Within	rate.vs.overall	0.653157881
236	Between	rate.vs.overall	0.170937347
237	Within	rate.vs.overall	0.34710676
237	Between	rate.vs.overall	0.094561086
238	Within	rate.vs.overall	0.775871749
238	Between	rate.vs.overall	0.215780501
239	Within	rate.vs.overall	0.877387678
239	Between	rate.vs.overall	0.170937347
240	Within	rate.vs.overall	0.783122887
240	Between	rate.vs.overall	0.267289314
241	Within	rate.vs.overall	0.511329313
241	Between	rate.vs.overall	0.069102332
242	Within	rate.vs.overall	0.74080971
242	Between	rate.vs.overall	0.135526185
243	Within	rate.vs.overall	0.710611508
243	Between	rate.vs.overall	0.322535612
244	Within	rate.vs.overall	0.466541344
244	Between	rate.vs.overall	-0.041410779
245	Within	rate.vs.overall	0.906956372
245	Between	rate.vs.overall	0.492422168
246	Within	rate.vs.overall	0.935396781
246	Between	rate.vs.overall	0.135140619
247	Within	rate.vs.overall	0.848383127
247	Between	rate.vs.overall	0.196396101
248	Within	rate.vs.overall	0.601844441
248	Between	rate.vs.overall	0.110656667
249	Within	rate.vs.overall	0.70336037
249	Between	rate.vs.overall	0.237170825
250	Within	rate.vs.overall	0.739616059
250	Between	rate.vs.overall	0.250950574
251	Within	rate.vs.overall	0.668087204
251	Between	rate.vs.overall	0.124902559
252	Within	rate.vs.overall	0.16641838
252	Between	rate.vs.overall	0.176255997
253	Within	rate.vs.overall	0.742733819
253	Between	rate.vs.overall	0.254587539
254	Within	rate.vs.overall	0.79871878
254	Between	rate.vs.overall	0.379921223
255	Within	rate.vs.overall	0.877097726
255	Between	rate.vs.overall	-0.03401946
256	Within	rate.vs.overall	0.586624789
256	Between	rate.vs.overall	0.278581603
257	Within	rate.vs.overall	0.397697845
257	Between	rate.vs.overall	0
258	Within	rate.vs.overall	0.505335172
258	Between	rate.vs.overall	0.03011693
259	Within	rate.vs.overall	0.592647768
259	Between	rate.vs.overall	0.180739223
260	Within	rate.vs.overall	0.828577426
260	Between	rate.vs.overall	0.214580925
261	Within	rate.vs.overall	0.869633064
261	Between	rate.vs.overall	0.091895621
262	Within	rate.vs.overall	0.772592465
262	Between	rate.vs.overall	-0.037646163
263	Within	rate.vs.overall	0.660622542
263	Between	rate.vs.overall	0.389155238
264	Within	rate.vs.overall	0.63810013
264	Between	rate.vs.overall	0.29139589
265	Within	rate.vs.overall	0.696109232
265	Between	rate.vs.overall	0.06023386
266	Within	rate.vs.overall	0.627031566
266	Between	rate.vs.overall	0.092970196
267	Within	rate.vs.overall	0.884562387
267	Between	rate.vs.overall	0.417872405
268	Within	rate.vs.overall	0.69602769
268	Between	rate.vs.overall	0.172382239
269	Within	rate.vs.overall	0.828577426
269	Between	rate.vs.overall	0.494627218
270	Within	rate.vs.overall	0.709617723
270	Between	rate.vs.overall	-0.041410779
271	Within	rate.vs.overall	0.74080971
271	Between	rate.vs.overall	0.389312697
272	Within	rate.vs.overall	0.710611508
272	Between	rate.vs.overall	0.181310167
273	Within	rate.vs.overall	0.493077373
273	Between	rate.vs.overall	0.201809992
274	Within	rate.vs.overall	0.503864651
274	Between	rate.vs.overall	-0.108812389
275	Within	rate.vs.overall	0.655031744
275	Between	rate.vs.overall	0.142009389
276	Within	rate.vs.overall	0.366505857
276	Between	rate.vs.overall	0.451292827
277	Within	rate.vs.overall	0.683016527
277	Between	rate.vs.overall	0.13153687
278	Within	rate.vs.overall	0.601844441
278	Between	rate.vs.overall	0.353873929
279	Within	rate.vs.overall	0.574778935
279	Between	rate.vs.overall	0.407340062
280	Within	rate.vs.overall	0.585975927
280	Between	rate.vs.overall	0.259758522
281	Within	rate.vs.overall	0.674355819
281	Between	rate.vs.overall	0.184427778
282	Within	rate.vs.overall	0.694021729
282	Between	rate.vs.overall	-0.050917508
283	Within	rate.vs.overall	0.717862646
283	Between	rate.vs.overall	0.293640068
284	Within	rate.vs.overall	0.559849612
284	Between	rate.vs.overall	0.256354612
285	Within	rate.vs.overall	0.710611508
285	Between	rate.vs.overall	0.250950574
286	Within	rate.vs.overall	0.710611508
286	Between	rate.vs.overall	0.090369611
287	Within	rate.vs.overall	0.492667659
287	Between	rate.vs.overall	0.047280543
288	Within	rate.vs.overall	0.848383127
288	Between	rate.vs.overall	0.302183612
289	Within	rate.vs.overall	0.797625162
289	Between	rate.vs.overall	0.278581603
290	Within	rate.vs.overall	0.833880851
290	Between	rate.vs.overall	0.496929347
291	Within	rate.vs.overall	0.791254119
291	Between	rate.vs.overall	0.462914102
292	Within	rate.vs.overall	0.803193686
292	Between	rate.vs.overall	0.544263024
293	Within	rate.vs.overall	0.74080971
293	Between	rate.vs.overall	0.244700057
294	Within	rate.vs.overall	0.328445106
294	Between	rate.vs.overall	0.0497955
295	Within	rate.vs.overall	0.884562387
295	Between	rate.vs.overall	0.264875614
296	Within	rate.vs.overall	0.652602405
296	Between	rate.vs.overall	0.361478446
297	Within	rate.vs.overall	0.794986449
297	Between	rate.vs.overall	-0.105409255
298	Within	rate.vs.overall	0.899141092
298	Between	rate.vs.overall	0.160760964
299	Within	rate.vs.overall	0.949899057
299	Between	rate.vs.overall	0.356422554
300	Within	rate.vs.overall	0.604637581
300	Between	rate.vs.overall	0.263731723
301	Within	rate.vs.overall	0.826629714
301	Between	rate.vs.overall	0.338815464
302	Within	rate.vs.overall	0.561455781
302	Between	rate.vs.overall	0.421637021
303	Within	rate.vs.overall	0.850971411
303	Between	rate.vs.overall	0.156389488
304	Within	rate.vs.overall	0.74646615
304	Between	rate.vs.overall	0.222112359
305	Within	rate.vs.overall	0.850971411
305	Between	rate.vs.overall	0.429161851
306	Within	rate.vs.overall	0.783122887
306	Between	rate.vs.overall	0.490577891
307	Within	rate.vs.overall	0.432950367
307	Between	rate.vs.overall	0.30799439
308	Within	rate.vs.overall	0.572839889
308	Between	rate.vs.overall	0.087159559
309	Within	rate.vs.overall	0.701678181
309	Between	rate.vs.overall	-0.075292325
310	Within	rate.vs.overall	0.428889832
310	Between	rate.vs.overall	0.185485207
311	Within	rate.vs.overall	0.833880851
311	Between	rate.vs.overall	0.291903738
312	Within	rate.vs.overall	0.812127438
312	Between	rate.vs.overall	-0.112938488
313	Within	rate.vs.overall	0.761395473
313	Between	rate.vs.overall	0.323689871
314	Within	rate.vs.overall	0.81878968
314	Between	rate.vs.overall	0.038729833
315	Within	rate.vs.overall	0.810443201
315	Between	rate.vs.overall	0.178894945
316	Within	rate.vs.overall	0.724072165
316	Between	rate.vs.overall	0.507176391
317	Within	rate.vs.overall	0.492667659
317	Between	rate.vs.overall	0.069102332
318	Within	rate.vs.overall	0.832309757
318	Between	rate.vs.overall	0.184427778
319	Within	rate.vs.overall	0.561455781
319	Between	rate.vs.overall	0.084611411
320	Within	rate.vs.overall	0.612102243
320	Between	rate.vs.overall	0.188116334
321	Within	rate.vs.overall	0.694021729
321	Between	rate.vs.overall	0.230534723
322	Within	rate.vs.overall	0.572077554
322	Between	rate.vs.overall	0.304933917
323	Within	rate.vs.overall	0.717862646
323	Between	rate.vs.overall	0.40758539
324	Within	rate.vs.overall	0.60090525
324	Between	rate.vs.overall	0.225876976
325	Within	rate.vs.overall	0.681606957
325	Between	rate.vs.overall	0.19180489
326	Within	rate.vs.overall	0.70336037
326	Between	rate.vs.overall	0.214580925
327	Within	rate.vs.overall	0.746867197
327	Between	rate.vs.overall	0.326139361
328	Within	rate.vs.overall	0.906956372
328	Between	rate.vs.overall	0.094561086
329	Within	rate.vs.overall	0.591146805
329	Between	rate.vs.overall	0.184466197
330	Within	rate.vs.overall	0.436687829
330	Between	rate.vs.overall	0.290531863
331	Within	rate.vs.overall	0.735269157
331	Between	rate.vs.overall	0.272083114
332	Within	rate.vs.overall	0.660622542
332	Between	rate.vs.overall	0.272953112
333	Within	rate.vs.overall	0.506869802
333	Between	rate.vs.overall	0.112500945
334	Within	rate.vs.overall	0.561455781
334	Between	rate.vs.overall	0.410343173
335	Within	rate.vs.overall	0.475677814
335	Between	rate.vs.overall	0.228690445
336	Within	rate.vs.overall	0.906956372
336	Between	rate.vs.overall	0.270281239
337	Within	rate.vs.overall	0.768620611
337	Between	rate.vs.overall	0.250950574
338	Within	rate.vs.overall	0.802451111
338	Between	rate.vs.overall	0.169673556
339	Within	rate.vs.overall	0.891889954
339	Between	rate.vs.overall	0.344879946
340	Within	rate.vs.overall	0.906956372
340	Between	rate.vs.overall	0.181848242
341	Within	rate.vs.overall	0.645351268
341	Between	rate.vs.overall	0.459283184
342	Within	rate.vs.overall	0.855634265
342	Between	rate.vs.overall	0.334600765
343	Within	rate.vs.overall	0.716607504
343	Between	rate.vs.overall	0.52328166
344	Within	rate.vs.overall	0.600445765
344	Between	rate.vs.overall	0.146820034
345	Within	rate.vs.overall	0.733011713
345	Between	rate.vs.overall	0.352785589
346	Within	rate.vs.overall	0.836042088
346	Between	rate.vs.overall	0.432798816
347	Within	rate.vs.overall	0.756405704
347	Between	rate.vs.overall	0.593857446
348	Within	rate.vs.overall	0.647233747
348	Between	rate.vs.overall	0.421637021
349	Within	rate.vs.overall	0.74080971
349	Between	rate.vs.overall	-0.31246315
350	Within	rate.vs.overall	0.638228558
350	Between	rate.vs.overall	0.168508481
351	Within	rate.vs.overall	0.638228558
351	Between	rate.vs.overall	-0.101644639
352	Within	rate.vs.overall	0.511329313
352	Between	rate.vs.overall	-0.075292325
353	Within	rate.vs.overall	0.690636277
353	Between	rate.vs.overall	-0.044262667
354	Within	rate.vs.overall	0.761369473
354	Between	rate.vs.overall	0.252666056
355	Within	rate.vs.overall	0.828577426
355	Between	rate.vs.overall	0.09035079
356	Within	rate.vs.overall	0.888971653
356	Between	rate.vs.overall	0.327521615
357	Within	rate.vs.overall	0.870136541
357	Between	rate.vs.overall	0.474341649
358	Within	rate.vs.overall	0.812127438
358	Between	rate.vs.overall	-0.018442778
359	Within	rate.vs.overall	0.725113784
359	Between	rate.vs.overall	0.290957187
360	Within	rate.vs.overall	0.780057126
360	Between	rate.vs.overall	0.163663418
361	Within	rate.vs.overall	0.880830057
361	Between	rate.vs.overall	0.631422583
362	Within	rate.vs.overall	0.652602405
362	Between	rate.vs.overall	0.464850981
363	Within	rate.vs.overall	0.715096942
363	Between	rate.vs.overall	-0.116382875
364	Within	rate.vs.overall	0.485202997
364	Between	rate.vs.overall	0.018823081
365	Within	rate.vs.overall	0.797625162
365	Between	rate.vs.overall	0.254064364
366	Within	rate.vs.overall	0.862885403
366	Between	rate.vs.overall	0.331286231
367	Within	rate.vs.overall	0.500328511
367	Between	rate.vs.overall	0.094115407
368	Within	rate.vs.overall	0.813648103
368	Between	rate.vs.overall	0.272953112
369	Within	rate.vs.overall	0.630763896
369	Between	rate.vs.overall	0.309900654
370	Within	rate.vs.overall	0.839774418
370	Between	rate.vs.overall	0.207215616
371	Within	rate.vs.overall	0.567314274
371	Between	rate.vs.overall	-0.180701581
372	Within	rate.vs.overall	0.870136541
372	Between	rate.vs.overall	0.189960612
373	Within	rate.vs.overall	0.958398737
373	Between	rate.vs.overall	0.152752523
374	Within	rate.vs.overall	0.507579649
374	Between	rate.vs.overall	0.020287056
375	Within	rate.vs.overall	0.652602405
375	Between	rate.vs.overall	0.046485098
376	Within	rate.vs.overall	0.709617723
376	Between	rate.vs.overall	0.022131333
377	Within	rate.vs.overall	0.717862646
377	Between	rate.vs.overall	0.086586174
378	Within	rate.vs.overall	0.276192475
378	Between	rate.vs.overall	0.210247667
379	Within	rate.vs.overall	0.854703741
379	Between	rate.vs.overall	0.34258008
380	Within	rate.vs.overall	0.681606957
380	Between	rate.vs.overall	0.145697945
381	Within	rate.vs.overall	0.630848992
381	Between	rate.vs.overall	-0.170097302
382	Within	rate.vs.overall	0.787597692
382	Between	rate.vs.overall	0.036369648
383	Within	rate.vs.overall	0.645693219
383	Between	rate.vs.overall	0.280046292
384	Within	rate.vs.overall	0.69794585
384	Between	rate.vs.overall	0.158113883
385	Within	rate.vs.overall	0.731536827
385	Between	rate.vs.overall	0.294125382
386	Within	rate.vs.overall	0.772001698
386	Between	rate.vs.overall	0.132960789
387	Within	rate.vs.overall	0.410556382
387	Between	rate.vs.overall	0.271052371
388	Within	rate.vs.overall	0.761369473
388	Between	rate.vs.overall	0.408681487
389	Within	rate.vs.overall	0.742733819
389	Between	rate.vs.overall	0.323689871
390	Within	rate.vs.overall	0.710611508
390	Between	rate.vs.overall	0.079303945
391	Within	rate.vs.overall	0.679284196
391	Between	rate.vs.overall	0.259758522
392	Within	rate.vs.overall	0.681606957
392	Between	rate.vs.overall	0.312778976
393	Within	rate.vs.overall	0.616346716
393	Between	rate.vs.overall	0.116212745
394	Within	rate.vs.overall	0.653192141
394	Between	rate.vs.overall	0.293640068
395	Within	rate.vs.overall	0.854703741
395	Between	rate.vs.overall	0.283683257
396	Within	rate.vs.overall	0.809915772
396	Between	rate.vs.overall	0.285863057
397	Within	rate.vs.overall	0.720339834
397	Between	rate.vs.overall	-0.012909944
398	Within	rate.vs.overall	0.623839756
398	Between	rate.vs.overall	0.298773001
399	Within	rate.vs.overall	0.779799695
399	Between	rate.vs.overall	0.123566612
400	Within	rate.vs.overall	0.84723908
400	Between	rate.vs.overall	0.243676644
401	Within	rate.vs.overall	0.862885403
401	Between	rate.vs.overall	0.407340062
402	Within	rate.vs.overall	0.499071805
402	Between	rate.vs.overall	0.123656804
403	Within	rate.vs.overall	0.384430067
403	Between	rate.vs.overall	0.199524662
404	Within	rate.vs.overall	0.418021044
404	Between	rate.vs.overall	-0.127293769
405	Within	rate.vs.overall	0.74080971
405	Between	rate.vs.overall	-0.197337723
406	Within	rate.vs.overall	0.652602405
406	Between	rate.vs.overall	0.451848057
407	Within	rate.vs.overall	0.39935939
407	Between	rate.vs.overall	0.377691422
408	Within	rate.vs.overall	0.803193686
408	Between	rate.vs.overall	0.304090017
409	Within	rate.vs.overall	0.828577426
409	Between	rate.vs.overall	0.350532989
410	Within	rate.vs.overall	0.507596982
410	Between	rate.vs.overall	0.293640068
411	Within	rate.vs.overall	0.679284196
411	Between	rate.vs.overall	0.185940392
412	Within	rate.vs.overall	0.794986449
412	Between	rate.vs.overall	-0.10547198
413	Within	rate.vs.overall	0.593440589
413	Between	rate.vs.overall	0.022587698
414	Within	rate.vs.overall	0.761369473
414	Between	rate.vs.overall	0.269264556
415	Within	rate.vs.overall	0.862168403
415	Between	rate.vs.overall	0.403896835
416	Within	rate.vs.overall	0.712875173
416	Between	rate.vs.overall	0.432798816
417	Within	rate.vs.overall	0.645351268
417	Between	rate.vs.overall	0.466602279
418	Within	rate.vs.overall	0.514830787
418	Between	rate.vs.overall	-0.130943723
419	Within	rate.vs.overall	0.884562387
419	Between	rate.vs.overall	0.363696484
420	Within	rate.vs.overall	0.809915772
420	Between	rate.vs.overall	0.192759136
421	Within	rate.vs.overall	0.627031566
421	Between	rate.vs.overall	-0.09035079
422	Within	rate.vs.overall	0.709142842
422	Between	rate.vs.overall	-0.165643116
423	Within	rate.vs.overall	0.884638816
423	Between	rate.vs.overall	0.398364001
424	Within	rate.vs.overall	0.623299235
424	Between	rate.vs.overall	0.210818511
425	Within	rate.vs.overall	0.775871749
425	Between	rate.vs.overall	0.24160039
426	Within	rate.vs.overall	0.664354873
426	Between	rate.vs.overall	0.267420279
427	Within	rate.vs.overall	0.826629714
427	Between	rate.vs.overall	-0.109173872
428	Within	rate.vs.overall	0.720339834
428	Between	rate.vs.overall	0.280847468
429	Within	rate.vs.overall	0.709617723
429	Between	rate.vs.overall	0.331970001
430	Within	rate.vs.overall	0.696109232
430	Between	rate.vs.overall	0.446315224
431	Within	rate.vs.overall	0.70336037
431	Between	rate.vs.overall	0.493904167
432	Within	rate.vs.overall	0.688858095
432	Between	rate.vs.overall	0.410343173
433	Within	rate.vs.overall	0.881173656
433	Between	rate.vs.overall	0.06023386
434	Within	rate.vs.overall	0.653157881
434	Between	rate.vs.overall	0.477667946
435	Within	rate.vs.overall	0.235136837
435	Between	rate.vs.overall	-0.055328334
436	Within	rate.vs.overall	0.79871878
436	Between	rate.vs.overall	-0.267287755
437	Within	rate.vs.overall	0.63810013
437	Between	rate.vs.overall	0.284721226
438	Within	rate.vs.overall	0.802451111
438	Between	rate.vs.overall	-0.110656667
439	Within	rate.vs.overall	0.803193686
439	Between	rate.vs.overall	0.094561086
440	Within	rate.vs.overall	0.824845095
440	Between	rate.vs.overall	0.005532833
441	Within	rate.vs.overall	0.739616059
441	Between	rate.vs.overall	0.082821558
442	Within	rate.vs.overall	0.761369473
442	Between	rate.vs.overall	0.300913113
443	Within	rate.vs.overall	0.660622542
443	Between	rate.vs.overall	0.195493445
444	Within	rate.vs.overall	0.551086476
444	Between	rate.vs.overall	0.431924037
445	Within	rate.vs.overall	0.832309757
445	Between	rate.vs.overall	0.250950574
446	Within	rate.vs.overall	0.615834573
446	Between	rate.vs.overall	0.265352435
447	Within	rate.vs.overall	0.772001698
447	Between	rate.vs.overall	0.238138741
448	Within	rate.vs.overall	0.742733819
448	Between	rate.vs.overall	0.344879946
449	Within	rate.vs.overall	0.660622542
449	Between	rate.vs.overall	0.363696484
450	Within	rate.vs.overall	0.655031744
450	Between	rate.vs.overall	0.505332113
451	Within	rate.vs.overall	0.612102243
451	Between	rate.vs.overall	0.293640068
452	Within	rate.vs.overall	0.841131989
452	Between	rate.vs.overall	0.23436237
453	Within	rate.vs.overall	0.70336037
453	Between	rate.vs.overall	0.316227766
454	Within	rate.vs.overall	0.880830057
454	Between	rate.vs.overall	0.305505046
455	Within	rate.vs.overall	0.54865262
455	Between	rate.vs.overall	-0.225876976
456	Within	rate.vs.overall	0.794986449
456	Between	rate.vs.overall	0.263731723
457	Within	rate.vs.overall	0.491273808
457	Between	rate.vs.overall	0.505332113
458	Within	rate.vs.overall	0.70336037
458	Between	rate.vs.overall	0.112938488
459	Within	rate.vs.overall	0.572839889
459	Between	rate.vs.overall	0.108465229
460	Within	rate.vs.overall	0.824845095
460	Between	rate.vs.overall	0.500693963
461	Within	rate.vs.overall	0.659853543
461	Between	rate.vs.overall	0.35778989
462	Within	rate.vs.overall	0.674355819
462	Between	rate.vs.overall	0.27479739
463	Within	rate.vs.overall	0.81878968
463	Between	rate.vs.overall	0.414613991
464	Within	rate.vs.overall	0.756405704
464	Between	rate.vs.overall	0.127996953
465	Within	rate.vs.overall	0.623597854
465	Between	rate.vs.overall	0.022587698
466	Within	rate.vs.overall	0.732364922
466	Between	rate.vs.overall	-0.143853667
467	Within	rate.vs.overall	0.694021729
467	Between	rate.vs.overall	-0.058191437
468	Within	rate.vs.overall	0.477738336
468	Between	rate.vs.overall	0.094115407
469	Within	rate.vs.overall	0.753930811
469	Between	rate.vs.overall	0.341874695
470	Within	rate.vs.overall	0.739616059
470	Between	rate.vs.overall	-0.247133223
471	Within	rate.vs.overall	0.761369473
471	Between	rate.vs.overall	0.127996953
472	Within	rate.vs.overall	0.942647919
472	Between	rate.vs.overall	0.082821558
473	Within	rate.vs.overall	0.877387678
473	Between	rate.vs.overall	0.514553502
474	Within	rate.vs.overall	0.775871749
474	Between	rate.vs.overall	0.327326835
475	Within	rate.vs.overall	0.507576059
475	Between	rate.vs.overall	0.237170825
476	Within	rate.vs.overall	0.60090525
476	Between	rate.vs.overall	0.389142612
477	Within	rate.vs.overall	0.739001488
477	Between	rate.vs.overall	0.353873929
478	Within	rate.vs.overall	0.703867868
478	Between	rate.vs.overall	0.063998476
479	Within	rate.vs.overall	0.395627059
479	Between	rate.vs.overall	0.323756999
480	Within	rate.vs.overall	0.765127803
480	Between	rate.vs.overall	0.084611411
481	Within	rate.vs.overall	0.906956372
481	Between	rate.vs.overall	-0.058191437
482	Within	rate.vs.overall	0.667104681
482	Between	rate.vs.overall	0.293240168
483	Within	rate.vs.overall	0.656890212
483	Between	rate.vs.overall	0.036369648
484	Within	rate.vs.overall	0.41604595
484	Between	rate.vs.overall	0.439173515
485	Within	rate.vs.overall	0.645351268
485	Between	rate.vs.overall	0.122023383
486	Within	rate.vs.overall	0.466541344
486	Between	rate.vs.overall	-0.086681056
487	Within	rate.vs.overall	0.405495841
487	Between	rate.vs.overall	0.033881546
488	Within	rate.vs.overall	0.880830057
488	Between	rate.vs.overall	0.142348119
489	Within	rate.vs.overall	0.587342165
489	Between	rate.vs.overall	0.254064364
490	Within	rate.vs.overall	0.614119579
490	Between	rate.vs.overall	0.323756999
491	Within	rate.vs.overall	0.884638816
491	Between	rate.vs.overall	0.127996953
492	Within	rate.vs.overall	0.772592465
492	Between	rate.vs.overall	0.24505499
493	Within	rate.vs.overall	0.739616059
493	Between	rate.vs.overall	-0.037646163
494	Within	rate.vs.overall	0.854703741
494	Between	rate.vs.overall	0.418651057
495	Within	rate.vs.overall	0.797625162
495	Between	rate.vs.overall	-0.189122172
496	Within	rate.vs.overall	0.819378576
496	Between	rate.vs.overall	0.161878499
497	Within	rate.vs.overall	0.627031566
497	Between	rate.vs.overall	0.207306996
498	Within	rate.vs.overall	0.511329313
498	Between	rate.vs.overall	0.300913113
499	Within	rate.vs.overall	0.757663142
499	Between	rate.vs.overall	0.210247667
500	Within	rate.vs.overall	0.783122887
500	Between	rate.vs.overall	0.287707334
501	Within	rate.vs.overall	0.761395473
501	Between	rate.vs.overall	0.410343173
502	Within	rate.vs.overall	0.791254119
502	Between	rate.vs.overall	0.300617279
503	Within	rate.vs.overall	0.761369473
503	Between	rate.vs.overall	0.247313609
504	Within	rate.vs.overall	0.664354873
504	Between	rate.vs.overall	-0.007377111
505	Within	rate.vs.overall	0.790374024
505	Between	rate.vs.overall	0.509020668
506	Within	rate.vs.overall	0.841131989
506	Between	rate.vs.overall	0.041410779
507	Within	rate.vs.overall	0.79871878
507	Between	rate.vs.overall	0.55201054
508	Within	rate.vs.overall	0.797625162
508	Between	rate.vs.overall	0.028829999
509	Within	rate.vs.overall	0.619566904
509	Between	rate.vs.overall	0.353873929
510	Within	rate.vs.overall	0.656890212
510	Between	rate.vs.overall	0.479464664
511	Within	rate.vs.overall	0.802451111
511	Between	rate.vs.overall	0.221630616
512	Within	rate.vs.overall	0.779799695
512	Between	rate.vs.overall	0.510864946
513	Within	rate.vs.overall	0.656890212
513	Between	rate.vs.overall	0.158607889
514	Within	rate.vs.overall	0.761369473
514	Between	rate.vs.overall	-0.131761569
515	Within	rate.vs.overall	0.725113784
515	Between	rate.vs.overall	0.249857402
516	Within	rate.vs.overall	0.470273674
516	Between	rate.vs.overall	0.338815464
517	Within	rate.vs.overall	0.725113784
517	Between	rate.vs.overall	0.320052906
518	Within	rate.vs.overall	0.506869802
518	Between	rate.vs.overall	0.278581603
519	Within	rate.vs.overall	0.701678181
519	Between	rate.vs.overall	0.228690445
520	Within	rate.vs.overall	0.425485705
520	Between	rate.vs.overall	-0.03011693
521	Within	rate.vs.overall	0.884562387
521	Between	rate.vs.overall	0.476442394
522	Within	rate.vs.overall	0.884562387
522	Between	rate.vs.overall	0.44370971
523	Within	rate.vs.overall	0.681606957
523	Between	rate.vs.overall	-0.09035079
524	Within	rate.vs.overall	0.541187959
524	Between	rate.vs.overall	0.267287755
525	Within	rate.vs.overall	0.701819726
525	Between	rate.vs.overall	0.450468731
526	Within	rate.vs.overall	0.826587677
526	Between	rate.vs.overall	-0.0829925
527	Within	rate.vs.overall	0.686748858
527	Between	rate.vs.overall	0.290101863
528	Within	rate.vs.overall	0.585975927
528	Between	rate.vs.overall	0.558816169
529	Within	rate.vs.overall	0.869633064
529	Between	rate.vs.overall	0.185485207
530	Within	rate.vs.overall	0.757663142
530	Between	rate.vs.overall	0.184427778
531	Within	rate.vs.overall	0.694213519
531	Between	rate.vs.overall	0.30799439
532	Within	rate.vs.overall	0.70336037
532	Between	rate.vs.overall	0.116382875
533	Within	rate.vs.overall	0.500328511
533	Between	rate.vs.overall	0.280046292
534	Within	rate.vs.overall	0.49639999
534	Between	rate.vs.overall	-0.242109886
535	Within	rate.vs.overall	0.862885403
535	Between	rate.vs.overall	0.361403161
536	Within	rate.vs.overall	0.577051774
536	Between	rate.vs.overall	0.440072745
537	Within	rate.vs.overall	0.577051774
537	Between	rate.vs.overall	0.172382239
538	Within	rate.vs.overall	0.888971653
538	Between	rate.vs.overall	0.320052906
539	Within	rate.vs.overall	0.826629714
539	Between	rate.vs.overall	0.320052906
540	Within	rate.vs.overall	0.545859787
540	Between	rate.vs.overall	0.244700057
541	Within	rate.vs.overall	0.660622542
541	Between	rate.vs.overall	0.130943723
542	Within	rate.vs.overall	0.791254119
542	Between	rate.vs.overall	0.301169301
543	Within	rate.vs.overall	0.403091721
543	Between	rate.vs.overall	0.087287156
544	Within	rate.vs.overall	0.725113784
544	Between	rate.vs.overall	0.052704628
545	Within	rate.vs.overall	0.710611508
545	Between	rate.vs.overall	-0.090924121
546	Within	rate.vs.overall	0.558337614
546	Between	rate.vs.overall	0.447989335
547	Within	rate.vs.overall	0.551086476
547	Between	rate.vs.overall	0.184466197
548	Within	rate.vs.overall	0.701678181
548	Between	rate.vs.overall	0.276409328
549	Within	rate.vs.overall	0.761395473
549	Between	rate.vs.overall	0.501643557
550	Within	rate.vs.overall	0.087369649
550	Between	rate.vs.overall	0.127293769
551	Within	rate.vs.overall	0.765127803
551	Between	rate.vs.overall	0.35857311
552	Within	rate.vs.overall	0.530263793
552	Between	rate.vs.overall	0.314270956
553	Within	rate.vs.overall	0.819378576
553	Between	rate.vs.overall	0.483200779
554	Within	rate.vs.overall	0.69794585
554	Between	rate.vs.overall	0.037646163
555	Within	rate.vs.overall	0.619566904
555	Between	rate.vs.overall	0.244700057
556	Within	rate.vs.overall	0.739616059
556	Between	rate.vs.overall	0.178385618
557	Within	rate.vs.overall	0.688858095
557	Between	rate.vs.overall	-0.121722334
558	Within	rate.vs.overall	0.735269157
558	Between	rate.vs.overall	0.195493445
559	Within	rate.vs.overall	0.69794585
559	Between	rate.vs.overall	0.473893105
560	Within	rate.vs.overall	0.574778935
560	Between	rate.vs.overall	0.169407732
561	Within	rate.vs.overall	0.806183442
561	Between	rate.vs.overall	0.501651684
562	Within	rate.vs.overall	0.592647768
562	Between	rate.vs.overall	0.219469056
563	Within	rate.vs.overall	0.756405704
563	Between	rate.vs.overall	-0.007529233
564	Within	rate.vs.overall	0.449570546
564	Between	rate.vs.overall	0.342827599
565	Within	rate.vs.overall	0.641960889
565	Between	rate.vs.overall	-0.195493445
566	Within	rate.vs.overall	0.674355819
566	Between	rate.vs.overall	0.134567699
567	Within	rate.vs.overall	0.877387678
567	Between	rate.vs.overall	0.286110836
568	Within	rate.vs.overall	0.733011713
568	Between	rate.vs.overall	0.158113883
569	Within	rate.vs.overall	0.857779665
569	Between	rate.vs.overall	0.429166254
570	Within	rate.vs.overall	0.877097726
570	Between	rate.vs.overall	0.156763612
571	Within	rate.vs.overall	0.809915772
571	Between	rate.vs.overall	0.560660446
572	Within	rate.vs.overall	0.716607504
572	Between	rate.vs.overall	-0.021821789
573	Within	rate.vs.overall	0.369500744
573	Between	rate.vs.overall	0.255993906
574	Within	rate.vs.overall	0.216475183
574	Between	rate.vs.overall	0.109108945
575	Within	rate.vs.overall	0.724072165
575	Between	rate.vs.overall	0.466812417
576	Within	rate.vs.overall	0.514667799
576	Between	rate.vs.overall	0.020287056
577	Within	rate.vs.overall	0.645351268
577	Between	rate.vs.overall	0.421887921
578	Within	rate.vs.overall	0.541187959
578	Between	rate.vs.overall	0.036369648
579	Within	rate.vs.overall	0.645693219
579	Between	rate.vs.overall	0.097746723
580	Within	rate.vs.overall	0.604637581
580	Between	rate.vs.overall	0.199524662
581	Within	rate.vs.overall	0.374303854
581	Between	rate.vs.overall	0.338445645
582	Within	rate.vs.overall	0.630848992
582	Between	rate.vs.overall	0.23276575
583	Within	rate.vs.overall	0.5365842
583	Between	rate.vs.overall	0.162296445
584	Within	rate.vs.overall	0.507579649
584	Between	rate.vs.overall	0.225876976
585	Within	rate.vs.overall	0.761369473
585	Between	rate.vs.overall	-0.125410889
586	Within	rate.vs.overall	0.839774418
586	Between	rate.vs.overall	0.42418389
587	Within	rate.vs.overall	0.638228558
587	Between	rate.vs.overall	-0.087287156
588	Within	rate.vs.overall	0.54865262
588	Between	rate.vs.overall	0.169407732
589	Within	rate.vs.overall	0.604637581
589	Between	rate.vs.overall	0.130943723
590	Within	rate.vs.overall	0.791254119
590	Between	rate.vs.overall	0.398997092
591	Within	rate.vs.overall	0.492667659
591	Between	rate.vs.overall	0.105409255
592	Within	rate.vs.overall	0.756405704
592	Between	rate.vs.overall	0.301169301
593	Within	rate.vs.overall	0.869633064
593	Between	rate.vs.overall	0.450003779
594	Within	rate.vs.overall	0.746867197
594	Between	rate.vs.overall	0.401818108
595	Within	rate.vs.overall	0.806183442
595	Between	rate.vs.overall	0.233406208
596	Within	rate.vs.overall	0.833880851
596	Between	rate.vs.overall	0.336950611
597	Within	rate.vs.overall	0.681606957
597	Between	rate.vs.overall	0.301169301
598	Within	rate.vs.overall	0.768620611
598	Between	rate.vs.overall	-0.196396101
599	Within	rate.vs.overall	0.641960889
599	Between	rate.vs.overall	-0.232379001
600	Within	rate.vs.overall	0.578511266
600	Between	rate.vs.overall	0.025179428
601	Within	rate.vs.overall	0.609095578
601	Between	rate.vs.overall	0.316415941
602	Within	rate.vs.overall	0.802451111
602	Between	rate.vs.overall	0.052704628
603	Within	rate.vs.overall	0.425485705
603	Between	rate.vs.overall	-0.124232337
604	Within	rate.vs.overall	0.48850421
604	Between	rate.vs.overall	0.088525334
605	Within	rate.vs.overall	0.725213717
605	Between	rate.vs.overall	0.158607889
606	Within	rate.vs.overall	0.365768413
606	Between	rate.vs.overall	-0.116941895
607	Within	rate.vs.overall	0.881173656
607	Between	rate.vs.overall	0.606103218
608	Within	rate.vs.overall	0.335909767
608	Between	rate.vs.overall	0.169222822
609	Within	rate.vs.overall	0.727804496
609	Between	rate.vs.overall	0.189122172
610	Within	rate.vs.overall	0.836042088
610	Between	rate.vs.overall	0.243676644
611	Within	rate.vs.overall	0.802451111
611	Between	rate.vs.overall	0.444224719
612	Within	rate.vs.overall	0.589708258
612	Between	rate.vs.overall	-0.083650191
613	Within	rate.vs.overall	0.194949924
613	Between	rate.vs.overall	0.030990065
614	Within	rate.vs.overall	0.290045514
614	Between	rate.vs.overall	0.286110836
615	Within	rate.vs.overall	0.5365842
615	Between	rate.vs.overall	0.00727393
616	Within	rate.vs.overall	0.783122887
616	Between	rate.vs.overall	0.068471247
617	Within	rate.vs.overall	0.684381197
617	Between	rate.vs.overall	0.489400114
618	Within	rate.vs.overall	0.740561791
618	Between	rate.vs.overall	0.172223519
619	Within	rate.vs.overall	0.732364922
619	Between	rate.vs.overall	0.198206242
620	Within	rate.vs.overall	0.880830057
620	Between	rate.vs.overall	0.134567699
621	Within	rate.vs.overall	0.668087204
621	Between	rate.vs.overall	0.205484856
622	Within	rate.vs.overall	0.601844441
622	Between	rate.vs.overall	0.320052906
623	Within	rate.vs.overall	0.725113784
623	Between	rate.vs.overall	0.203670031
624	Within	rate.vs.overall	0.800314623
624	Between	rate.vs.overall	0.158113883
625	Within	rate.vs.overall	0.821112765
625	Between	rate.vs.overall	0.290957187
626	Within	rate.vs.overall	0.645351268
626	Between	rate.vs.overall	-0.088525334
627	Within	rate.vs.overall	0.776324796
627	Between	rate.vs.overall	0.376591859
628	Within	rate.vs.overall	0.471323959
628	Between	rate.vs.overall	0.169673556
629	Within	rate.vs.overall	0.627031566
629	Between	rate.vs.overall	0.538340125
630	Within	rate.vs.overall	0.60090525
630	Between	rate.vs.overall	0.040043708
631	Within	rate.vs.overall	0.296323884
631	Between	rate.vs.overall	0.195760046
632	Within	rate.vs.overall	0.623597854
632	Between	rate.vs.overall	0.389142612
633	Within	rate.vs.overall	0.884562387
633	Between	rate.vs.overall	0.289875452
634	Within	rate.vs.overall	0.601844441
634	Between	rate.vs.overall	-0.237170825
635	Within	rate.vs.overall	0.862168403
635	Between	rate.vs.overall	0.088525334
636	Within	rate.vs.overall	0.836042088
636	Between	rate.vs.overall	0.406940597
637	Within	rate.vs.overall	0.776324796
637	Between	rate.vs.overall	0.243676644
638	Within	rate.vs.overall	0.589708258
638	Between	rate.vs.overall	0.243676644
639	Within	rate.vs.overall	0.587342165
639	Between	rate.vs.overall	0.44370971
640	Within	rate.vs.overall	0.569253777
640	Between	rate.vs.overall	0.230488611
641	Within	rate.vs.overall	0.696109232
641	Between	rate.vs.overall	-0.06023386
642	Within	rate.vs.overall	0.709617723
642	Between	rate.vs.overall	0.327332566
643	Within	rate.vs.overall	0.526258636
643	Between	rate.vs.overall	-0.2130567
644	Within	rate.vs.overall	0.842183671
644	Between	rate.vs.overall	0.558816169
645	Within	rate.vs.overall	0.64942555
645	Between	rate.vs.overall	0.018184824
646	Within	rate.vs.overall	0.709617723
646	Between	rate.vs.overall	-0.276641668
647	Within	rate.vs.overall	0.791254119
647	Between	rate.vs.overall	0.396412484
648	Within	rate.vs.overall	0.69794585
648	Between	rate.vs.overall	0.410343173
649	Within	rate.vs.overall	0.779799695
649	Between	rate.vs.overall	-0.086586174
650	Within	rate.vs.overall	0.668087204
650	Between	rate.vs.overall	0.139290802
651	Within	rate.vs.overall	0.50013232
651	Between	rate.vs.overall	0.304305834
652	Within	rate.vs.overall	0.776324796
652	Between	rate.vs.overall	0.25222929
653	Within	rate.vs.overall	0.688858095
653	Between	rate.vs.overall	0.261861468
654	Within	rate.vs.overall	0.675551865
654	Between	rate.vs.overall	0.173172348
655	Within	rate.vs.overall	0.833880851
655	Between	rate.vs.overall	0.232441865
656	Within	rate.vs.overall	0.589708258
656	Between	rate.vs.overall	0.376232668
657	Within	rate.vs.overall	0.828130947
657	Between	rate.vs.overall	-0.185485207
658	Within	rate.vs.overall	0.452283823
658	Between	rate.vs.overall	0
659	Within	rate.vs.overall	0.768620611
659	Between	rate.vs.overall	0.110656667
660	Within	rate.vs.overall	0.753930811
660	Between	rate.vs.overall	0.094115407
661	Within	rate.vs.overall	0.920894505
661	Between	rate.vs.overall	0.346724223
662	Within	rate.vs.overall	0.870136541
662	Between	rate.vs.overall	0.551964989
663	Within	rate.vs.overall	0.667104681
663	Between	rate.vs.overall	0.265498433
664	Within	rate.vs.overall	0.746867197
664	Between	rate.vs.overall	0.190998742
665	Within	rate.vs.overall	0.787521788
665	Between	rate.vs.overall	0.080013226
666	Within	rate.vs.overall	0.70336037
666	Between	rate.vs.overall	0.031352722
667	Within	rate.vs.overall	0.855634265
667	Between	rate.vs.overall	0.35857311
668	Within	rate.vs.overall	0.382101851
668	Between	rate.vs.overall	0.180739223
669	Within	rate.vs.overall	0.5365842
669	Between	rate.vs.overall	0.23424374
670	Within	rate.vs.overall	0.732364922
670	Between	rate.vs.overall	0.173172348
671	Within	rate.vs.overall	0.717862646
671	Between	rate.vs.overall	0.225234366
672	Within	rate.vs.overall	0.681606957
672	Between	rate.vs.overall	0.355945612
673	Within	rate.vs.overall	0.674355819
673	Between	rate.vs.overall	0.201435425
674	Within	rate.vs.overall	0.877387678
674	Between	rate.vs.overall	0.180739223
675	Within	rate.vs.overall	0.638228558
675	Between	rate.vs.overall	0.131761569
676	Within	rate.vs.overall	0.455344351
676	Between	rate.vs.overall	0.426113399
677	Within	rate.vs.overall	0.716607504
677	Between	rate.vs.overall	0.101435278
678	Within	rate.vs.overall	0.478452842
678	Between	rate.vs.overall	0.083285801
679	Within	rate.vs.overall	0.493077373
679	Between	rate.vs.overall	0.149115558
680	Within	rate.vs.overall	0.826629714
680	Between	rate.vs.overall	0.226846167
681	Within	rate.vs.overall	0.810991683
681	Between	rate.vs.overall	0.041410779
682	Within	rate.vs.overall	0.630763896
682	Between	rate.vs.overall	-0.173362112
683	Within	rate.vs.overall	0.705410511
683	Between	rate.vs.overall	0.24145124
684	Within	rate.vs.overall	0.764203701
684	Between	rate.vs.overall	0.238236128
685	Within	rate.vs.overall	0.826587677
685	Between	rate.vs.overall	-0.086681056
686	Within	rate.vs.overall	0.634496227
686	Between	rate.vs.overall	0.135581536
687	Within	rate.vs.overall	0.739616059
687	Between	rate.vs.overall	0.221854855
688	Within	rate.vs.overall	0.553657784
688	Between	rate.vs.overall	-0.033197
689	Within	rate.vs.overall	0.854703741
689	Between	rate.vs.overall	0.072739297
690	Within	rate.vs.overall	0.572839889
690	Between	rate.vs.overall	0.154349267
691	Within	rate.vs.overall	0.794986449
691	Between	rate.vs.overall	0.246856865
692	Within	rate.vs.overall	0.671819535
692	Between	rate.vs.overall	0.263523138
693	Within	rate.vs.overall	0.772001698
693	Between	rate.vs.overall	0.386971363
694	Within	rate.vs.overall	0.701678181
694	Between	rate.vs.overall	0.246641088
695	Within	rate.vs.overall	0.826629714
695	Between	rate.vs.overall	0.417872405
696	Within	rate.vs.overall	0.754118335
696	Between	rate.vs.overall	-0.035041278
697	Within	rate.vs.overall	0.761395473
697	Between	rate.vs.overall	0.153075056
698	Within	rate.vs.overall	0.79871878
698	Between	rate.vs.overall	0.327326835
699	Within	rate.vs.overall	0.761395473
699	Between	rate.vs.overall	-0.001936879
700	Within	rate.vs.overall	0.701819726
700	Between	rate.vs.overall	-0.123656804
701	Within	rate.vs.overall	0.739616059
701	Between	rate.vs.overall	0.294594152
702	Within	rate.vs.overall	0.768620611
702	Between	rate.vs.overall	-0.138320834
703	Within	rate.vs.overall	0.775871749
703	Between	rate.vs.overall	-0.066669372
704	Within	rate.vs.overall	0.701678181
704	Between	rate.vs.overall	0.178385618
705	Within	rate.vs.overall	0.623597854
705	Between	rate.vs.overall	0.357638545
706	Within	rate.vs.overall	0.675551865
706	Between	rate.vs.overall	0.327332566
707	Within	rate.vs.overall	0.761395473
707	Between	rate.vs.overall	0
708	Within	rate.vs.overall	0.795395689
708	Between	rate.vs.overall	0.544263024
709	Within	rate.vs.overall	0.589708258
709	Between	rate.vs.overall	0.357638545
710	Within	rate.vs.overall	0.717862646
710	Between	rate.vs.overall	0.135526185
711	Within	rate.vs.overall	0.79871878
711	Between	rate.vs.overall	0.429166254
712	Within	rate.vs.overall	0.464072822
712	Between	rate.vs.overall	0.354448873
713	Within	rate.vs.overall	0.739616059
713	Between	rate.vs.overall	0.081348922
714	Within	rate.vs.overall	0.753930811
714	Between	rate.vs.overall	0.214583127
715	Within	rate.vs.overall	0.797625162
715	Between	rate.vs.overall	0.309142011
716	Within	rate.vs.overall	0.587342165
716	Between	rate.vs.overall	-0.036369648
717	Within	rate.vs.overall	0.768860134
717	Between	rate.vs.overall	0.03011693
718	Within	rate.vs.overall	0.630763896
718	Between	rate.vs.overall	-0.004029115
719	Within	rate.vs.overall	0.670627738
719	Between	rate.vs.overall	-0.007529233
720	Within	rate.vs.overall	0.670627738
720	Between	rate.vs.overall	0.018823081
721	Within	rate.vs.overall	0.848383127
721	Between	rate.vs.overall	0.184427778
722	Within	rate.vs.overall	0.696109232
722	Between	rate.vs.overall	-0.12046772
723	Within	rate.vs.overall	0.688858095
723	Between	rate.vs.overall	0.418250956
724	Within	rate.vs.overall	0.694213519
724	Between	rate.vs.overall	0.160452167
725	Within	rate.vs.overall	0.459076682
725	Between	rate.vs.overall	0.15058465
726	Within	rate.vs.overall	0.558337614
726	Between	rate.vs.overall	0.287320222
727	Within	rate.vs.overall	0.641960889
727	Between	rate.vs.overall	0.075615389
728	Within	rate.vs.overall	0.70336037
728	Between	rate.vs.overall	0.392792202
729	Within	rate.vs.overall	0.764203701
729	Between	rate.vs.overall	0.138204664
730	Within	rate.vs.overall	0.877097726
730	Between	rate.vs.overall	0.052704628
731	Within	rate.vs.overall	0.679284196
731	Between	rate.vs.overall	0.090369611
732	Within	rate.vs.overall	0.717862646
732	Between	rate.vs.overall	0.129734995
733	Within	rate.vs.overall	0.870136541
733	Between	rate.vs.overall	0.43293087
734	Within	rate.vs.overall	0.678425735
734	Between	rate.vs.overall	-0.007529233
735	Within	rate.vs.overall	0.604637581
735	Between	rate.vs.overall	0.161878499
736	Within	rate.vs.overall	0.686223732
736	Between	rate.vs.overall	0.075292325
737	Within	rate.vs.overall	0.46008182
737	Between	rate.vs.overall	-0.00727393
738	Within	rate.vs.overall	0.59717292
738	Between	rate.vs.overall	0.055328334
739	Within	rate.vs.overall	0.715599034
739	Between	rate.vs.overall	0.180701581
740	Within	rate.vs.overall	0.688858095
740	Between	rate.vs.overall	-0.071664526
741	Within	rate.vs.overall	0.812127438
741	Between	rate.vs.overall	0.091033317
742	Within	rate.vs.overall	0.667104681
742	Between	rate.vs.overall	0.302461557
743	Within	rate.vs.overall	0.552384951
743	Between	rate.vs.overall	0.171517834
744	Within	rate.vs.overall	0.711438574
744	Between	rate.vs.overall	0.412555246
745	Within	rate.vs.overall	0.810991683
745	Between	rate.vs.overall	0.453229707
746	Within	rate.vs.overall	0.877387678
746	Between	rate.vs.overall	0.286110836
747	Within	rate.vs.overall	0.369500744
747	Between	rate.vs.overall	-0.035041278
748	Within	rate.vs.overall	0.701819726
748	Between	rate.vs.overall	-0.083650191
749	Within	rate.vs.overall	0.645693219
749	Between	rate.vs.overall	0.185485207
750	Within	rate.vs.overall	0.790374024
750	Between	rate.vs.overall	0.195760046
751	Within	rate.vs.overall	0.561662032
751	Between	rate.vs.overall	0.040574111
752	Within	rate.vs.overall	0.675551865
752	Between	rate.vs.overall	0.378244343
753	Within	rate.vs.overall	0.690481188
753	Between	rate.vs.overall	0.459283184
754	Within	rate.vs.overall	0.732364922
754	Between	rate.vs.overall	0.075292325
755	Within	rate.vs.overall	0.775871749
755	Between	rate.vs.overall	0.550073661
756	Within	rate.vs.overall	0.63810013
756	Between	rate.vs.overall	0.575986288
757	Within	rate.vs.overall	0.8048763
757	Between	rate.vs.overall	0.098198051
758	Within	rate.vs.overall	0.746867197
758	Between	rate.vs.overall	0.298231117
759	Within	rate.vs.overall	0.627031566
759	Between	rate.vs.overall	0.434251857
760	Within	rate.vs.overall	0.608369912
760	Between	rate.vs.overall	0.218347743
761	Within	rate.vs.overall	0.376965406
761	Between	rate.vs.overall	0
762	Within	rate.vs.overall	0.787521788
762	Between	rate.vs.overall	0.280046292
763	Within	rate.vs.overall	0.64942555
763	Between	rate.vs.overall	0.414107789
764	Within	rate.vs.overall	0.592647768
764	Between	rate.vs.overall	0.538270796
765	Within	rate.vs.overall	0.768620611
765	Between	rate.vs.overall	0.116382875
766	Within	rate.vs.overall	0.727804496
766	Between	rate.vs.overall	0.490577891
767	Within	rate.vs.overall	0.679284196
767	Between	rate.vs.overall	0.012613124
768	Within	rate.vs.overall	0.623299235
768	Between	rate.vs.overall	0.116703104
769	Within	rate.vs.overall	0.354571421
769	Between	rate.vs.overall	-0.119878056
770	Within	rate.vs.overall	0.561455781
770	Between	rate.vs.overall	0.395284708
771	Within	rate.vs.overall	0.611587546
771	Between	rate.vs.overall	0.22563043
772	Within	rate.vs.overall	0.758344631
772	Between	rate.vs.overall	0.060861167
773	Within	rate.vs.overall	0.921885695
773	Between	rate.vs.overall	0.45738089
774	Within	rate.vs.overall	0.701819726
774	Between	rate.vs.overall	-0.047951222
775	Within	rate.vs.overall	0.75019848
775	Between	rate.vs.overall	0.389142612
776	Within	rate.vs.overall	0.735269157
776	Between	rate.vs.overall	0.110656667
777	Within	rate.vs.overall	0.53806179
777	Between	rate.vs.overall	0.206559112
778	Within	rate.vs.overall	0.397697845
778	Between	rate.vs.overall	0.242109886
779	Within	rate.vs.overall	0.8048763
779	Between	rate.vs.overall	0.018442778
780	Within	rate.vs.overall	0.71741572
780	Between	rate.vs.overall	0.132788
781	Within	rate.vs.overall	0.556117281
781	Between	rate.vs.overall	-0.050917508
782	Within	rate.vs.overall	0.623299235
782	Between	rate.vs.overall	0.011293849
783	Within	rate.vs.overall	0.790374024
783	Between	rate.vs.overall	0.142009389
784	Within	rate.vs.overall	0.594593303
784	Between	rate.vs.overall	0.301868081
785	Within	rate.vs.overall	0.681606957
785	Between	rate.vs.overall	0.197561667
786	Within	rate.vs.overall	0.717862646
786	Between	rate.vs.overall	0.346344696
787	Within	rate.vs.overall	0.584849771
787	Between	rate.vs.overall	-0.129099445
788	Within	rate.vs.overall	0.869633064
788	Between	rate.vs.overall	0.334600765
789	Within	rate.vs.overall	0.571046604
789	Between	rate.vs.overall	0.442252986
790	Within	rate.vs.overall	0.406824052
790	Between	rate.vs.overall	0.273099951
791	Within	rate.vs.overall	0.888294718
791	Between	rate.vs.overall	0.158113883
792	Within	rate.vs.overall	0.74080971
792	Between	rate.vs.overall	0.300327809
793	Within	rate.vs.overall	0.294854129
793	Between	rate.vs.overall	0.273979808
794	Within	rate.vs.overall	0.35083909
794	Between	rate.vs.overall	-0.03011693
795	Within	rate.vs.overall	0.862885403
795	Between	rate.vs.overall	0.250460615
796	Within	rate.vs.overall	0.783789457
796	Between	rate.vs.overall	0.197561667
797	Within	rate.vs.overall	0.75019848
797	Between	rate.vs.overall	0.417872405
798	Within	rate.vs.overall	0.753930811
798	Between	rate.vs.overall	-0.082821558
799	Within	rate.vs.overall	0.787521788
799	Between	rate.vs.overall	-0.06391701
800	Within	rate.vs.overall	0.674355819
800	Between	rate.vs.overall	0.455536613
801	Within	rate.vs.overall	0.817380434
801	Between	rate.vs.overall	-0.005532833
802	Within	rate.vs.overall	0.634496227
802	Between	rate.vs.overall	0.092213889
803	Within	rate.vs.overall	0.884562387
803	Between	rate.vs.overall	0.218347743
804	Within	rate.vs.overall	0.406063719
804	Between	rate.vs.overall	0.331286231
805	Within	rate.vs.overall	0.802451111
805	Between	rate.vs.overall	0.173172348
806	Within	rate.vs.overall	0.506869802
806	Between	rate.vs.overall	-0.029508445
807	Within	rate.vs.overall	0.869633064
807	Between	rate.vs.overall	0.038729833
808	Within	rate.vs.overall	0.806183442
808	Between	rate.vs.overall	0.410343173
809	Within	rate.vs.overall	0.690481188
809	Between	rate.vs.overall	0.395284708
810	Within	rate.vs.overall	0.783122887
810	Between	rate.vs.overall	0.383609779
811	Within	rate.vs.overall	0.488935328
811	Between	rate.vs.overall	0.027116307
812	Within	rate.vs.overall	0.813648103
812	Between	rate.vs.overall	0.488733613
813	Within	rate.vs.overall	0.768620611
813	Between	rate.vs.overall	0.046106945
814	Within	rate.vs.overall	0.819378576
814	Between	rate.vs.overall	0.643652947
815	Within	rate.vs.overall	0.757663142
815	Between	rate.vs.overall	0.036885556
816	Within	rate.vs.overall	0.688858095
816	Between	rate.vs.overall	0.12432937
817	Within	rate.vs.overall	0.35870786
817	Between	rate.vs.overall	0.313774412
818	Within	rate.vs.overall	0.653832571
818	Between	rate.vs.overall	0.160026453
819	Within	rate.vs.overall	0.467879817
819	Between	rate.vs.overall	-0.011065667
820	Within	rate.vs.overall	0.891889954
820	Between	rate.vs.overall	0.315371501
821	Within	rate.vs.overall	0.753930811
821	Between	rate.vs.overall	-0.143853667
822	Within	rate.vs.overall	0.679284196
822	Between	rate.vs.overall	0.285863057
823	Within	rate.vs.overall	0.842183671
823	Between	rate.vs.overall	0.518242057
824	Within	rate.vs.overall	0.914421033
824	Between	rate.vs.overall	0.368855557
825	Within	rate.vs.overall	0.768620611
825	Between	rate.vs.overall	0.339347112
826	Within	rate.vs.overall	0.742733819
826	Between	rate.vs.overall	0.229128785
827	Within	rate.vs.overall	0.558337614
827	Between	rate.vs.overall	0.433405279
828	Within	rate.vs.overall	0.69794585
828	Between	rate.vs.overall	0.009221389
829	Within	rate.vs.overall	0.655031744
829	Between	rate.vs.overall	0.243444667
830	Within	rate.vs.overall	0.731536827
830	Between	rate.vs.overall	0.160452167
831	Within	rate.vs.overall	0.761369473
831	Between	rate.vs.overall	0.287320222
832	Within	rate.vs.overall	0.810991683
832	Between	rate.vs.overall	0.173251937
833	Within	rate.vs.overall	0.478575097
833	Between	rate.vs.overall	-0.020287056
834	Within	rate.vs.overall	0.742733819
834	Between	rate.vs.overall	0.133338744
835	Within	rate.vs.overall	0.541187959
835	Between	rate.vs.overall	0.363322723
836	Within	rate.vs.overall	0.710611508
836	Between	rate.vs.overall	0.34258008
837	Within	rate.vs.overall	0.674355819
837	Between	rate.vs.overall	-0.025458754
838	Within	rate.vs.overall	0.362036083
838	Between	rate.vs.overall	0.284018779
839	Within	rate.vs.overall	0.826629714
839	Between	rate.vs.overall	0.088640526
840	Within	rate.vs.overall	0.8048763
840	Between	rate.vs.overall	0.588811243
841	Within	rate.vs.overall	0.857779665
841	Between	rate.vs.overall	0.040006613
842	Within	rate.vs.overall	0.63810013
842	Between	rate.vs.overall	0.250821779
843	Within	rate.vs.overall	0.584849771
843	Between	rate.vs.overall	0.441861232
844	Within	rate.vs.overall	0.84723908
844	Between	rate.vs.overall	0.21821789
845	Within	rate.vs.overall	0.720339834
845	Between	rate.vs.overall	0.199524662
846	Within	rate.vs.overall	0.514667799
846	Between	rate.vs.overall	0.319992382
847	Within	rate.vs.overall	0.870136541
847	Between	rate.vs.overall	0.118923745
848	Within	rate.vs.overall	0.594593303
848	Between	rate.vs.overall	0.125410889
849	Within	rate.vs.overall	0.518793974
849	Between	rate.vs.overall	0.368932394
850	Within	rate.vs.overall	0.641960889
850	Between	rate.vs.overall	0.27479739
851	Within	rate.vs.overall	0.768620611
851	Between	rate.vs.overall	-0.032926944
852	Within	rate.vs.overall	0.572839889
852	Between	rate.vs.overall	-0.042418389
853	Within	rate.vs.overall	0.819378576
853	Between	rate.vs.overall	0.378076946
854	Within	rate.vs.overall	0.813648103
854	Between	rate.vs.overall	0.485045057
855	Within	rate.vs.overall	0.70336037
855	Between	rate.vs.overall	0.152752523
856	Within	rate.vs.overall	0.530263793
856	Between	rate.vs.overall	0.083285801
857	Within	rate.vs.overall	0.746867197
857	Between	rate.vs.overall	0.018823081
858	Within	rate.vs.overall	0.630763896
858	Between	rate.vs.overall	-0.015058465
859	Within	rate.vs.overall	0.765127803
859	Between	rate.vs.overall	-0.04339899
860	Within	rate.vs.overall	0.466541344
860	Between	rate.vs.overall	0.40758539
861	Within	rate.vs.overall	0.828577426
861	Between	rate.vs.overall	0.189122172
862	Within	rate.vs.overall	0.775871749
862	Between	rate.vs.overall	0.20840339
863	Within	rate.vs.overall	0.705410511
863	Between	rate.vs.overall	0.326437168
864	Within	rate.vs.overall	0.74370082
864	Between	rate.vs.overall	0.122023383
865	Within	rate.vs.overall	0.780057126
865	Between	rate.vs.overall	-0.010910895
866	Within	rate.vs.overall	0.660622542
866	Between	rate.vs.overall	-0.245288945
867	Within	rate.vs.overall	0.69794585
867	Between	rate.vs.overall	0.209017491
868	Within	rate.vs.overall	0.668087204
868	Between	rate.vs.overall	0.101435278
869	Within	rate.vs.overall	0.544920289
869	Between	rate.vs.overall	-0.176936964
870	Within	rate.vs.overall	0.884562387
870	Between	rate.vs.overall	0.459319089
871	Within	rate.vs.overall	0.545859787
871	Between	rate.vs.overall	0.063998476
872	Within	rate.vs.overall	0.75019848
872	Between	rate.vs.overall	0.112500945
873	Within	rate.vs.overall	0.725113784
873	Between	rate.vs.overall	0.184466197
874	Within	rate.vs.overall	0.667104681
874	Between	rate.vs.overall	0.349563736
875	Within	rate.vs.overall	0.593440589
875	Between	rate.vs.overall	0.161878499
876	Within	rate.vs.overall	0.64942555
876	Between	rate.vs.overall	0.134567699
877	Within	rate.vs.overall	0.790374024
877	Between	rate.vs.overall	0.276641668
878	Within	rate.vs.overall	0.627031566
878	Between	rate.vs.overall	0.063998476
879	Within	rate.vs.overall	0.533723297
879	Between	rate.vs.overall	0.143853667
880	Within	rate.vs.overall	0.634496227
880	Between	rate.vs.overall	0.25819889
881	Within	rate.vs.overall	0.478575097
881	Between	rate.vs.overall	0.230534723
882	Within	rate.vs.overall	0.580091027
882	Between	rate.vs.overall	0.352785589
883	Within	rate.vs.overall	0.488935328
883	Between	rate.vs.overall	-0.188230813
884	Within	rate.vs.overall	0.728080412
884	Between	rate.vs.overall	0.210247667
885	Within	rate.vs.overall	0.63810013
885	Between	rate.vs.overall	-0.122023383
886	Within	rate.vs.overall	0.627031566
886	Between	rate.vs.overall	0.136476556
887	Within	rate.vs.overall	0.5365842
887	Between	rate.vs.overall	0.381881308
888	Within	rate.vs.overall	0.754118335
888	Between	rate.vs.overall	0.233406208
889	Within	rate.vs.overall	0.481470667
889	Between	rate.vs.overall	0.22549182
890	Within	rate.vs.overall	0.66567352
890	Between	rate.vs.overall	0.09035079
891	Within	rate.vs.overall	0.694213519
891	Between	rate.vs.overall	0.254587539
892	Within	rate.vs.overall	0.884638816
892	Between	rate.vs.overall	-0.094115407
893	Within	rate.vs.overall	0.567314274
893	Between	rate.vs.overall	0.033197
894	Within	rate.vs.overall	0.656890212
894	Between	rate.vs.overall	0.025458754
895	Within	rate.vs.overall	0.499071805
895	Between	rate.vs.overall	0.259541798
896	Within	rate.vs.overall	0.810991683
896	Between	rate.vs.overall	0.207053894
897	Within	rate.vs.overall	0.634496227
897	Between	rate.vs.overall	0.350109312
898	Within	rate.vs.overall	0.5365842
898	Between	rate.vs.overall	0.040006613
899	Within	rate.vs.overall	0.634496227
899	Between	rate.vs.overall	0.22500189
900	Within	rate.vs.overall	0.544920289
900	Between	rate.vs.overall	0.302714987
901	Within	rate.vs.overall	0.53806179
901	Between	rate.vs.overall	0.210818511
902	Within	rate.vs.overall	0.500328511
902	Between	rate.vs.overall	0.221313334
903	Within	rate.vs.overall	0.63810013
903	Between	rate.vs.overall	0.396429167
904	Within	rate.vs.overall	0.848383127
904	Between	rate.vs.overall	0.197426626
905	Within	rate.vs.overall	0.862168403
905	Between	rate.vs.overall	0.226846167
906	Within	rate.vs.overall	0.753930811
906	Between	rate.vs.overall	0.289875452
907	Within	rate.vs.overall	0.834385674
907	Between	rate.vs.overall	0.119878056
908	Within	rate.vs.overall	0.492667659
908	Between	rate.vs.overall	-0.131761569
909	Within	rate.vs.overall	0.794986449
909	Between	rate.vs.overall	0.110402108
910	Within	rate.vs.overall	0.764203701
910	Between	rate.vs.overall	0.304933917
911	Within	rate.vs.overall	0.688858095
911	Between	rate.vs.overall	0.390824138
912	Within	rate.vs.overall	0.69794585
912	Between	rate.vs.overall	0.203372304
913	Within	rate.vs.overall	0.783122887
913	Between	rate.vs.overall	0.045175395
914	Within	rate.vs.overall	0.683016527
914	Between	rate.vs.overall	0.126131245
915	Within	rate.vs.overall	0.607427087
915	Between	rate.vs.overall	0.207246062
916	Within	rate.vs.overall	0.630848992
916	Between	rate.vs.overall	0.276641668
917	Within	rate.vs.overall	0.739616059
917	Between	rate.vs.overall	0.055858123
918	Within	rate.vs.overall	0.678425735
918	Between	rate.vs.overall	0.302461557
919	Within	rate.vs.overall	0.674355819
919	Between	rate.vs.overall	0.287320222
920	Within	rate.vs.overall	0.795395689
920	Between	rate.vs.overall	0.012909944
921	Within	rate.vs.overall	0.641960889
921	Between	rate.vs.overall	-0.0165985
922	Within	rate.vs.overall	0.645351268
922	Between	rate.vs.overall	0.545544726
923	Within	rate.vs.overall	0.761369473
923	Between	rate.vs.overall	0.122527495
924	Within	rate.vs.overall	0.790374024
924	Between	rate.vs.overall	0.135140619
925	Within	rate.vs.overall	0.464072822
925	Between	rate.vs.overall	0.319992382
926	Within	rate.vs.overall	0.775871749
926	Between	rate.vs.overall	0.108812389
927	Within	rate.vs.overall	0.441008707
927	Between	rate.vs.overall	-0.043684045
928	Within	rate.vs.overall	0.694021729
928	Between	rate.vs.overall	0.356422554
929	Within	rate.vs.overall	0.641960889
929	Between	rate.vs.overall	0.109108945
930	Within	rate.vs.overall	0.787597692
930	Between	rate.vs.overall	0.284696238
931	Within	rate.vs.overall	0.739001488
931	Between	rate.vs.overall	0.392808734
932	Within	rate.vs.overall	0.791254119
932	Between	rate.vs.overall	0.323756999
933	Within	rate.vs.overall	0.339642098
933	Between	rate.vs.overall	0.169407732
934	Within	rate.vs.overall	0.817380434
934	Between	rate.vs.overall	0.370970413
935	Within	rate.vs.overall	0.674355819
935	Between	rate.vs.overall	0.057172611
936	Within	rate.vs.overall	0.74646615
936	Between	rate.vs.overall	0.318931862
937	Within	rate.vs.overall	0.716607504
937	Between	rate.vs.overall	0.221854855
938	Within	rate.vs.overall	0.235136837
938	Between	rate.vs.overall	-0.265576001
939	Within	rate.vs.overall	0.563581943
939	Between	rate.vs.overall	0.182066634
940	Within	rate.vs.overall	0.775871749
940	Between	rate.vs.overall	0.418250956
941	Within	rate.vs.overall	0.839774418
941	Between	rate.vs.overall	0.136476556
942	Within	rate.vs.overall	0.652602405
942	Between	rate.vs.overall	0.285863057
943	Within	rate.vs.overall	0.514667799
943	Between	rate.vs.overall	0.354101335
944	Within	rate.vs.overall	0.619566904
944	Between	rate.vs.overall	0.320052906
945	Within	rate.vs.overall	0.667104681
945	Between	rate.vs.overall	-0.11274591
946	Within	rate.vs.overall	0.414288713
946	Between	rate.vs.overall	0.162296445
947	Within	rate.vs.overall	0.533723297
947	Between	rate.vs.overall	0.333143203
948	Within	rate.vs.overall	0.577051774
948	Between	rate.vs.overall	0.127255167
949	Within	rate.vs.overall	0.862885403
949	Between	rate.vs.overall	-0.014754222
950	Within	rate.vs.overall	0.855634265
950	Between	rate.vs.overall	0.59462188
951	Within	rate.vs.overall	0.791254119
951	Between	rate.vs.overall	-0.067763093
952	Within	rate.vs.overall	0.343374429
952	Between	rate.vs.overall	-0.118033778
953	Within	rate.vs.overall	0.757663142
953	Between	rate.vs.overall	0.229641592
954	Within	rate.vs.overall	0.710611508
954	Between	rate.vs.overall	0.416233108
955	Within	rate.vs.overall	0.841131989
955	Between	rate.vs.overall	0.172382239
956	Within	rate.vs.overall	0.670627738
956	Between	rate.vs.overall	0.391249576
957	Within	rate.vs.overall	0.355305754
957	Between	rate.vs.overall	0.47397939
958	Within	rate.vs.overall	0.812127438
958	Between	rate.vs.overall	0.406578556
959	Within	rate.vs.overall	0.569253777
959	Between	rate.vs.overall	0.173172348
960	Within	rate.vs.overall	0.748607707
960	Between	rate.vs.overall	0.464758002
961	Within	rate.vs.overall	0.809915772
961	Between	rate.vs.overall	0.246856865
962	Within	rate.vs.overall	0.557228406
962	Between	rate.vs.overall	0.381881308
963	Within	rate.vs.overall	0.833880851
963	Between	rate.vs.overall	0.267287755
964	Within	rate.vs.overall	0.90639223
964	Between	rate.vs.overall	0.553283335
965	Within	rate.vs.overall	0.567314274
965	Between	rate.vs.overall	0.360059519
966	Within	rate.vs.overall	0.848383127
966	Between	rate.vs.overall	0.283683257
967	Within	rate.vs.overall	0.809915772
967	Between	rate.vs.overall	0.35496936
968	Within	rate.vs.overall	0.440415028
968	Between	rate.vs.overall	0.092213889
969	Within	rate.vs.overall	0.623597854
969	Between	rate.vs.overall	0.154349267
970	Within	rate.vs.overall	0.754118335
970	Between	rate.vs.overall	0.490030409
971	Within	rate.vs.overall	0.75019848
971	Between	rate.vs.overall	0.336950611
972	Within	rate.vs.overall	0.500328511
972	Between	rate.vs.overall	0.308698533
973	Within	rate.vs.overall	0.335313869
973	Between	rate.vs.overall	0.462932741
974	Within	rate.vs.overall	0.551086476
974	Between	rate.vs.overall	0.348568501
975	Within	rate.vs.overall	0.686748858
975	Between	rate.vs.overall	0.318931862
976	Within	rate.vs.overall	0.670627738
976	Between	rate.vs.overall	0.156763612
977	Within	rate.vs.overall	0.656890212
977	Between	rate.vs.overall	0.397060213
978	Within	rate.vs.overall	0.582243597
978	Between	rate.vs.overall	0.301169301
979	Within	rate.vs.overall	0.761369473
979	Between	rate.vs.overall	0.167829278
980	Within	rate.vs.overall	0.803193686
980	Between	rate.vs.overall	0.153013448
981	Within	rate.vs.overall	0.511329313
981	Between	rate.vs.overall	0.019368791
982	Within	rate.vs.overall	0.855634265
982	Between	rate.vs.overall	-0.046106945
983	Within	rate.vs.overall	0.529333062
983	Between	rate.vs.overall	0.137518415
984	Within	rate.vs.overall	0.478575097
984	Between	rate.vs.overall	0.084836778
985	Within	rate.vs.overall	0.655031744
985	Between	rate.vs.overall	-0.287320222
986	Within	rate.vs.overall	0.553657784
986	Between	rate.vs.overall	0.109108945
987	Within	rate.vs.overall	0.670627738
987	Between	rate.vs.overall	-0.067763093
988	Within	rate.vs.overall	0.655031744
988	Between	rate.vs.overall	-0.003764616
989	Within	rate.vs.overall	0.701678181
989	Between	rate.vs.overall	0.160366868
990	Within	rate.vs.overall	0.623597854
990	Between	rate.vs.overall	0.489400114
991	Within	rate.vs.overall	0.653157881
991	Between	rate.vs.overall	0.392831168
992	Within	rate.vs.overall	0.949899057
992	Between	rate.vs.overall	0.189122172
993	Within	rate.vs.overall	0.592647768
993	Between	rate.vs.overall	0.165643116
994	Within	rate.vs.overall	0.877097726
994	Between	rate.vs.overall	0.372544112
995	Within	rate.vs.overall	0.563581943
995	Between	rate.vs.overall	-0.191995429
996	Within	rate.vs.overall	0.59717292
996	Between	rate.vs.overall	0.033881546
997	Within	rate.vs.overall	0.720339834
997	Between	rate.vs.overall	0.203611867
998	Within	rate.vs.overall	0.709142842
998	Between	rate.vs.overall	0.3309638
999	Within	rate.vs.overall	0.862885403
999	Between	rate.vs.overall	0.450003779
1000	Within	rate.vs.overall	0.74080971
[truncated: 4,001 more rows]
